# Supplementary material for: A do-it-yourself benchtop device for highly scalable flow synthesis of protein-based nanoparticles
Source: HardwareX. 2024 Jul 1;19:e00554. doi: 10.1016/j.ohx.2024.e00554 (PMC11278078; doi:10.1016/j.ohx.2024.e00554)
Supplement: Supplementary Data 1 — (Final assembly.STEP) [file mmc1.zip › Final assembly.STEP]

ISO-10303-21;
HEADER;
FILE_DESCRIPTION (( 'STEP AP214' ),
    '1' );
FILE_NAME ('Final assembly.STEP',
    '2024-01-18T15:38:47',
    ( '' ),
    ( '' ),
    'SwSTEP 2.0',
    'SolidWorks 2020',
    '' );
FILE_SCHEMA (( 'AUTOMOTIVE_DESIGN' ));
ENDSEC;

DATA;
#1 = ORIENTED_EDGE ( 'NONE', *, *, #24851, .F. ) ;
#2 = EDGE_LOOP ( 'NONE', ( #30754, #10671, #130651, #196945 ) ) ;
#3 = DIRECTION ( 'NONE',  ( 0.000000000000000000, 0.000000000000000000, -1.000000000000000000 ) ) ;
#4 = EDGE_CURVE ( 'NONE', #66833, #157934, #143968, .T. ) ;
#5 = CYLINDRICAL_SURFACE ( 'NONE', #173084, 0.3000000003959999995 ) ;
#7 = AXIS2_PLACEMENT_3D ( 'NONE', #35655, #180647, #69901 ) ;
#6 = CIRCLE ( 'NONE', #225601, 0.3000000000000016542 ) ;
#9 = SURFACE_SIDE_STYLE ('',( #106108 ) ) ;
#8 = CIRCLE ( 'NONE', #180646, 0.2999999999999979350 ) ;
#10 = DIRECTION ( 'NONE',  ( 0.000000000000000000, 0.000000000000000000, 1.000000000000000000 ) ) ;
#11 = ORIENTED_EDGE ( 'NONE', *, *, #131840, .F. ) ;
#13 = DIRECTION ( 'NONE',  ( 0.000000000000000000, 0.000000000000000000, 1.000000000000000000 ) ) ;
#12 = FACE_OUTER_BOUND ( 'NONE', #14615, .T. ) ;
#14 = VECTOR ( 'NONE', #135445, 1000.000000000000000 ) ;
#15 = VERTEX_POINT ( 'NONE', #139313 ) ;
#16 = VECTOR ( 'NONE', #175598, 1000.000000000000000 ) ;
#17 = VERTEX_POINT ( 'NONE', #193436 ) ;
#18 = PLANE ( 'NONE',  #103450 ) ;
#19 = VECTOR ( 'NONE', #138986, 1000.000000000000000 ) ;
#20 = ORIENTED_EDGE ( 'NONE', *, *, #2772, .F. ) ;
#21 = EDGE_LOOP ( 'NONE', ( #93673, #22409, #21973, #63778 ) ) ;
#22 = ORIENTED_EDGE ( 'NONE', *, *, #107995, .F. ) ;
#23 = EDGE_CURVE ( 'NONE', #145739, #86775, #228691, .T. ) ;
#24 = CARTESIAN_POINT ( 'NONE',  ( -2.575175058368005310, -2.187081752115555222, 4.549999999999999822 ) ) ;
#25 = CARTESIAN_POINT ( 'NONE',  ( -3.827432463867999957, 0.1309307857100000250, -1.375000000000000000 ) ) ;
#26 = ORIENTED_EDGE ( 'NONE', *, *, #84802, .F. ) ;
#28 = ORIENTED_EDGE ( 'NONE', *, *, #113723, .F. ) ;
#27 = CARTESIAN_POINT ( 'NONE',  ( 116.1973041421829862, 9.594303887603480518, 13.02940738854949920 ) ) ;
#29 = CARTESIAN_POINT ( 'NONE',  ( -4.405000000000000249, 3.200000000000000178, 1.275000000000000133 ) ) ;
#31 = DIRECTION ( 'NONE',  ( 0.000000000000000000, -1.000000000000000000, 0.000000000000000000 ) ) ;
#30 = CARTESIAN_POINT ( 'NONE',  ( 5.432820814482505867, 36.32655487708969844, 17.32230902158109842 ) ) ;
#32 = DIRECTION ( 'NONE',  ( 0.000000000000000000, 0.000000000000000000, -1.000000000000000000 ) ) ;
#33 = EDGE_LOOP ( 'NONE', ( #135852, #118019 ) ) ;
#34 = EDGE_LOOP ( 'NONE', ( #222417, #127114 ) ) ;
#35 = EDGE_CURVE ( 'NONE', #227272, #214905, #113128, .T. ) ;
#36 = EDGE_CURVE ( 'NONE', #38688, #79426, #142772, .T. ) ;
#37 = ORIENTED_EDGE ( 'NONE', *, *, #113773, .F. ) ;
#38 = VERTEX_POINT ( 'NONE', #87438 ) ;
#39 = CARTESIAN_POINT ( 'NONE',  ( 7.228733706868584186, -0.007452696311070913793, -17.74030489709531011 ) ) ;
#40 = MECHANICAL_DESIGN_GEOMETRIC_PRESENTATION_REPRESENTATION (  '', ( #131761 ), #161825 ) ;
#41 = EDGE_LOOP ( 'NONE', ( #108097, #162529, #3339, #156705, #189908, #28689, #52421, #69694, #146342, #205723, #225645, #139737 ) ) ;
#42 = FACE_OUTER_BOUND ( 'NONE', #63125, .T. ) ;
#43 = EDGE_CURVE ( 'NONE', #170478, #16234, #70926, .T. ) ;
#44 = CIRCLE ( 'NONE', #218259, 0.2000000000000002887 ) ;
#45 = ADVANCED_FACE ( 'NONE', ( #227516 ), #160427, .T. ) ;
#46 = EDGE_LOOP ( 'NONE', ( #20742, #66882 ) ) ;
#47 = CARTESIAN_POINT ( 'NONE',  ( 5.956298653119909581, 22.31194934822579867, 17.32230902158089947 ) ) ;
#48 = CARTESIAN_POINT ( 'NONE',  ( 1.100000000000000089, 0.4500000000000000111, 2.299999999999999822 ) ) ;
#49 = CIRCLE ( 'NONE', #131772, 0.3000000000000004330 ) ;
#50 = DIRECTION ( 'NONE',  ( -1.000000000000000000, 0.000000000000000000, 0.000000000000000000 ) ) ;
#51 = EDGE_CURVE ( 'NONE', #206453, #1488, #73286, .T. ) ;
#52 = B_SPLINE_CURVE_WITH_KNOTS ( 'NONE', 1,
 ( #46258, #222878 ),
 .UNSPECIFIED., .F., .F.,
 ( 2, 2 ),
 ( 0.000000000000000000, 3.464101615077340046 ),
 .UNSPECIFIED. ) ;
#53 = VERTEX_POINT ( 'NONE', #31998 ) ;
#54 = EDGE_CURVE ( 'NONE', #111527, #199916, #92150, .T. ) ;
#55 = DIRECTION ( 'NONE',  ( -1.000000000000000000, 3.519728791837000199E-15, 0.000000000000000000 ) ) ;
#56 = CARTESIAN_POINT ( 'NONE',  ( 3.454142135624001853, 0.5041421356240002316, -0.2149999999999999689 ) ) ;
#57 = EDGE_LOOP ( 'NONE', ( #146701, #34477, #185404, #97088 ) ) ;
#58 = CARTESIAN_POINT ( 'NONE',  ( 153.7432069889390789, 33.54088910641961263, 17.25008856065350216 ) ) ;
#59 = EDGE_CURVE ( 'NONE', #166699, #156225, #196920, .T. ) ;
#60 = ORIENTED_EDGE ( 'NONE', *, *, #193043, .F. ) ;
#61 = DIRECTION ( 'NONE',  ( -1.000000000000000000, 0.000000000000000000, 0.000000000000000000 ) ) ;
#62 = LINE ( 'NONE', #122667, #158517 ) ;
#64 = EDGE_LOOP ( 'NONE', ( #71269, #195740, #29251, #50798 ) ) ;
#63 = CIRCLE ( 'NONE', #112965, 0.1499999999999999667 ) ;
#65 = CARTESIAN_POINT ( 'NONE',  ( 5.102337235801649662, 42.14953815706839890, 17.03418696285309863 ) ) ;
#66 = UNCERTAINTY_MEASURE_WITH_UNIT (LENGTH_MEASURE( 1.000000000000000082E-05 ), #3757, 'distance_accuracy_value', 'NONE');
#67 = VECTOR ( 'NONE', #101092, 999.9999999999998863 ) ;
#68 = CARTESIAN_POINT ( 'NONE',  ( 2.421044618016289895, 5.789850696829479837, 11.00000000000000000 ) ) ;
#69 = CARTESIAN_POINT ( 'NONE',  ( 1.840000000000000080, -4.625000000000000000, 2.399999999999999911 ) ) ;
#70 = FILL_AREA_STYLE ('',( #143816 ) ) ;
#71 = DIRECTION ( 'NONE',  ( 0.000000000000000000, 0.000000000000000000, 1.000000000000000000 ) ) ;
#72 = VECTOR ( 'NONE', #80474, 1000.000000000000227 ) ;
#73 = EDGE_CURVE ( 'NONE', #231955, #117678, #69713, .T. ) ;
#74 = EDGE_CURVE ( 'NONE', #174434, #55669, #28016, .T. ) ;
#75 = EDGE_CURVE ( 'NONE', #145637, #229652, #125132, .T. ) ;
#76 = FILL_AREA_STYLE ('',( #109649 ) ) ;
#77 = EDGE_CURVE ( 'NONE', #101173, #78739, #138097, .T. ) ;
#78 = ORIENTED_EDGE ( 'NONE', *, *, #4803, .F. ) ;
#79 = DIRECTION ( 'NONE',  ( 0.000000000000000000, 0.000000000000000000, 1.000000000000000000 ) ) ;
#80 = EDGE_CURVE ( 'NONE', #8982, #48987, #65736, .T. ) ;
#81 = LINE ( 'NONE', #195653, #157638 ) ;
#82 = EDGE_CURVE ( 'NONE', #64324, #63130, #95849, .T. ) ;
#83 = PLANE ( 'NONE',  #122729 ) ;
#84 = AXIS2_PLACEMENT_3D ( 'NONE', #26884, #224711, #117673 ) ;
#85 = EDGE_LOOP ( 'NONE', ( #28101, #183861, #31862, #213590 ) ) ;
#86 = ADVANCED_FACE ( 'NONE', ( #105107 ), #15532, .F. ) ;
#87 = ORIENTED_EDGE ( 'NONE', *, *, #66850, .T. ) ;
#89 = EDGE_CURVE ( 'NONE', #59967, #112512, #133519, .T. ) ;
#88 = EDGE_LOOP ( 'NONE', ( #134277, #198459, #25730, #163199, #130737, #172793 ) ) ;
#90 = VECTOR ( 'NONE', #135075, 999.9999999999998863 ) ;
#91 = CARTESIAN_POINT ( 'NONE',  ( 9.222069040970069409, 2.231962355091730021, -6.154629585651760770 ) ) ;
#92 = FACE_OUTER_BOUND ( 'NONE', #225955, .T. ) ;
#95 = ORIENTED_EDGE ( 'NONE', *, *, #55516, .T. ) ;
#94 = CARTESIAN_POINT ( 'NONE',  ( 17.50000000000000000, 0.000000000000000000, -27.50000000000000000 ) ) ;
#93 = CARTESIAN_POINT ( 'NONE',  ( 1.822500000000000009, 0.000000000000000000, -1.052220865597999877 ) ) ;
#96 = PRESENTATION_STYLE_ASSIGNMENT (( #215609 ) ) ;
#97 = EDGE_CURVE ( 'NONE', #190995, #220481, #231326, .T. ) ;
#98 = PRESENTATION_STYLE_ASSIGNMENT (( #161505 ) ) ;
#99 = CARTESIAN_POINT ( 'NONE',  ( -1.189972916618047938, 0.2316847980022435083, 4.549999999999999822 ) ) ;
#100 = VERTEX_POINT ( 'NONE', #195761 ) ;
#101 = B_SPLINE_CURVE_WITH_KNOTS ( 'NONE', 1,
 ( #145878, #71697 ),
 .UNSPECIFIED., .F., .F.,
 ( 2, 2 ),
 ( 0.000000000000000000, 1.000000000000000000 ),
 .UNSPECIFIED. ) ;
#102 = CIRCLE ( 'NONE', #37596, 0.01000000000000002623 ) ;
#103 = AXIS2_PLACEMENT_3D ( 'NONE', #229395, #124679, #31546 ) ;
#104 = EDGE_LOOP ( 'NONE', ( #107482, #123855, #8981, #218643 ) ) ;
#106 = CARTESIAN_POINT ( 'NONE',  ( -3.459999999999999964, 0.5900000000000000799, -0.5849999999999999645 ) ) ;
#105 = DIRECTION ( 'NONE',  ( -1.000000000000000000, 1.638809121660000062E-15, 0.000000000000000000 ) ) ;
#107 = ORIENTED_EDGE ( 'NONE', *, *, #193774, .F. ) ;
#108 = VERTEX_POINT ( 'NONE', #19000 ) ;
#109 = VERTEX_POINT ( 'NONE', #220303 ) ;
#110 = VERTEX_POINT ( 'NONE', #57852 ) ;
#111 = ADVANCED_FACE ( 'NONE', ( #22492 ), #1361, .F. ) ;
#112 = CARTESIAN_POINT ( 'NONE',  ( -2.634673355283999818, 0.2674749080170000237, 3.380000000000000338 ) ) ;
#113 = CARTESIAN_POINT ( 'NONE',  ( 7.058509009550729907, 44.10265141009519851, 14.35029982149660022 ) ) ;
#114 = CARTESIAN_POINT ( 'NONE',  ( -2.949999999999999734, 0.6999999999999999556, 0.000000000000000000 ) ) ;
#115 = EDGE_LOOP ( 'NONE', ( #114152, #25005, #147792, #163129, #101482, #17950 ) ) ;
#116 = CARTESIAN_POINT ( 'NONE',  ( 0.5500000002620000217, 0.4500000000000000111, 0.4999999997110000649 ) ) ;
#118 = CARTESIAN_POINT ( 'NONE',  ( -3.822548580704999921, 0.05108000183587000503, 1.025000000000000133 ) ) ;
#117 = CARTESIAN_POINT ( 'NONE',  ( 3.000000000000000000, 0.6500000000000000222, 0.7500000000000000000 ) ) ;
#119 = ORIENTED_EDGE ( 'NONE', *, *, #89420, .F. ) ;
#120 = CARTESIAN_POINT ( 'NONE',  ( 3.175253379029999934, 0.8543577871370000576, 1.655443644125999869 ) ) ;
#122 = ORIENTED_EDGE ( 'NONE', *, *, #27811, .F. ) ;
#121 = PLANE ( 'NONE',  #47918 ) ;
#123 = CARTESIAN_POINT ( 'NONE',  ( -2.611333706183685432, 0.4170203564780914918, 4.551000000000000156 ) ) ;
#124 = ADVANCED_FACE ( 'NONE', ( #94411 ), #198068, .T. ) ;
#125 = DIRECTION ( 'NONE',  ( 1.000000000000000000, 0.000000000000000000, 0.000000000000000000 ) ) ;
#126 = CARTESIAN_POINT ( 'NONE',  ( 79.20567084483509745, 44.92816343846330085, 25.82555811113449806 ) ) ;
#127 = ORIENTED_EDGE ( 'NONE', *, *, #186636, .T. ) ;
#129 = FACE_OUTER_BOUND ( 'NONE', #214825, .T. ) ;
#128 = LINE ( 'NONE', #69664, #139184 ) ;
#130 = DIRECTION ( 'NONE',  ( 0.000000000000000000, 0.000000000000000000, -1.000000000000000000 ) ) ;
#131 = CARTESIAN_POINT ( 'NONE',  ( -3.167721956720504828, -2.109680021389034987, 4.551000000000000156 ) ) ;
#132 = CARTESIAN_POINT ( 'NONE',  ( 14.08267855136529967, 29.86040741048569913, 25.82555811113449806 ) ) ;
#133 = DIRECTION ( 'NONE',  ( 0.000000000000000000, 0.9981347984218658098, -0.06104853953487613533 ) ) ;
#134 = DIRECTION ( 'NONE',  ( -1.000000000000000000, 0.000000000000000000, 0.000000000000000000 ) ) ;
#135 = ADVANCED_FACE ( 'NONE', ( #58997 ), #48301, .T. ) ;
#136 = AXIS2_PLACEMENT_3D ( 'NONE', #166615, #78190, #131262 ) ;
#137 = AXIS2_PLACEMENT_3D ( 'NONE', #93261, #124008, #143975 ) ;
#138 = CIRCLE ( 'NONE', #177117, 0.09999999999999982514 ) ;
#139 = EDGE_CURVE ( 'NONE', #50067, #39106, #4836, .T. ) ;
#140 = CARTESIAN_POINT ( 'NONE',  ( 1.444713980104020079, 27.50892809210989753, 13.35963008813520148 ) ) ;
#141 = TOROIDAL_SURFACE ( 'NONE', #131892, 0.06000000000000000472, 0.01000000000000000021 ) ;
#142 = EDGE_CURVE ( 'NONE', #195868, #128705, #216244, .T. ) ;
#145 = PLANE ( 'NONE',  #190586 ) ;
#144 = LINE ( 'NONE', #200373, #29357 ) ;
#143 = DIRECTION ( 'NONE',  ( 0.000000000000000000, 0.000000000000000000, 1.000000000000000000 ) ) ;
#146 = DIRECTION ( 'NONE',  ( 1.000000000000000000, 0.000000000000000000, 0.000000000000000000 ) ) ;
#147 = ORIENTED_EDGE ( 'NONE', *, *, #99915, .F. ) ;
#148 = EDGE_LOOP ( 'NONE', ( #3217, #111570, #100853, #197844 ) ) ;
#149 = DIRECTION ( 'NONE',  ( 0.000000000000000000, 1.000000000000000000, 0.000000000000000000 ) ) ;
#150 = CARTESIAN_POINT ( 'NONE',  ( 0.6020640206239998848, -5.383713935015000069E-17, 0.04875000000000000167 ) ) ;
#151 = B_SPLINE_CURVE_WITH_KNOTS ( 'NONE', 1,
 ( #72056, #121648 ),
 .UNSPECIFIED., .F., .F.,
 ( 2, 2 ),
 ( 0.000000000000000000, 3.464101615170630311 ),
 .UNSPECIFIED. ) ;
#152 = DIRECTION ( 'NONE',  ( 0.000000000000000000, -1.000000000000000000, 0.000000000000000000 ) ) ;
#153 = EDGE_CURVE ( 'NONE', #10519, #167264, #161604, .T. ) ;
#154 = AXIS2_PLACEMENT_3D ( 'NONE', #17575, #109514, #18741 ) ;
#155 = ORIENTED_EDGE ( 'NONE', *, *, #185893, .T. ) ;
#156 = CARTESIAN_POINT ( 'NONE',  ( 3.020710678118654791, -0.5707106781186545019, 0.09999999999999996392 ) ) ;
#158 = VECTOR ( 'NONE', #158924, 1000.000000000000000 ) ;
#157 = VECTOR ( 'NONE', #32178, 1000.000000000000000 ) ;
#160 = EDGE_CURVE ( 'NONE', #99656, #39320, #42515, .T. ) ;
#159 = VECTOR ( 'NONE', #219955, 1000.000000000000000 ) ;
#161 = ORIENTED_EDGE ( 'NONE', *, *, #121026, .T. ) ;
#162 = EDGE_LOOP ( 'NONE', ( #65863, #22067, #29599, #210326 ) ) ;
#163 = VECTOR ( 'NONE', #185046, 1000.000000000000000 ) ;
#164 = CARTESIAN_POINT ( 'NONE',  ( 18.48117154811716389, 18.37311228067051161, 23.74557598610826048 ) ) ;
#165 = LINE ( 'NONE', #195736, #31626 ) ;
#166 = AXIS2_PLACEMENT_3D ( 'NONE', #53879, #231643, #56202 ) ;
#168 = EDGE_CURVE ( 'NONE', #193046, #196340, #80692, .T. ) ;
#167 = DIRECTION ( 'NONE',  ( 1.000000000000000000, 2.710505431213871526E-15, 0.000000000000000000 ) ) ;
#170 = ORIENTED_EDGE ( 'NONE', *, *, #75122, .T. ) ;
#169 = DIRECTION ( 'NONE',  ( 0.000000000000000000, 0.000000000000000000, -1.000000000000000000 ) ) ;
#171 = SURFACE_STYLE_USAGE ( .BOTH. , #105086 ) ;
#172 = EDGE_LOOP ( 'NONE', ( #103307, #46426, #191528, #173005, #226788, #52674, #43436, #182541, #145415, #27749, #73122, #172680, #212138, #115101, #217078, #45544 ) ) ;
#174 = AXIS2_PLACEMENT_3D ( 'NONE', #96090, #23045, #25311 ) ;
#173 = B_SPLINE_CURVE_WITH_KNOTS ( 'NONE', 1,
 ( #72979, #54146 ),
 .UNSPECIFIED., .F., .F.,
 ( 2, 2 ),
 ( 0.000000000000000000, 3.464101615138320156 ),
 .UNSPECIFIED. ) ;
#175 = SPHERICAL_SURFACE ( 'NONE', #216156, 0.1000000000000000056 ) ;
#176 = CARTESIAN_POINT ( 'NONE',  ( 32.81586751939349966, 28.00422216020060162, 25.82555811113449806 ) ) ;
#177 = CIRCLE ( 'NONE', #18984, 0.1000000000000000194 ) ;
#178 = ADVANCED_FACE ( 'NONE', ( #218027 ), #196, .F. ) ;
#179 = ADVANCED_FACE ( 'NONE', ( #56712 ), #128632, .T. ) ;
#180 = CARTESIAN_POINT ( 'NONE',  ( -1.998669760913624804, -0.08945571317027249669, 4.549999999999999822 ) ) ;
#181 = FACE_OUTER_BOUND ( 'NONE', #138676, .T. ) ;
#182 = CARTESIAN_POINT ( 'NONE',  ( -1.315671246343401712, 4.075230345192907500, 1.269999999999999796 ) ) ;
#183 = DIRECTION ( 'NONE',  ( 1.000000000000000000, 0.000000000000000000, 0.000000000000000000 ) ) ;
#184 = DIRECTION ( 'NONE',  ( 1.000000000000000000, 0.000000000000000000, 0.000000000000000000 ) ) ;
#185 = ORIENTED_EDGE ( 'NONE', *, *, #177643, .F. ) ;
#186 = FILL_AREA_STYLE_COLOUR ( '', #2697 ) ;
#187 = ADVANCED_FACE ( 'NONE', ( #200410 ), #17828, .T. ) ;
#188 = DIRECTION ( 'NONE',  ( 0.000000000000000000, -8.470329472543348517E-16, 1.000000000000000000 ) ) ;
#189 = LINE ( 'NONE', #127455, #12763 ) ;
#190 = AXIS2_PLACEMENT_3D ( 'NONE', #139568, #137241, #211371 ) ;
#191 = PLANE ( 'NONE',  #146835 ) ;
#192 = PRODUCT_CONTEXT ( 'NONE', #225116, 'mechanical' ) ;
#193 = DIRECTION ( 'NONE',  ( 0.000000000000000000, 0.4874486616909072811, 0.8731516490368345096 ) ) ;
#195 = CARTESIAN_POINT ( 'NONE',  ( -2.204180149598729876, 2.256636518175439754, 4.549999999999999822 ) ) ;
#194 = CARTESIAN_POINT ( 'NONE',  ( -2.222002502560654680, -1.737187074124259878, 4.549999999999999822 ) ) ;
#196 = PLANE ( 'NONE',  #110815 ) ;
#197 = ADVANCED_FACE ( 'NONE', ( #165111 ), #38988, .T. ) ;
#198 = LINE ( 'NONE', #86292, #31737 ) ;
#199 = ORIENTED_EDGE ( 'NONE', *, *, #54664, .T. ) ;
#200 = VERTEX_POINT ( 'NONE', #89746 ) ;
#201 = CARTESIAN_POINT ( 'NONE',  ( 2.416824222583169757, 1.921891454239254893, 4.549999999999999822 ) ) ;
#202 = CARTESIAN_POINT ( 'NONE',  ( 0.6670416170881982021, 2.649490870386052244, 1.270000000000000684 ) ) ;
#203 = ORIENTED_EDGE ( 'NONE', *, *, #15093, .T. ) ;
#204 = EDGE_LOOP ( 'NONE', ( #102487, #18704, #231427, #170393 ) ) ;
#205 = SURFACE_STYLE_USAGE ( .BOTH. , #178140 ) ;
#206 = CARTESIAN_POINT ( 'NONE',  ( -0.7920049355279998871, 0.4079999999960000068, 0.4968938976500000271 ) ) ;
#207 = CARTESIAN_POINT ( 'NONE',  ( -1.641666666666999896, -0.8249999999999999556, 1.649999999999999911 ) ) ;
#208 = CARTESIAN_POINT ( 'NONE',  ( 73.48963231716079747, 36.67258232708520183, 25.82555811113449806 ) ) ;
#209 = VERTEX_POINT ( 'NONE', #201543 ) ;
#210 = DIRECTION ( 'NONE',  ( -1.000000000000000000, 1.638809121660000062E-15, 0.000000000000000000 ) ) ;
#211 = ORIENTED_EDGE ( 'NONE', *, *, #53800, .T. ) ;
#212 = B_SPLINE_CURVE_WITH_KNOTS ( 'NONE', 1,
 ( #153548, #205318 ),
 .UNSPECIFIED., .F., .F.,
 ( 2, 2 ),
 ( 0.000000000000000000, 4.200000000000000178 ),
 .UNSPECIFIED. ) ;
#214 = ADVANCED_FACE ( 'NONE', ( #112069 ), #164335, .T. ) ;
#213 = DIRECTION ( 'NONE',  ( 0.000000000000000000, -2.168404344971000191E-15, 1.000000000000000000 ) ) ;
#215 = VECTOR ( 'NONE', #40911, 1000.000000000000000 ) ;
#216 = FACE_OUTER_BOUND ( 'NONE', #61384, .T. ) ;
#217 = AXIS2_PLACEMENT_3D ( 'NONE', #217472, #131535, #184562 ) ;
#218 = VERTEX_POINT ( 'NONE', #72073 ) ;
#219 =( NAMED_UNIT ( * ) SI_UNIT ( $, .STERADIAN. ) SOLID_ANGLE_UNIT ( ) );
#220 = CARTESIAN_POINT ( 'NONE',  ( -1.034999999999999920, 0.07985078387375001141, -4.501831456186000224 ) ) ;
#221 = ORIENTED_EDGE ( 'NONE', *, *, #216146, .F. ) ;
#222 = CARTESIAN_POINT ( 'NONE',  ( 4.171427394803070676, 43.01739098843630416, 17.09246999975130166 ) ) ;
#223 = B_SPLINE_CURVE_WITH_KNOTS ( 'NONE', 1,
 ( #211533, #176254 ),
 .UNSPECIFIED., .F., .F.,
 ( 2, 2 ),
 ( 0.000000000000000000, 0.4533539531469999440 ),
 .UNSPECIFIED. ) ;
#224 = DIRECTION ( 'NONE',  ( 1.000000000000000000, 0.000000000000000000, 0.000000000000000000 ) ) ;
#225 = ORIENTED_EDGE ( 'NONE', *, *, #40248, .T. ) ;
#226 = FACE_OUTER_BOUND ( 'NONE', #222178, .T. ) ;
#227 = EDGE_CURVE ( 'NONE', #109425, #170293, #92847, .T. ) ;
#228 = CARTESIAN_POINT ( 'NONE',  ( -2.151917090945621336, 0.07297890117723832004, -10.83252840998196653 ) ) ;
#229 = DIRECTION ( 'NONE',  ( 0.000000000000000000, 3.112298001017000142E-16, -1.000000000000000000 ) ) ;
#230 = CIRCLE ( 'NONE', #180885, 0.8889999985689999162 ) ;
#231 = EDGE_CURVE ( 'NONE', #195570, #226275, #36269, .T. ) ;
#232 = LINE ( 'NONE', #147467, #204456 ) ;
#234 =( NAMED_UNIT ( * ) SI_UNIT ( $, .STERADIAN. ) SOLID_ANGLE_UNIT ( ) );
#233 = VECTOR ( 'NONE', #26314, 1000.000000000000000 ) ;
#235 = CARTESIAN_POINT ( 'NONE',  ( -20.50000000000000000, 12.00000000000000000, 27.50000000000000000 ) ) ;
#236 = VERTEX_POINT ( 'NONE', #28245 ) ;
#238 = MECHANICAL_DESIGN_GEOMETRIC_PRESENTATION_REPRESENTATION (  '', ( #191936 ), #83173 ) ;
#237 = FACE_OUTER_BOUND ( 'NONE', #27826, .T. ) ;
#239 = EDGE_CURVE ( 'NONE', #212798, #225143, #66433, .T. ) ;
#240 = CARTESIAN_POINT ( 'NONE',  ( 2.990000000000000213, 0.6600000000000000311, 0.2999999999999999889 ) ) ;
#241 = CARTESIAN_POINT ( 'NONE',  ( 143.7754132926850161, 12.34456862282459966, 22.52332566659650226 ) ) ;
#242 = VERTEX_POINT ( 'NONE', #115536 ) ;
#243 = CARTESIAN_POINT ( 'NONE',  ( 72.05972372406598936, 44.92816343844680205, 25.82555811113449806 ) ) ;
#244 = STYLED_ITEM ( 'NONE', ( #159356 ), #194478 ) ;
#245 = VERTEX_POINT ( 'NONE', #224939 ) ;
#246 = CARTESIAN_POINT ( 'NONE',  ( 1.300000000000000044, -1.600000000000000089, 0.2999999999999999889 ) ) ;
#247 = CARTESIAN_POINT ( 'NONE',  ( 0.4127778997859010146, 12.48375706311959910, 9.396951699557689608 ) ) ;
#248 = B_SPLINE_SURFACE_WITH_KNOTS ( 'NONE', 3, 3, ( 
 ( #87167, #157865, #32886, #16409 ),
 ( #160153, #106017, #229574, #120209 ),
 ( #12931, #121388, #174396, #228399 ),
 ( #193158, #88296, #34061, #104822 ) ),
 .UNSPECIFIED., .F., .F., .F.,
 ( 4, 4 ),
 ( 4, 4 ),
 ( 0.000000000000000000, 1.000000000000000000 ),
 ( 0.000000000000000000, 1.000000000000000000 ),
 .UNSPECIFIED. ) ;
#249 = CARTESIAN_POINT ( 'NONE',  ( -23.72193000900065130, 0.000000000000000000, -20.50000000000000000 ) ) ;
#250 = CARTESIAN_POINT ( 'NONE',  ( 3.449999999999999734, 0.5900000000000000799, -1.824999999999999956 ) ) ;
#251 = ADVANCED_FACE ( 'NONE', ( #202711 ), #206178, .T. ) ;
#252 = VERTEX_POINT ( 'NONE', #99034 ) ;
#253 = VECTOR ( 'NONE', #27956, 1000.000000000000000 ) ;
#254 = CARTESIAN_POINT ( 'NONE',  ( -2.390000000000000124, 0.4899999999999999911, -3.380000000000000338 ) ) ;
#255 = CARTESIAN_POINT ( 'NONE',  ( -5.349999999999999645, 0.5000000000000000000, -2.850000000000000089 ) ) ;
#256 = ORIENTED_EDGE ( 'NONE', *, *, #205440, .T. ) ;
#258 = EDGE_CURVE ( 'NONE', #130177, #39648, #28705, .T. ) ;
#257 = CARTESIAN_POINT ( 'NONE',  ( 0.000000000000000000, 10.21347247095440025, 7.869669193958829467 ) ) ;
#259 = CARTESIAN_POINT ( 'NONE',  ( 12.64506873718529967, 43.94121488371100526, 25.74300230002110368 ) ) ;
#260 = EDGE_CURVE ( 'NONE', #93291, #216996, #65088, .T. ) ;
#261 =( BOUNDED_CURVE ( )  B_SPLINE_CURVE ( 2, ( #82843, #206519, #207686, #43949, #115868 ),
 .UNSPECIFIED., .F., .F. ) 
 B_SPLINE_CURVE_WITH_KNOTS ( ( 3, 2, 3 ),
 ( 0.000000000000000000, 2.748893571872760067, 5.497787143745520133 ),
 .UNSPECIFIED. ) 
 CURVE ( )  GEOMETRIC_REPRESENTATION_ITEM ( )  RATIONAL_B_SPLINE_CURVE ( ( 1.000000000000000000, 0.7071067811902470579, 1.000000000000000000, 0.7071067811902470579, 1.000000000000000000 ) ) 
 REPRESENTATION_ITEM ( '' )  );
#262 = ORIENTED_EDGE ( 'NONE', *, *, #170465, .F. ) ;
#263 = CARTESIAN_POINT ( 'NONE',  ( 2.875022410748000468, 3.257179676629000209, 2.533974596016999481 ) ) ;
#264 = DIRECTION ( 'NONE',  ( 9.183119847485639618E-16, 0.000000000000000000, 1.000000000000000000 ) ) ;
#265 = ADVANCED_FACE ( 'NONE', ( #44824 ), #23635, .F. ) ;
#266 = ORIENTED_EDGE ( 'NONE', *, *, #9101, .F. ) ;
#267 = AXIS2_PLACEMENT_3D ( 'NONE', #74467, #146349, #129849 ) ;
#268 = ORIENTED_EDGE ( 'NONE', *, *, #122479, .T. ) ;
#269 = DIRECTION ( 'NONE',  ( 0.000000000000000000, 1.000000000000000000, 0.000000000000000000 ) ) ;
#270 = CIRCLE ( 'NONE', #154693, 0.02000000000000005246 ) ;
#271 = CARTESIAN_POINT ( 'NONE',  ( -0.8000049355280000052, 0.3999999999959999997, 0.4960938976500000042 ) ) ;
#272 = EDGE_LOOP ( 'NONE', ( #147968, #4892, #2713, #8848 ) ) ;
#273 = VERTEX_POINT ( 'NONE', #149735 ) ;
#274 = FACE_OUTER_BOUND ( 'NONE', #51502, .T. ) ;
#276 = CARTESIAN_POINT ( 'NONE',  ( 2.806244026409693504, 1.798176946847049651, 0.7709755705698309036 ) ) ;
#275 = DIRECTION ( 'NONE',  ( 1.000000000000000000, 0.000000000000000000, -0.000000000000000000 ) ) ;
#277 = DIRECTION ( 'NONE',  ( -1.000000000000000000, 0.000000000000000000, 0.000000000000000000 ) ) ;
#278 = ADVANCED_FACE ( 'NONE', ( #116729 ), #138645, .T. ) ;
#279 = VERTEX_POINT ( 'NONE', #188534 ) ;
#280 = CARTESIAN_POINT ( 'NONE',  ( 1.030900265276373906, 1.324999985098840094, 4.551000000000000156 ) ) ;
#281 = ORIENTED_EDGE ( 'NONE', *, *, #86576, .T. ) ;
#282 = CARTESIAN_POINT ( 'NONE',  ( -3.344903810568000235, 0.1499999999999999944, 0.1598141571300000230 ) ) ;
#283 = ADVANCED_FACE ( 'NONE', ( #226106 ), #203880, .F. ) ;
#284 = FACE_OUTER_BOUND ( 'NONE', #70693, .T. ) ;
#285 = CARTESIAN_POINT ( 'NONE',  ( -12.55736835487441994, 0.000000000000000000, 8.149999999999879563 ) ) ;
#286 = DIRECTION ( 'NONE',  ( 4.303408362033090731E-15, 0.000000000000000000, 1.000000000000000000 ) ) ;
#287 = CARTESIAN_POINT ( 'NONE',  ( 2.126702811146000016, 3.422602111693999749, 2.247454537533999819 ) ) ;
#288 = ORIENTED_EDGE ( 'NONE', *, *, #125221, .T. ) ;
#289 = DIRECTION ( 'NONE',  ( 0.000000000000000000, -8.469347405357999997E-15, -1.000000000000000000 ) ) ;
#291 = DIRECTION ( 'NONE',  ( 1.000000000000000000, 3.519728791837000199E-15, 0.000000000000000000 ) ) ;
#290 = CARTESIAN_POINT ( 'NONE',  ( -2.839419348239999863, -1.776138952954999795, 0.2052631578949999924 ) ) ;
#292 = AXIS2_PLACEMENT_3D ( 'NONE', #187786, #113665, #223036 ) ;
#293 = ORIENTED_EDGE ( 'NONE', *, *, #181131, .T. ) ;
#294 = DIRECTION ( 'NONE',  ( 0.000000000000000000, -1.000000000000000000, 0.000000000000000000 ) ) ;
#295 = ORIENTED_EDGE ( 'NONE', *, *, #62376, .F. ) ;
#296 = EDGE_LOOP ( 'NONE', ( #42283, #71034 ) ) ;
#297 = CARTESIAN_POINT ( 'NONE',  ( -0.4984310910106299342, 2.255081814527509998, 4.551000000000000156 ) ) ;
#298 = ORIENTED_EDGE ( 'NONE', *, *, #64704, .F. ) ;
#299 = ORIENTED_EDGE ( 'NONE', *, *, #75732, .F. ) ;
#300 = CARTESIAN_POINT ( 'NONE',  ( -0.7618689933792329727, -1.270907247066498158, 4.549999999999999822 ) ) ;
#301 = ORIENTED_EDGE ( 'NONE', *, *, #42309, .F. ) ;
#302 = DIRECTION ( 'NONE',  ( 0.000000000000000000, 0.000000000000000000, 1.000000000000000000 ) ) ;
#303 = ORIENTED_EDGE ( 'NONE', *, *, #3392, .T. ) ;
#304 = ORIENTED_EDGE ( 'NONE', *, *, #47662, .T. ) ;
#305 = CARTESIAN_POINT ( 'NONE',  ( -1.649999999999999911, -1.429289321881345165, 0.2297106781186548097 ) ) ;
#306 = DIRECTION ( 'NONE',  ( 0.000000000000000000, 0.000000000000000000, 1.000000000000000000 ) ) ;
#307 = CARTESIAN_POINT ( 'NONE',  ( -3.191606716154358647, 0.7599658262332525949, -18.86498492139877925 ) ) ;
#308 = CARTESIAN_POINT ( 'NONE',  ( 2.125000000000000000, 2.788461538461538325, 0.8802038200428271564 ) ) ;
#309 = PRODUCT_DEFINITION_SHAPE ( 'NONE', 'NONE',  #51476 ) ;
#310 = ORIENTED_EDGE ( 'NONE', *, *, #207495, .F. ) ;
#311 = VERTEX_POINT ( 'NONE', #170930 ) ;
#312 = VECTOR ( 'NONE', #4895, 1000.000000000000000 ) ;
#313 = VECTOR ( 'NONE', #38473, 1000.000000000000000 ) ;
#314 = CARTESIAN_POINT ( 'NONE',  ( 117.0856631054329995, 36.25980327153440896, 25.33022324445380136 ) ) ;
#316 = ORIENTED_EDGE ( 'NONE', *, *, #180343, .F. ) ;
#315 = CARTESIAN_POINT ( 'NONE',  ( 2.027189370800841939, 42.11693421014739869, 13.28294440466279447 ) ) ;
#317 = PLANE ( 'NONE',  #224833 ) ;
#319 = EDGE_CURVE ( 'NONE', #86204, #5350, #209325, .T. ) ;
#318 = VECTOR ( 'NONE', #39555, 1000.000000000000000 ) ;
#320 =( BOUNDED_CURVE ( )  B_SPLINE_CURVE ( 2, ( #211471, #175028, #70076 ),
 .UNSPECIFIED., .F., .F. ) 
 B_SPLINE_CURVE_WITH_KNOTS ( ( 3, 3 ),
 ( 0.000000000000000000, 0.9773843811151949890 ),
 .UNSPECIFIED. ) 
 CURVE ( )  GEOMETRIC_REPRESENTATION_ITEM ( )  RATIONAL_B_SPLINE_CURVE ( ( 1.000000000000000000, 0.7660444431197259707, 1.000000000000000000 ) ) 
 REPRESENTATION_ITEM ( '' )  );
#321 = SURFACE_STYLE_FILL_AREA ( #195901 ) ;
#322 = CARTESIAN_POINT ( 'NONE',  ( 9.901826821049439786, 49.01009181978160001, 25.15465985855459863 ) ) ;
#323 = ADVANCED_FACE ( 'NONE', ( #10611 ), #82506, .T. ) ;
#324 = CIRCLE ( 'NONE', #34091, 1.000000000000000888 ) ;
#325 = ORIENTED_EDGE ( 'NONE', *, *, #149091, .F. ) ;
#326 = CIRCLE ( 'NONE', #105645, 0.01000000000000002623 ) ;
#327 = STYLED_ITEM ( 'NONE', ( #92589 ), #130247 ) ;
#328 = CYLINDRICAL_SURFACE ( 'NONE', #194624, 0.3000000000000004330 ) ;
#329 = ORIENTED_EDGE ( 'NONE', *, *, #145541, .T. ) ;
#331 = VERTEX_POINT ( 'NONE', #114402 ) ;
#330 = EDGE_CURVE ( 'NONE', #72833, #58475, #107241, .T. ) ;
#332 = ORIENTED_EDGE ( 'NONE', *, *, #82351, .T. ) ;
#333 = AXIS2_PLACEMENT_3D ( 'NONE', #111981, #40024, #94315 ) ;
#334 = PRESENTATION_STYLE_ASSIGNMENT (( #125274 ) ) ;
#335 = DIRECTION ( 'NONE',  ( 0.000000000000000000, 0.000000000000000000, -1.000000000000000000 ) ) ;
#336 = CARTESIAN_POINT ( 'NONE',  ( 0.7580166187590000604, 3.350000001324000110, 0.4535280951600000332 ) ) ;
#338 = AXIS2_PLACEMENT_3D ( 'NONE', #132819, #148171, #24356 ) ;
#337 = CARTESIAN_POINT ( 'NONE',  ( -3.648012701892000109, 0.2899999999999999800, 0.1748141571300000086 ) ) ;
#339 = FACE_OUTER_BOUND ( 'NONE', #162868, .T. ) ;
#340 = CARTESIAN_POINT ( 'NONE',  ( 0.2357434829696445078, -1.337073692679404013, 4.551000000000000156 ) ) ;
#341 = PLANE ( 'NONE',  #209787 ) ;
#342 = ORIENTED_EDGE ( 'NONE', *, *, #225917, .T. ) ;
#343 = EDGE_CURVE ( 'NONE', #182527, #198222, #60182, .T. ) ;
#344 = ADVANCED_FACE ( 'NONE', ( #133229 ), #102534, .T. ) ;
#345 = ORIENTED_EDGE ( 'NONE', *, *, #22546, .F. ) ;
#346 = CARTESIAN_POINT ( 'NONE',  ( -2.830624408540999948, 3.316666666271000263, 2.933974596215999764 ) ) ;
#349 = FACE_OUTER_BOUND ( 'NONE', #110274, .T. ) ;
#348 = AXIS2_PLACEMENT_3D ( 'NONE', #51140, #194850, #198328 ) ;
#347 = B_SPLINE_CURVE_WITH_KNOTS ( 'NONE', 3,
 ( #121869, #193628, #124180, #34529 ),
 .UNSPECIFIED., .F., .F.,
 ( 4, 4 ),
 ( 0.000000000000000000, 1.000000000000000000 ),
 .UNSPECIFIED. ) ;
#350 = ORIENTED_EDGE ( 'NONE', *, *, #152829, .T. ) ;
#351 = DIRECTION ( 'NONE',  ( 0.000000000000000000, 0.000000000000000000, 1.000000000000000000 ) ) ;
#352 = ORIENTED_EDGE ( 'NONE', *, *, #212127, .T. ) ;
#353 = ORIENTED_EDGE ( 'NONE', *, *, #103994, .T. ) ;
#354 = ORIENTED_EDGE ( 'NONE', *, *, #218192, .T. ) ;
#355 = CARTESIAN_POINT ( 'NONE',  ( 5.687450154295514260, 40.38767859867183319, 16.49675091044640496 ) ) ;
#356 = EDGE_CURVE ( 'NONE', #76895, #146144, #195489, .T. ) ;
#357 = CARTESIAN_POINT ( 'NONE',  ( 15.82499999999999929, -28.19999999999999929, 18.30000000000000071 ) ) ;
#358 = EDGE_CURVE ( 'NONE', #39025, #60142, #210830, .T. ) ;
#359 = PRESENTATION_LAYER_ASSIGNMENT (  '', '', ( #169777 ) ) ;
#360 = ORIENTED_EDGE ( 'NONE', *, *, #210339, .T. ) ;
#361 = CIRCLE ( 'NONE', #49335, 0.01000000000000002623 ) ;
#362 = CARTESIAN_POINT ( 'NONE',  ( 0.000000000000000000, 0.4000000000000000222, -0.1082531754729999934 ) ) ;
#363 = EDGE_CURVE ( 'NONE', #37666, #161758, #32574, .T. ) ;
#364 = CARTESIAN_POINT ( 'NONE',  ( 23.09079297028090139, 11.61692126107180023, 25.82555811113449806 ) ) ;
#365 = ORIENTED_EDGE ( 'NONE', *, *, #176775, .F. ) ;
#367 = ADVANCED_FACE ( 'NONE', ( #49485 ), #155554, .F. ) ;
#366 = ORIENTED_EDGE ( 'NONE', *, *, #49362, .T. ) ;
#368 = DIRECTION ( 'NONE',  ( 0.8660254037843290176, 0.000000000000000000, 0.5000000000001900702 ) ) ;
#369 = PLANE ( 'NONE',  #83270 ) ;
#370 = PRESENTATION_LAYER_ASSIGNMENT (  '', '', ( #79451 ) ) ;
#371 = AXIS2_PLACEMENT_3D ( 'NONE', #162784, #216875, #179301 ) ;
#372 = VECTOR ( 'NONE', #592, 1000.000000000000000 ) ;
#373 = ADVANCED_FACE ( 'NONE', ( #156696 ), #228407, .T. ) ;
#374 = CARTESIAN_POINT ( 'NONE',  ( 5.050000000000069988, 4.625000000000000000, 0.000000000000000000 ) ) ;
#375 = DIRECTION ( 'NONE',  ( 0.000000000000000000, 0.000000000000000000, 1.000000000000000000 ) ) ;
#376 = FACE_OUTER_BOUND ( 'NONE', #24844, .T. ) ;
#377 = CARTESIAN_POINT ( 'NONE',  ( 30.40403368986142851, 11.53436544995840229, 22.52332566659650936 ) ) ;
#378 = VECTOR ( 'NONE', #91162, 1000.000000000000000 ) ;
#379 = DIRECTION ( 'NONE',  ( 0.000000000000000000, 0.000000000000000000, -1.000000000000000000 ) ) ;
#380 = DIRECTION ( 'NONE',  ( -0.000000000000000000, 1.000000000000000000, 0.000000000000000000 ) ) ;
#381 = AXIS2_PLACEMENT_3D ( 'NONE', #141246, #182159, #103602 ) ;
#382 = ORIENTED_EDGE ( 'NONE', *, *, #160242, .F. ) ;
#383 = CARTESIAN_POINT ( 'NONE',  ( -3.450000000000000178, 0.5000000000000000000, 1.819142135623999845 ) ) ;
#384 = VERTEX_POINT ( 'NONE', #67153 ) ;
#385 = PLANE ( 'NONE',  #19943 ) ;
#386 = AXIS2_PLACEMENT_3D ( 'NONE', #219328, #75715, #17994 ) ;
#387 = VERTEX_POINT ( 'NONE', #139043 ) ;
#388 = VERTEX_POINT ( 'NONE', #121394 ) ;
#389 = CARTESIAN_POINT ( 'NONE',  ( 92.07125233790880259, 16.85918765989809742, 25.82555811113449806 ) ) ;
#390 = CARTESIAN_POINT ( 'NONE',  ( 12.73315683378529961, 5.637880889626379677, -14.31895616368447932 ) ) ;
#391 = B_SPLINE_CURVE_WITH_KNOTS ( 'NONE', 1,
 ( #85338, #12285 ),
 .UNSPECIFIED., .F., .F.,
 ( 2, 2 ),
 ( 0.000000000000000000, 26.36000187999999866 ),
 .UNSPECIFIED. ) ;
#392 = CARTESIAN_POINT ( 'NONE',  ( 4.484524283458000582, 0.01059183337957000058, 2.625000000000000000 ) ) ;
#393 = CARTESIAN_POINT ( 'NONE',  ( 114.9589669754810899, 10.21347247095440736, 17.77636652757299984 ) ) ;
#394 = UNCERTAINTY_MEASURE_WITH_UNIT (LENGTH_MEASURE( 1.000000000000000082E-05 ), #228635, 'distance_accuracy_value', 'NONE');
#395 = EDGE_CURVE ( 'NONE', #107658, #187846, #211076, .T. ) ;
#397 = ORIENTED_EDGE ( 'NONE', *, *, #86102, .F. ) ;
#396 = AXIS2_PLACEMENT_3D ( 'NONE', #99042, #97880, #136724 ) ;
#398 = DIRECTION ( 'NONE',  ( 0.000000000000000000, 0.000000000000000000, -1.000000000000000000 ) ) ;
#400 = DIRECTION ( 'NONE',  ( 0.000000000000000000, 0.000000000000000000, -1.000000000000000000 ) ) ;
#399 = DIRECTION ( 'NONE',  ( 4.591554634322975415E-08, -0.9999999999999990008, -2.689630226270667902E-16 ) ) ;
#401 = DIRECTION ( 'NONE',  ( 0.9981347984218673641, 0.06104853953485191859, 0.000000000000000000 ) ) ;
#402 = CARTESIAN_POINT ( 'NONE',  ( 0.9837572106361009983, 8.807692307692311928, -2.375000000000000888 ) ) ;
#404 = ORIENTED_EDGE ( 'NONE', *, *, #200043, .T. ) ;
#403 = DIRECTION ( 'NONE',  ( 1.000000000000000000, 0.000000000000000000, 0.000000000000000000 ) ) ;
#405 = PLANE ( 'NONE',  #117476 ) ;
#406 = ADVANCED_FACE ( 'NONE', ( #87174 ), #129502, .T. ) ;
#407 = CARTESIAN_POINT ( 'NONE',  ( 0.4000000000000000222, 0.4000000000000000222, 0.05000000000000000278 ) ) ;
#408 =( NAMED_UNIT ( * ) SI_UNIT ( $, .STERADIAN. ) SOLID_ANGLE_UNIT ( ) );
#409 = DIRECTION ( 'NONE',  ( 0.000000000000000000, 0.000000000000000000, 1.000000000000000000 ) ) ;
#410 = CARTESIAN_POINT ( 'NONE',  ( 18.55000000000000071, 16.36213203435595176, 26.91213203435594536 ) ) ;
#411 = CARTESIAN_POINT ( 'NONE',  ( 0.2149999999999999967, 0.4500000000000000111, 4.000000000000000000 ) ) ;
#412 = DIRECTION ( 'NONE',  ( 0.000000000000000000, 1.000000000000000000, 0.000000000000000000 ) ) ;
#413 = CARTESIAN_POINT ( 'NONE',  ( 160.1582735600960063, 9.594303887603480518, 25.00000000000000000 ) ) ;
#414 = DIRECTION ( 'NONE',  ( -5.204170427930269822E-14, 0.000000000000000000, 1.000000000000000000 ) ) ;
#416 = CARTESIAN_POINT ( 'NONE',  ( 54.19126007756659646, 19.74864104885240224, 25.33022324445380136 ) ) ;
#415 = VECTOR ( 'NONE', #210645, 1000.000000000000000 ) ;
#417 = EDGE_CURVE ( 'NONE', #59633, #163553, #36378, .T. ) ;
#418 = DIRECTION ( 'NONE',  ( 0.000000000000000000, -1.000000000000000000, 0.000000000000000000 ) ) ;
#419 = VERTEX_POINT ( 'NONE', #142496 ) ;
#420 = DIRECTION ( 'NONE',  ( -1.000000000000000000, 0.000000000000000000, 0.000000000000000000 ) ) ;
#421 = CIRCLE ( 'NONE', #117188, 0.3499999999999999778 ) ;
#422 = PLANE ( 'NONE',  #168776 ) ;
#423 = FACE_OUTER_BOUND ( 'NONE', #187445, .T. ) ;
#424 = CARTESIAN_POINT ( 'NONE',  ( 77.06260587754120195, 47.81761682743409381, 25.82555811113449806 ) ) ;
#425 = EDGE_CURVE ( 'NONE', #230641, #58302, #183185, .T. ) ;
#427 = CARTESIAN_POINT ( 'NONE',  ( -12.16455188983663405, 5.747212046397717877, -7.269024272179349211 ) ) ;
#426 = DIRECTION ( 'NONE',  ( -4.370933788152986228E-08, 0.9999999999999991118, 2.151704181016535899E-15 ) ) ;
#428 = DIRECTION ( 'NONE',  ( 1.000000000000000000, -0.000000000000000000, 0.000000000000000000 ) ) ;
#429 = ORIENTED_EDGE ( 'NONE', *, *, #22104, .T. ) ;
#430 = ORIENTED_EDGE ( 'NONE', *, *, #121874, .F. ) ;
#431 = FACE_BOUND ( 'NONE', #96536, .T. ) ;
#433 = VERTEX_POINT ( 'NONE', #198988 ) ;
#432 = CARTESIAN_POINT ( 'NONE',  ( 5.299999999999999822, -28.85000000000000142, 13.50000000000000000 ) ) ;
#434 = EDGE_CURVE ( 'NONE', #142519, #68540, #190502, .T. ) ;
#435 = EDGE_LOOP ( 'NONE', ( #34300, #170933, #115092, #144099 ) ) ;
#436 = DIRECTION ( 'NONE',  ( 0.000000000000000000, 0.000000000000000000, 1.000000000000000000 ) ) ;
#437 = CARTESIAN_POINT ( 'NONE',  ( 0.6036880964709999686, 0.2478855228380000553, 1.250000000000000000 ) ) ;
#438 = EDGE_LOOP ( 'NONE', ( #193937, #26781, #60022, #64358, #140620, #34380 ) ) ;
#439 = FACE_OUTER_BOUND ( 'NONE', #66074, .T. ) ;
#440 = AXIS2_PLACEMENT_3D ( 'NONE', #104082, #105257, #69850 ) ;
#441 = DIRECTION ( 'NONE',  ( 1.000000000000000000, 0.000000000000000000, 0.000000000000000000 ) ) ;
#442 = CARTESIAN_POINT ( 'NONE',  ( 17.50000000000000000, 12.00000000000000000, -20.72193000900065130 ) ) ;
#443 = EDGE_CURVE ( 'NONE', #21996, #55010, #157554, .T. ) ;
#444 = EDGE_CURVE ( 'NONE', #52144, #121777, #149199, .T. ) ;
#445 = DIRECTION ( 'NONE',  ( 0.000000000000000000, -1.000000000000000000, 0.000000000000000000 ) ) ;
#446 = CARTESIAN_POINT ( 'NONE',  ( 57.76423363788819643, 30.89367554912739777, 25.82555811113449806 ) ) ;
#447 = CARTESIAN_POINT ( 'NONE',  ( -2.036199955648049897, 0.2512949050929800254, 4.549999999999999822 ) ) ;
#448 = FACE_OUTER_BOUND ( 'NONE', #55539, .T. ) ;
#451 = EDGE_CURVE ( 'NONE', #29400, #232857, #38718, .T. ) ;
#450 = CARTESIAN_POINT ( 'NONE',  ( 4.489408166619999641, 0.09044261725332000679, 1.824999999999999956 ) ) ;
#449 = CARTESIAN_POINT ( 'NONE',  ( 3.846947573022999833, 0.5999999999999999778, 0.5749999999999999556 ) ) ;
#452 = DIRECTION ( 'NONE',  ( 1.242286988128338033E-15, 0.000000000000000000, 1.000000000000000000 ) ) ;
#453 = EDGE_CURVE ( 'NONE', #96672, #143452, #168826, .T. ) ;
#454 = ADVANCED_FACE ( 'NONE', ( #107164 ), #102932, .T. ) ;
#455 = DIRECTION ( 'NONE',  ( 0.000000000000000000, 0.000000000000000000, 1.000000000000000000 ) ) ;
#456 = CARTESIAN_POINT ( 'NONE',  ( 9.545877420901790700, 0.09044483226458768788, 5.576987835547789985 ) ) ;
#457 =( LENGTH_UNIT ( ) NAMED_UNIT ( * ) SI_UNIT ( .MILLI., .METRE. ) );
#458 = ORIENTED_EDGE ( 'NONE', *, *, #37631, .F. ) ;
#459 = CARTESIAN_POINT ( 'NONE',  ( 15.00000000000000000, 0.000000000000000000, -10.44999999999999929 ) ) ;
#460 = ORIENTED_EDGE ( 'NONE', *, *, #80824, .T. ) ;
#461 = CARTESIAN_POINT ( 'NONE',  ( 1.826261664926944972, 1.324999985098840094, 4.551000000000000156 ) ) ;
#462 = DIRECTION ( 'NONE',  ( 0.000000000000000000, 1.000000000000000000, 0.000000000000000000 ) ) ;
#463 = CARTESIAN_POINT ( 'NONE',  ( 52.04819511023769962, 50.70707021639449863, 25.82555811113449806 ) ) ;
#464 = CARTESIAN_POINT ( 'NONE',  ( -0.5749999999999999556, 0.01059183337957000058, 4.487576710434000304 ) ) ;
#465 = ORIENTED_EDGE ( 'NONE', *, *, #68979, .T. ) ;
#466 = CARTESIAN_POINT ( 'NONE',  ( -0.8065893235119999671, 3.337867966352000337, 1.218024974975000063 ) ) ;
#467 = CYLINDRICAL_SURFACE ( 'NONE', #188020, 0.01000000000000001409 ) ;
#468 = FACE_OUTER_BOUND ( 'NONE', #55507, .T. ) ;
#469 = ORIENTED_EDGE ( 'NONE', *, *, #62940, .F. ) ;
#470 = DIRECTION ( 'NONE',  ( 1.000000000000000000, 0.000000000000000000, 0.000000000000000000 ) ) ;
#471 = ORIENTED_EDGE ( 'NONE', *, *, #144622, .T. ) ;
#472 = CARTESIAN_POINT ( 'NONE',  ( -2.619735905190999858, 0.02325794838767000078, -4.240000000000000213 ) ) ;
#473 = CARTESIAN_POINT ( 'NONE',  ( 2.425000000000000266, 1.459999999999999964, 0.1900000000000000022 ) ) ;
#474 = LINE ( 'NONE', #176112, #82484 ) ;
#475 = ORIENTED_EDGE ( 'NONE', *, *, #182591, .F. ) ;
#476 = AXIS2_PLACEMENT_3D ( 'NONE', #214659, #16774, #52168 ) ;
#477 = ORIENTED_EDGE ( 'NONE', *, *, #99551, .F. ) ;
#478 = CARTESIAN_POINT ( 'NONE',  ( 2.435383983375943640, 21.33380554751354552, 13.35562407146304587 ) ) ;
#480 =( NAMED_UNIT ( * ) SI_UNIT ( $, .STERADIAN. ) SOLID_ANGLE_UNIT ( ) );
#479 = AXIS2_PLACEMENT_3D ( 'NONE', #180840, #198443, #111279 ) ;
#481 = CIRCLE ( 'NONE', #98377, 0.02000000000000005246 ) ;
#483 = CARTESIAN_POINT ( 'NONE',  ( 109.2229637657769956, 44.92816343844680205, 25.33022324445380136 ) ) ;
#482 = CIRCLE ( 'NONE', #139598, 0.01000000000000002623 ) ;
#484 = B_SPLINE_CURVE_WITH_KNOTS ( 'NONE', 1,
 ( #106646, #212596 ),
 .UNSPECIFIED., .F., .F.,
 ( 2, 2 ),
 ( 0.000000000000000000, 3.464101615130010359 ),
 .UNSPECIFIED. ) ;
#485 = PLANE ( 'NONE',  #123499 ) ;
#486 = EDGE_LOOP ( 'NONE', ( #45485, #110312, #123312, #220689 ) ) ;
#487 = CARTESIAN_POINT ( 'NONE',  ( -2.229536036029515333, -0.4299795836210254518, 4.549999999999999822 ) ) ;
#488 = DIRECTION ( 'NONE',  ( 0.000000000000000000, 1.000000000000000000, 3.927675794664000005E-16 ) ) ;
#489 = CIRCLE ( 'NONE', #211189, 0.1000000000000001443 ) ;
#490 = CARTESIAN_POINT ( 'NONE',  ( 30.48117154811715679, -63.87029288702930785, 10.50000000000000000 ) ) ;
#491 = ORIENTED_EDGE ( 'NONE', *, *, #107785, .T. ) ;
#492 = B_SPLINE_CURVE_WITH_KNOTS ( 'NONE', 3,
 ( #227974, #89019, #226825, #179725, #647 ),
 .UNSPECIFIED., .F., .F.,
 ( 4, 1, 4 ),
 ( 0.000000000000000000, 0.006609880716671590398, 0.01345195038720999915 ),
 .UNSPECIFIED. ) ;
#493 = ORIENTED_EDGE ( 'NONE', *, *, #142938, .T. ) ;
#494 = PLANE ( 'NONE',  #138779 ) ;
#495 = LINE ( 'NONE', #180762, #168218 ) ;
#496 = PRODUCT_DEFINITION_SHAPE ( 'NONE', 'NONE',  #233003 ) ;
#497 = CARTESIAN_POINT ( 'NONE',  ( 0.3767018478719313945, 0.9500000000000000666, -0.4107300918299999770 ) ) ;
#499 = ORIENTED_EDGE ( 'NONE', *, *, #17387, .F. ) ;
#498 = B_SPLINE_CURVE_WITH_KNOTS ( 'NONE', 1,
 ( #210971, #136034 ),
 .UNSPECIFIED., .F., .F.,
 ( 2, 2 ),
 ( 0.000000000000000000, 0.5999999999999999778 ),
 .UNSPECIFIED. ) ;
#500 = DIRECTION ( 'NONE',  ( 0.000000000000000000, 1.000000000000000000, 0.000000000000000000 ) ) ;
#501 = TOROIDAL_SURFACE ( 'NONE', #30561, 0.1600000000000000033, 0.01000000000000000021 ) ;
#502 = AXIS2_PLACEMENT_3D ( 'NONE', #188280, #207079, #171808 ) ;
#503 = DIRECTION ( 'NONE',  ( 0.000000000000000000, 1.000000000000000000, 0.000000000000000000 ) ) ;
#504 = ORIENTED_EDGE ( 'NONE', *, *, #93277, .F. ) ;
#505 = CARTESIAN_POINT ( 'NONE',  ( -1.092602365374000239, 3.449999999999999734, 3.799999999999999822 ) ) ;
#506 = EDGE_CURVE ( 'NONE', #176925, #213695, #91807, .T. ) ;
#507 = DIRECTION ( 'NONE',  ( -4.370933895738206338E-08, 0.9999999999999991118, 0.000000000000000000 ) ) ;
#508 = ORIENTED_EDGE ( 'NONE', *, *, #190056, .F. ) ;
#509 = DIRECTION ( 'NONE',  ( 1.000000000000000000, 0.000000000000000000, 0.000000000000000000 ) ) ;
#510 = CARTESIAN_POINT ( 'NONE',  ( 0.8000000000000000444, -0.4500000000000000111, 0.05000000000000000278 ) ) ;
#511 = CARTESIAN_POINT ( 'NONE',  ( 15.14452310073330032, 52.24973526716380690, 22.52332566659650226 ) ) ;
#512 = ORIENTED_EDGE ( 'NONE', *, *, #88343, .T. ) ;
#514 = DIRECTION ( 'NONE',  ( 0.000000000000000000, 0.000000000000000000, -1.000000000000000000 ) ) ;
#513 = FACE_OUTER_BOUND ( 'NONE', #146264, .T. ) ;
#516 = AXIS2_PLACEMENT_3D ( 'NONE', #213576, #214732, #232322 ) ;
#515 = DIRECTION ( 'NONE',  ( 0.000000000000000000, 0.000000000000000000, -1.000000000000000000 ) ) ;
#517 = CARTESIAN_POINT ( 'NONE',  ( 2.850000000000000089, -1.750000000000000000, 0.1499999999999999944 ) ) ;
#518 = AXIS2_PLACEMENT_3D ( 'NONE', #128292, #148246, #109434 ) ;
#519 = VERTEX_POINT ( 'NONE', #183663 ) ;
#520 = DIRECTION ( 'NONE',  ( 0.000000000000000000, -1.000000000000000000, 0.000000000000000000 ) ) ;
#521 = DIRECTION ( 'NONE',  ( 0.000000000000000000, -0.9902680687415876815, -0.1391731009599419810 ) ) ;
#522 = VECTOR ( 'NONE', #211611, 1000.000000000000000 ) ;
#523 = SURFACE_STYLE_FILL_AREA ( #176163 ) ;
#524 = CARTESIAN_POINT ( 'NONE',  ( 3.200565773583999629, 0.008649868803131000733, -1.730565773584000100 ) ) ;
#525 = DIRECTION ( 'NONE',  ( 0.000000000000000000, 0.000000000000000000, 1.000000000000000000 ) ) ;
#526 = SURFACE_STYLE_USAGE ( .BOTH. , #219501 ) ;
#527 = CARTESIAN_POINT ( 'NONE',  ( 5.044147294132300452, 28.66470960502689991, 16.08397185487909908 ) ) ;
#528 = ADVANCED_FACE ( 'NONE', ( #214296 ), #166016, .F. ) ;
#529 = ORIENTED_EDGE ( 'NONE', *, *, #37677, .T. ) ;
#530 = ITEM_DEFINED_TRANSFORMATION ( 'NONE', 'NONE', #71549,  #36673 ) ;
#531 = CARTESIAN_POINT ( 'NONE',  ( -2.949999999999999734, -0.8450000000000000844, 0.7590000000000000080 ) ) ;
#532 = VECTOR ( 'NONE', #1071, 1000.000000000000000 ) ;
#533 = FACE_OUTER_BOUND ( 'NONE', #38962, .T. ) ;
#534 = ORIENTED_EDGE ( 'NONE', *, *, #73778, .F. ) ;
#535 = EDGE_CURVE ( 'NONE', #222422, #190606, #217774, .T. ) ;
#536 = ORIENTED_EDGE ( 'NONE', *, *, #197097, .F. ) ;
#537 = CARTESIAN_POINT ( 'NONE',  ( 143.9062449195180022, 52.99171829386749977, 22.52332566659639923 ) ) ;
#538 = FACE_OUTER_BOUND ( 'NONE', #69561, .T. ) ;
#539 = DIRECTION ( 'NONE',  ( 0.000000000000000000, 1.000000000000000000, -8.270950656586998377E-17 ) ) ;
#540 = ADVANCED_FACE ( 'NONE', ( #89464 ), #106689, .T. ) ;
#541 = VERTEX_POINT ( 'NONE', #170664 ) ;
#542 = VERTEX_POINT ( 'NONE', #96422 ) ;
#543 = DIRECTION ( 'NONE',  ( 0.000000000000000000, -0.9981347984218683633, 0.06104853953483286438 ) ) ;
#544 = ORIENTED_EDGE ( 'NONE', *, *, #228096, .F. ) ;
#545 = PRESENTATION_LAYER_ASSIGNMENT (  '', '', ( #113419 ) ) ;
#546 = VERTEX_POINT ( 'NONE', #132971 ) ;
#547 = DIRECTION ( 'NONE',  ( -1.000000000000000000, 0.000000000000000000, 0.000000000000000000 ) ) ;
#548 = CARTESIAN_POINT ( 'NONE',  ( 10.44999999999999929, 2.500000000000000000, 15.00000000000000000 ) ) ;
#550 = VERTEX_POINT ( 'NONE', #98768 ) ;
#549 = MECHANICAL_DESIGN_GEOMETRIC_PRESENTATION_REPRESENTATION (  '', ( #94760 ), #162346 ) ;
#551 = VERTEX_POINT ( 'NONE', #23390 ) ;
#555 = ORIENTED_EDGE ( 'NONE', *, *, #57295, .T. ) ;
#554 = AXIS2_PLACEMENT_3D ( 'NONE', #231903, #86028, #139065 ) ;
#553 = CARTESIAN_POINT ( 'NONE',  ( 0.000000000000000000, 10.21347247095440025, 9.933564471795119033 ) ) ;
#552 = CYLINDRICAL_SURFACE ( 'NONE', #67914, 0.01000000000000001409 ) ;
#556 = CARTESIAN_POINT ( 'NONE',  ( -1.814999999999999947, 0.4500000000000000111, -3.919999999999999929 ) ) ;
#557 = AXIS2_PLACEMENT_3D ( 'NONE', #27259, #115687, #227390 ) ;
#558 = EDGE_CURVE ( 'NONE', #150618, #86022, #104115, .T. ) ;
#559 = EDGE_CURVE ( 'NONE', #225624, #119486, #61646, .T. ) ;
#560 = ORIENTED_EDGE ( 'NONE', *, *, #73310, .F. ) ;
#561 = CARTESIAN_POINT ( 'NONE',  ( 10.95260055589082171, 5.929003065604470102, 2.496693835230585190 ) ) ;
#562 = DIRECTION ( 'NONE',  ( 0.000000000000000000, 0.06104853953485191165, 0.9981347984218672531 ) ) ;
#563 = VERTEX_POINT ( 'NONE', #58727 ) ;
#564 = CARTESIAN_POINT ( 'NONE',  ( 2.125000000000000444, 5.673076923076926015, -0.8802038200428271564 ) ) ;
#565 = CARTESIAN_POINT ( 'NONE',  ( -3.629493597669430027, -2.127801295078510346, 4.551000000000000156 ) ) ;
#566 = EDGE_CURVE ( 'NONE', #7670, #84121, #9195, .T. ) ;
#567 = AXIS2_PLACEMENT_3D ( 'NONE', #193536, #30961, #208847 ) ;
#568 = VECTOR ( 'NONE', #46237, 1000.000000000000000 ) ;
#569 = VERTEX_POINT ( 'NONE', #97606 ) ;
#570 = PLANE ( 'NONE',  #173181 ) ;
#571 = VECTOR ( 'NONE', #68730, 1000.000000000000000 ) ;
#573 = CARTESIAN_POINT ( 'NONE',  ( 3.000000000000000000, -1.699999999999999956, 0.7500000000000000000 ) ) ;
#572 = CARTESIAN_POINT ( 'NONE',  ( -4.046947573023000011, 0.1776167876939999946, -2.625000000000000000 ) ) ;
#574 = CARTESIAN_POINT ( 'NONE',  ( -0.5680049355280000212, -0.4920000000039999599, 0.4960938976500000042 ) ) ;
#576 = VERTEX_POINT ( 'NONE', #4586 ) ;
#575 = AXIS2_PLACEMENT_3D ( 'NONE', #56967, #59256, #113508 ) ;
#577 = ORIENTED_EDGE ( 'NONE', *, *, #27963, .F. ) ;
#579 = EDGE_CURVE ( 'NONE', #37679, #171849, #133143, .T. ) ;
#578 = DIRECTION ( 'NONE',  ( 0.000000000000000000, 0.000000000000000000, -1.000000000000000000 ) ) ;
#580 =( LENGTH_UNIT ( ) NAMED_UNIT ( * ) SI_UNIT ( .MILLI., .METRE. ) );
#581 = VECTOR ( 'NONE', #30755, 1000.000000000000000 ) ;
#582 = CARTESIAN_POINT ( 'NONE',  ( -2.814333202088000085, 3.649999997774999727, 3.178342693003000097 ) ) ;
#583 = EDGE_CURVE ( 'NONE', #200493, #93380, #223530, .T. ) ;
#584 = EDGE_LOOP ( 'NONE', ( #189866, #173315, #82583, #53572 ) ) ;
#585 = ORIENTED_EDGE ( 'NONE', *, *, #171832, .T. ) ;
#586 = CARTESIAN_POINT ( 'NONE',  ( 7.636399750464710756, 31.83050053756463527, 15.17585793263120841 ) ) ;
#587 = ORIENTED_EDGE ( 'NONE', *, *, #57685, .F. ) ;
#588 = ORIENTED_EDGE ( 'NONE', *, *, #128162, .T. ) ;
#589 = ORIENTED_EDGE ( 'NONE', *, *, #21950, .T. ) ;
#590 = DIRECTION ( 'NONE',  ( 0.000000000000000000, -1.000000000000000000, 0.000000000000000000 ) ) ;
#591 = ORIENTED_EDGE ( 'NONE', *, *, #174354, .T. ) ;
#592 = DIRECTION ( 'NONE',  ( 0.000000000000000000, 0.7071067811865450192, 0.7071067811865500152 ) ) ;
#593 = DIRECTION ( 'NONE',  ( 0.000000000000000000, 1.000000000000000000, 0.000000000000000000 ) ) ;
#594 = FACE_OUTER_BOUND ( 'NONE', #214033, .T. ) ;
#595 = ORIENTED_EDGE ( 'NONE', *, *, #52781, .F. ) ;
#596 = VERTEX_POINT ( 'NONE', #152958 ) ;
#597 = VECTOR ( 'NONE', #191022, 1000.000000000000114 ) ;
#598 = PLANE ( 'NONE',  #150659 ) ;
#599 = CARTESIAN_POINT ( 'NONE',  ( -2.516623517229675144, 0.5402949309538290779, 4.551000000000000156 ) ) ;
#600 = CARTESIAN_POINT ( 'NONE',  ( 27.81298536597029880, 25.11476877121020124, 25.82555811113449806 ) ) ;
#601 = AXIS2_PLACEMENT_3D ( 'NONE', #165567, #147882, #130208 ) ;
#602 = ADVANCED_FACE ( 'NONE', ( #59916 ), #43353, .T. ) ;
#603 = EDGE_CURVE ( 'NONE', #27442, #87870, #210908, .T. ) ;
#604 = LINE ( 'NONE', #105542, #16892 ) ;
#605 = ORIENTED_EDGE ( 'NONE', *, *, #34862, .T. ) ;
#606 = CARTESIAN_POINT ( 'NONE',  ( 5.120377433398929590, 22.73109279393660032, 17.29217023652719831 ) ) ;
#607 = LINE ( 'NONE', #53641, #207263 ) ;
#608 = EDGE_CURVE ( 'NONE', #10590, #220027, #188283, .T. ) ;
#609 = CARTESIAN_POINT ( 'NONE',  ( -19.84999999999999787, 28.35000000000000142, 26.20000000000000284 ) ) ;
#610 = ORIENTED_EDGE ( 'NONE', *, *, #171788, .T. ) ;
#611 = ORIENTED_EDGE ( 'NONE', *, *, #164317, .T. ) ;
#612 = DIRECTION ( 'NONE',  ( 1.000000000000000000, 3.083952846180999648E-16, 0.000000000000000000 ) ) ;
#613 = EDGE_LOOP ( 'NONE', ( #219642, #201467, #82955, #218894 ) ) ;
#614 = ORIENTED_EDGE ( 'NONE', *, *, #227193, .T. ) ;
#615 = AXIS2_PLACEMENT_3D ( 'NONE', #160878, #50191, #176275 ) ;
#616 = ORIENTED_EDGE ( 'NONE', *, *, #26364, .T. ) ;
#617 = B_SPLINE_CURVE_WITH_KNOTS ( 'NONE', 3,
 ( #47336, #132289, #23847, #95766, #78068 ),
 .UNSPECIFIED., .F., .F.,
 ( 4, 1, 4 ),
 ( 0.000000000000000000, 0.006859544349039780123, 0.01504408643193750131 ),
 .UNSPECIFIED. ) ;
#618 = DIRECTION ( 'NONE',  ( 1.000000000000000000, 2.710505431213871526E-15, 0.000000000000000000 ) ) ;
#619 = ADVANCED_FACE ( 'NONE', ( #148313 ), #187111, .T. ) ;
#620 =( BOUNDED_CURVE ( )  B_SPLINE_CURVE ( 2, ( #78551, #5518, #185773 ),
 .UNSPECIFIED., .F., .F. ) 
 B_SPLINE_CURVE_WITH_KNOTS ( ( 3, 3 ),
 ( 0.000000000000000000, 0.02315752828617380008 ),
 .UNSPECIFIED. ) 
 CURVE ( )  GEOMETRIC_REPRESENTATION_ITEM ( )  RATIONAL_B_SPLINE_CURVE ( ( 1.000000000000000000, 0.9999896910766070679, 1.000000000000000000 ) ) 
 REPRESENTATION_ITEM ( '' )  );
#621 = SURFACE_STYLE_USAGE ( .BOTH. , #38252 ) ;
#622 = DIRECTION ( 'NONE',  ( 0.000000000000000000, -1.000000000000000000, 0.000000000000000000 ) ) ;
#623 = CARTESIAN_POINT ( 'NONE',  ( 2.115084967863000376, 3.950000000000000178, 2.119615242270999733 ) ) ;
#624 = ORIENTED_EDGE ( 'NONE', *, *, #222069, .T. ) ;
#625 = EDGE_CURVE ( 'NONE', #165850, #19390, #174255, .T. ) ;
#626 = ADVANCED_FACE ( 'NONE', ( #95304 ), #197177, .T. ) ;
#627 = VECTOR ( 'NONE', #88137, 1000.000000000000000 ) ;
#628 = ORIENTED_EDGE ( 'NONE', *, *, #195539, .F. ) ;
#630 = VERTEX_POINT ( 'NONE', #167167 ) ;
#629 = CARTESIAN_POINT ( 'NONE',  ( 2.500000000000000000, 12.87500000000000000, 0.000000000000000000 ) ) ;
#631 = DIRECTION ( 'NONE',  ( 1.000000000000000000, -4.517509052023000551E-16, 0.000000000000000000 ) ) ;
#632 = CARTESIAN_POINT ( 'NONE',  ( 1.149999999999999911, 1.590000000000000080, 0.1000000000000000056 ) ) ;
#633 = ORIENTED_EDGE ( 'NONE', *, *, #106878, .T. ) ;
#634 = ORIENTED_EDGE ( 'NONE', *, *, #99690, .F. ) ;
#635 = EDGE_LOOP ( 'NONE', ( #60356, #149535, #6110, #1250 ) ) ;
#636 = ORIENTED_EDGE ( 'NONE', *, *, #23210, .T. ) ;
#637 = VERTEX_POINT ( 'NONE', #50355 ) ;
#638 = CARTESIAN_POINT ( 'NONE',  ( -0.2349999999999999867, 0.08107175466445000478, -4.481868760218000070 ) ) ;
#639 = EDGE_CURVE ( 'NONE', #175682, #96266, #121123, .T. ) ;
#640 = CIRCLE ( 'NONE', #23170, 0.8999999999999998002 ) ;
#641 = CARTESIAN_POINT ( 'NONE',  ( 0.5999999999999999778, 0.3062000000000000277, 0.5500000000000000444 ) ) ;
#642 = CIRCLE ( 'NONE', #158911, 0.05000000000000012768 ) ;
#643 = VECTOR ( 'NONE', #22307, 1000.000000000000000 ) ;
#644 = B_SPLINE_CURVE_WITH_KNOTS ( 'NONE', 1,
 ( #153866, #115016 ),
 .UNSPECIFIED., .F., .F.,
 ( 2, 2 ),
 ( 0.000000000000000000, 0.5999999999999999778 ),
 .UNSPECIFIED. ) ;
#645 = CARTESIAN_POINT ( 'NONE',  ( -18.10448267190440319, 1.000000000000000000, 6.642116167511189495 ) ) ;
#646 = ORIENTED_EDGE ( 'NONE', *, *, #130236, .F. ) ;
#647 = CARTESIAN_POINT ( 'NONE',  ( -3.331446091271990095, -2.191098281741139964, 4.549999999999999822 ) ) ;
#648 = AXIS2_PLACEMENT_3D ( 'NONE', #79078, #132127, #109819 ) ;
#649 = ADVANCED_FACE ( 'NONE', ( #172987 ), #13812, .F. ) ;
#651 = DIRECTION ( 'NONE',  ( 1.000000000000000000, 1.924004014442850019E-29, 1.387778780780807931E-16 ) ) ;
#650 = CARTESIAN_POINT ( 'NONE',  ( 8.500000000000000000, 0.000000000000000000, -27.50000000000000000 ) ) ;
#652 = EDGE_CURVE ( 'NONE', #132014, #105687, #230464, .T. ) ;
#653 = CARTESIAN_POINT ( 'NONE',  ( 2.356520564320369715, 5.791909659126999621, 19.00000000000000000 ) ) ;
#654 = LINE ( 'NONE', #53687, #45588 ) ;
#655 = CARTESIAN_POINT ( 'NONE',  ( 29.98839837967980060, 11.03903058327770381, 22.52332566659647739 ) ) ;
#656 = EDGE_CURVE ( 'NONE', #132314, #81317, #39369, .T. ) ;
#657 = FACE_OUTER_BOUND ( 'NONE', #80414, .T. ) ;
#658 = B_SPLINE_CURVE_WITH_KNOTS ( 'NONE', 1,
 ( #52660, #53818 ),
 .UNSPECIFIED., .F., .F.,
 ( 2, 2 ),
 ( 0.000000000000000000, 3.464101615160620096 ),
 .UNSPECIFIED. ) ;
#659 = B_SPLINE_CURVE_WITH_KNOTS ( 'NONE', 1,
 ( #66791, #206989 ),
 .UNSPECIFIED., .F., .F.,
 ( 2, 2 ),
 ( 0.000000000000000000, 2.900000000000000355 ),
 .UNSPECIFIED. ) ;
#660 = CARTESIAN_POINT ( 'NONE',  ( 4.043895146046999400, 0.1277100477729999906, 0.2149999999999999967 ) ) ;
#661 = CIRCLE ( 'NONE', #30729, 0.1000000000000000056 ) ;
#662 = DIRECTION ( 'NONE',  ( 0.000000000000000000, -1.000000000000000000, 0.000000000000000000 ) ) ;
#663 = FACE_OUTER_BOUND ( 'NONE', #189659, .T. ) ;
#664 = CARTESIAN_POINT ( 'NONE',  ( 1.454810177119000070, 0.2750000000000000222, 0.4950194239440000032 ) ) ;
#665 =( NAMED_UNIT ( * ) PLANE_ANGLE_UNIT ( ) SI_UNIT ( $, .RADIAN. ) );
#666 = CARTESIAN_POINT ( 'NONE',  ( 1.199999999999999956, 1.000000000000000000, -3.149999999999999911 ) ) ;
#667 = CARTESIAN_POINT ( 'NONE',  ( 118.5155716984869940, 33.78312893818850426, 25.82555811113449806 ) ) ;
#668 = VECTOR ( 'NONE', #228586, 1000.000000000000000 ) ;
#669 = ORIENTED_EDGE ( 'NONE', *, *, #7595, .F. ) ;
#670 = EDGE_CURVE ( 'NONE', #106509, #205061, #85734, .T. ) ;
#671 = ORIENTED_EDGE ( 'NONE', *, *, #102971, .F. ) ;
#672 = B_SPLINE_CURVE_WITH_KNOTS ( 'NONE', 1,
 ( #137201, #207837 ),
 .UNSPECIFIED., .F., .F.,
 ( 2, 2 ),
 ( 0.000000000000000000, 3.544101615099999769 ),
 .UNSPECIFIED. ) ;
#674 = LINE ( 'NONE', #197391, #166483 ) ;
#673 = AXIS2_PLACEMENT_3D ( 'NONE', #220858, #146808, #183314 ) ;
#675 = ORIENTED_EDGE ( 'NONE', *, *, #2619, .F. ) ;
#676 = EDGE_LOOP ( 'NONE', ( #129148, #100808, #86712, #66808 ) ) ;
#677 = VECTOR ( 'NONE', #156509, 1000.000000000000000 ) ;
#678 = MANIFOLD_SOLID_BREP ( 'NONE', #114691 ) ;
#680 = ORIENTED_EDGE ( 'NONE', *, *, #107043, .F. ) ;
#679 = CARTESIAN_POINT ( 'NONE',  ( -0.5622229971767818135, 3.063112086242227861, 1.270000000000000018 ) ) ;
#681 = DIRECTION ( 'NONE',  ( -0.7071067811865474617, 0.000000000000000000, -0.7071067811865474617 ) ) ;
#683 = EDGE_CURVE ( 'NONE', #44646, #219833, #64567, .T. ) ;
#682 = CARTESIAN_POINT ( 'NONE',  ( 1.100000000005999956, 0.6899999999999999467, 1.949999999999999956 ) ) ;
#685 = B_SPLINE_CURVE_WITH_KNOTS ( 'NONE', 3,
 ( #212828, #210563, #16149, #33786, #104557, #84560 ),
 .UNSPECIFIED., .F., .F.,
 ( 4, 1, 1, 4 ),
 ( 0.5613761804210117834, 0.5714285714284912387, 0.7142857142856907648, 1.000000000000000000 ),
 .UNSPECIFIED. ) ;
#684 = B_SPLINE_CURVE_WITH_KNOTS ( 'NONE', 1,
 ( #220877, #186784 ),
 .UNSPECIFIED., .F., .F.,
 ( 2, 2 ),
 ( 0.000000000000000000, 0.5999999999999999778 ),
 .UNSPECIFIED. ) ;
#686 = UNCERTAINTY_MEASURE_WITH_UNIT (LENGTH_MEASURE( 1.000000000000000082E-05 ), #124917, 'distance_accuracy_value', 'NONE');
#687 = EDGE_CURVE ( 'NONE', #7849, #188931, #118765, .T. ) ;
#688 = PRESENTATION_LAYER_ASSIGNMENT (  '', '', ( #34450 ) ) ;
#689 = DIRECTION ( 'NONE',  ( 0.000000000000000000, 0.000000000000000000, -1.000000000000000000 ) ) ;
#691 = DIRECTION ( 'NONE',  ( 0.000000000000000000, -1.000000000000000000, 0.000000000000000000 ) ) ;
#690 = CARTESIAN_POINT ( 'NONE',  ( -1.350000000000000089, 0.8000000000000000444, 0.5500000000000000444 ) ) ;
#692 = CARTESIAN_POINT ( 'NONE',  ( -1.502601910021409859, 9.807692307692310152, -1.502601910021409859 ) ) ;
#694 = ORIENTED_EDGE ( 'NONE', *, *, #108926, .F. ) ;
#693 = FACE_OUTER_BOUND ( 'NONE', #221283, .T. ) ;
#695 = ADVANCED_FACE ( 'NONE', ( #191746 ), #138776, .T. ) ;
#696 = EDGE_CURVE ( 'NONE', #128635, #164653, #180070, .T. ) ;
#697 = SURFACE_STYLE_FILL_AREA ( #70205 ) ;
#698 = CARTESIAN_POINT ( 'NONE',  ( 0.000000000000000000, 55.00000000000999734, 15.09330266638579943 ) ) ;
#699 = CARTESIAN_POINT ( 'NONE',  ( 65.00000000000001421, -92.50000000000000000, 3.000000000000000000 ) ) ;
#700 = EDGE_CURVE ( 'NONE', #29963, #227050, #11458, .T. ) ;
#701 = DIRECTION ( 'NONE',  ( 1.000000000000000000, 5.551115040407719475E-16, 0.000000000000000000 ) ) ;
#702 = DIRECTION ( 'NONE',  ( -1.000000000000000000, 0.000000000000000000, 0.000000000000000000 ) ) ;
#704 = CARTESIAN_POINT ( 'NONE',  ( 144.4726679955579982, 12.89653739004640087, 8.076058721742459312 ) ) ;
#703 = AXIS2_PLACEMENT_3D ( 'NONE', #210785, #177826, #191973 ) ;
#706 = ORIENTED_EDGE ( 'NONE', *, *, #153937, .T. ) ;
#705 = EDGE_CURVE ( 'NONE', #59358, #51096, #132098, .T. ) ;
#707 = B_SPLINE_CURVE_WITH_KNOTS ( 'NONE', 1,
 ( #68600, #85097 ),
 .UNSPECIFIED., .F., .F.,
 ( 2, 2 ),
 ( 0.000000000000000000, 3.464101615120650290 ),
 .UNSPECIFIED. ) ;
#708 = ORIENTED_EDGE ( 'NONE', *, *, #175211, .T. ) ;
#709 = DIRECTION ( 'NONE',  ( 0.000000000000000000, -1.000000000000000000, 0.000000000000000000 ) ) ;
#710 = DIRECTION ( 'NONE',  ( 0.000000000000000000, 0.000000000000000000, -1.000000000000000000 ) ) ;
#711 = EDGE_CURVE ( 'NONE', #226210, #22404, #219649, .T. ) ;
#712 = PRODUCT_DEFINITION_CONTEXT ( 'detailed design', #162293, 'design' ) ;
#713 = DIRECTION ( 'NONE',  ( -0.8660254037844963282, 0.4999999999999001354, 7.453721928758630734E-15 ) ) ;
#714 = CARTESIAN_POINT ( 'NONE',  ( 15.94999999999999929, 2.500000000000000000, -0.5000000000000000000 ) ) ;
#715 = LINE ( 'NONE', #144448, #73270 ) ;
#716 = VECTOR ( 'NONE', #64516, 1000.000000000000114 ) ;
#717 = VECTOR ( 'NONE', #50478, 1000.000000000000000 ) ;
#719 = EDGE_CURVE ( 'NONE', #165305, #184671, #78644, .T. ) ;
#718 = CARTESIAN_POINT ( 'NONE',  ( -3.050000000000000266, 1.149999999999999911, -2.850000000000000089 ) ) ;
#720 = DIRECTION ( 'NONE',  ( 0.000000000000000000, 1.000000000000000000, 0.000000000000000000 ) ) ;
#721 = ORIENTED_EDGE ( 'NONE', *, *, #189922, .T. ) ;
#722 = CARTESIAN_POINT ( 'NONE',  ( -2.180857864375997934, 0.5000000000000000000, 3.450000000000000178 ) ) ;
#723 = VERTEX_POINT ( 'NONE', #75008 ) ;
#724 = AXIS2_PLACEMENT_3D ( 'NONE', #124782, #89372, #140102 ) ;
#725 = ORIENTED_EDGE ( 'NONE', *, *, #183766, .T. ) ;
#726 = CARTESIAN_POINT ( 'NONE',  ( -2.805833423666999504, 1.700000000001000044, 0.7571601133159999719 ) ) ;
#727 = CARTESIAN_POINT ( 'NONE',  ( -12.55736835487441994, 0.5000000000000000000, 7.249999999999880984 ) ) ;
#728 = AXIS2_PLACEMENT_3D ( 'NONE', #120463, #79879, #201228 ) ;
#729 = ORIENTED_EDGE ( 'NONE', *, *, #219959, .T. ) ;
#730 = EDGE_CURVE ( 'NONE', #202442, #164901, #112494, .T. ) ;
#731 = DIRECTION ( 'NONE',  ( -1.000000000000000000, 0.000000000000000000, 0.000000000000000000 ) ) ;
#733 = LINE ( 'NONE', #19526, #43216 ) ;
#732 = LINE ( 'NONE', #72590, #46459 ) ;
#734 = ADVANCED_FACE ( 'NONE', ( #145704 ), #146886, .T. ) ;
#735 = UNCERTAINTY_MEASURE_WITH_UNIT (LENGTH_MEASURE( 1.000000000000000082E-05 ), #206768, 'distance_accuracy_value', 'NONE');
#736 = EDGE_CURVE ( 'NONE', #153329, #208897, #179891, .T. ) ;
#737 = CIRCLE ( 'NONE', #72224, 0.009999999999999592548 ) ;
#738 = DIRECTION ( 'NONE',  ( 0.000000000000000000, -1.000000000000000000, 0.000000000000000000 ) ) ;
#739 = LINE ( 'NONE', #125663, #7908 ) ;
#740 = SURFACE_STYLE_FILL_AREA ( #34861 ) ;
#742 = EDGE_CURVE ( 'NONE', #65501, #180608, #52673, .T. ) ;
#741 = PLANE ( 'NONE',  #115301 ) ;
#743 = DIRECTION ( 'NONE',  ( 0.000000000000000000, 0.000000000000000000, 1.000000000000000000 ) ) ;
#745 = ADVANCED_FACE ( 'NONE', ( #162229 ), #198690, .T. ) ;
#744 = DIRECTION ( 'NONE',  ( 0.000000000000000000, 0.000000000000000000, -1.000000000000000000 ) ) ;
#746 = ORIENTED_EDGE ( 'NONE', *, *, #172922, .T. ) ;
#747 = DIRECTION ( 'NONE',  ( -0.9999999999999991118, -4.370933208197165760E-08, -6.555557158632774373E-16 ) ) ;
#748 = CARTESIAN_POINT ( 'NONE',  ( -3.238564064605999882, 0.2999999999999999889, 0.3639999999999999902 ) ) ;
#749 = ORIENTED_EDGE ( 'NONE', *, *, #231893, .F. ) ;
#750 = DIRECTION ( 'NONE',  ( -1.000000000000000000, 0.000000000000000000, 0.000000000000000000 ) ) ;
#751 = EDGE_LOOP ( 'NONE', ( #222630, #28751, #91380, #222779 ) ) ;
#752 = CARTESIAN_POINT ( 'NONE',  ( 107.0798987984909871, 18.92308293772620331, 25.82555811113449806 ) ) ;
#753 = VERTEX_POINT ( 'NONE', #216306 ) ;
#754 = CARTESIAN_POINT ( 'NONE',  ( -3.459999999999999964, 0.5900000000000000799, -1.814999999999999947 ) ) ;
#755 = CARTESIAN_POINT ( 'NONE',  ( -10.50000000000000000, 7.000000000000000000, -61.59999999999998721 ) ) ;
#756 = ORIENTED_EDGE ( 'NONE', *, *, #49375, .F. ) ;
#757 = CARTESIAN_POINT ( 'NONE',  ( 5.299999999999999822, 24.54999999999999716, 27.00000000000000000 ) ) ;
#758 = DIRECTION ( 'NONE',  ( 0.000000000000000000, 0.000000000000000000, -1.000000000000000000 ) ) ;
#759 = ORIENTED_EDGE ( 'NONE', *, *, #96821, .T. ) ;
#760 = CARTESIAN_POINT ( 'NONE',  ( -2.174999999999999822, 0.4500000000000000111, 3.850000000000000089 ) ) ;
#761 = VERTEX_POINT ( 'NONE', #197528 ) ;
#762 = DIRECTION ( 'NONE',  ( 0.000000000000000000, 1.000000000000000000, 0.000000000000000000 ) ) ;
#763 = DIRECTION ( 'NONE',  ( 0.3481553119112442141, 0.8703882797786103298, -0.3481553119112442141 ) ) ;
#764 = DIRECTION ( 'NONE',  ( -6.570922257487906049E-16, -0.000000000000000000, -1.000000000000000000 ) ) ;
#765 = ORIENTED_EDGE ( 'NONE', *, *, #13704, .T. ) ;
#766 = CARTESIAN_POINT ( 'NONE',  ( 4.746946298374089324, 44.10265130905830233, 15.67119279931189801 ) ) ;
#767 = DIRECTION ( 'NONE',  ( 1.000000000000000000, 0.000000000000000000, 0.000000000000000000 ) ) ;
#768 = CARTESIAN_POINT ( 'NONE',  ( 143.2876036756389908, 52.33574926409769290, 22.52332566659650226 ) ) ;
#769 = LINE ( 'NONE', #204425, #138295 ) ;
#770 = CIRCLE ( 'NONE', #230215, 0.04999999999999996114 ) ;
#771 = PLANE ( 'NONE',  #215073 ) ;
#774 = DIRECTION ( 'NONE',  ( 0.000000000000000000, 0.000000000000000000, -1.000000000000000000 ) ) ;
#773 = LINE ( 'NONE', #160996, #93133 ) ;
#772 = AXIS2_PLACEMENT_3D ( 'NONE', #4467, #95175, #150525 ) ;
#775 = PRESENTATION_STYLE_ASSIGNMENT (( #163331 ) ) ;
#776 = ORIENTED_EDGE ( 'NONE', *, *, #188209, .F. ) ;
#777 = DIRECTION ( 'NONE',  ( 1.000000000000000000, 0.000000000000000000, 0.000000000000000000 ) ) ;
#778 = DIRECTION ( 'NONE',  ( -0.7071067811865475727, 0.7071067811865475727, 0.000000000000000000 ) ) ;
#779 = CARTESIAN_POINT ( 'NONE',  ( -20.50000000000000000, 0.000000000000000000, -23.72193000900065130 ) ) ;
#780 = CARTESIAN_POINT ( 'NONE',  ( 10.56372850734732083, 5.929003065604470102, -3.821070408515910177 ) ) ;
#781 = CARTESIAN_POINT ( 'NONE',  ( 0.000000000000000000, 12.00000000000000000, 0.000000000000000000 ) ) ;
#782 = ORIENTED_EDGE ( 'NONE', *, *, #33363, .F. ) ;
#783 = VERTEX_POINT ( 'NONE', #217481 ) ;
#784 = CARTESIAN_POINT ( 'NONE',  ( -0.6999999999999999556, -3.799999999999999822, 2.350000000000000089 ) ) ;
#785 = ADVANCED_FACE ( 'NONE', ( #178729 ), #109214, .T. ) ;
#786 = VECTOR ( 'NONE', #133943, 1000.000000000000000 ) ;
#787 = VERTEX_POINT ( 'NONE', #161039 ) ;
#788 = PLANE ( 'NONE',  #52844 ) ;
#789 = CYLINDRICAL_SURFACE ( 'NONE', #140290, 0.9499999999999995115 ) ;
#790 = CARTESIAN_POINT ( 'NONE',  ( -1.020000000000000018, 0.000000000000000000, 1.270000000000000018 ) ) ;
#791 = CARTESIAN_POINT ( 'NONE',  ( 143.9062449197280102, 52.99171829507020703, 22.52332566659650226 ) ) ;
#792 = ORIENTED_EDGE ( 'NONE', *, *, #197326, .F. ) ;
#793 = CARTESIAN_POINT ( 'NONE',  ( 74.20278869138471123, 24.70198971566770041, 25.33022324445380136 ) ) ;
#795 = CARTESIAN_POINT ( 'NONE',  ( 0.8255581111345140499, 9.594303887603480518, 25.82555811113449806 ) ) ;
#794 = SHAPE_REPRESENTATION_RELATIONSHIP ( 'NONE' , 'NONE' ,  #204028, #216061 ) ;
#796 = DIRECTION ( 'NONE',  ( 0.000000000000000000, 0.000000000000000000, -1.000000000000000000 ) ) ;
#797 = ORIENTED_EDGE ( 'NONE', *, *, #92119, .F. ) ;
#798 = CARTESIAN_POINT ( 'NONE',  ( 7.058482568938281965, 36.39025629781183113, 13.38506676755733515 ) ) ;
#799 = CARTESIAN_POINT ( 'NONE',  ( 8.285324762219120842, 0.1361430663737389912, 16.10518247740339959 ) ) ;
#800 = CARTESIAN_POINT ( 'NONE',  ( 73.48963231716339806, 30.89367554914209890, 25.82555811113449806 ) ) ;
#801 = FACE_OUTER_BOUND ( 'NONE', #167386, .T. ) ;
#802 = DIRECTION ( 'NONE',  ( -1.900321399341999905E-16, -1.000000000000000000, 1.805610710397999880E-32 ) ) ;
#803 = DIRECTION ( 'NONE',  ( 0.000000000000000000, -1.000000000000000000, 0.000000000000000000 ) ) ;
#804 = DIRECTION ( 'NONE',  ( 0.000000000000000000, 0.000000000000000000, 1.000000000000000000 ) ) ;
#806 = DIRECTION ( 'NONE',  ( 0.000000000000000000, 0.000000000000000000, -1.000000000000000000 ) ) ;
#805 = DIRECTION ( 'NONE',  ( -0.7071067811865474617, 0.000000000000000000, 0.7071067811865474617 ) ) ;
#807 = ADVANCED_FACE ( 'NONE', ( #57308 ), #232772, .T. ) ;
#808 = ORIENTED_EDGE ( 'NONE', *, *, #171960, .F. ) ;
#810 = FACE_OUTER_BOUND ( 'NONE', #73376, .T. ) ;
#809 = CARTESIAN_POINT ( 'NONE',  ( 13.44999999999999929, 2.500000000000000000, 17.62193000900065343 ) ) ;
#811 = CARTESIAN_POINT ( 'NONE',  ( 5.573773071630331088, 35.26514239699410069, 17.32230902158099894 ) ) ;
#812 = EDGE_LOOP ( 'NONE', ( #136164, #12183, #70796, #11994, #211026 ) ) ;
#813 = EDGE_CURVE ( 'NONE', #38903, #184678, #53834, .T. ) ;
#814 = VERTEX_POINT ( 'NONE', #129229 ) ;
#815 = ORIENTED_EDGE ( 'NONE', *, *, #139432, .T. ) ;
#816 = VERTEX_POINT ( 'NONE', #163373 ) ;
#817 = LINE ( 'NONE', #126897, #36139 ) ;
#818 = ADVANCED_FACE ( 'NONE', ( #199875 ), #38439, .F. ) ;
#819 = PLANE ( 'NONE',  #45305 ) ;
#820 = ORIENTED_EDGE ( 'NONE', *, *, #62737, .F. ) ;
#821 = AXIS2_PLACEMENT_3D ( 'NONE', #172611, #63002, #173783 ) ;
#822 = ORIENTED_EDGE ( 'NONE', *, *, #219518, .T. ) ;
#823 = ORIENTED_EDGE ( 'NONE', *, *, #43753, .F. ) ;
#824 = AXIS2_PLACEMENT_3D ( 'NONE', #46085, #82604, #154496 ) ;
#825 = AXIS2_PLACEMENT_3D ( 'NONE', #180868, #19412, #33585 ) ;
#827 = EDGE_LOOP ( 'NONE', ( #37654, #42691, #59229, #171042, #194094, #100998, #99098 ) ) ;
#826 = VECTOR ( 'NONE', #144754, 1000.000000000000000 ) ;
#828 = DIRECTION ( 'NONE',  ( 1.168655815394902050E-16, -1.000000000000000000, 0.000000000000000000 ) ) ;
#829 = DIRECTION ( 'NONE',  ( -0.7071067811865474617, -0.7071067811865474617, 0.000000000000000000 ) ) ;
#830 = DIRECTION ( 'NONE',  ( 0.8660254037855935616, -0.4999999999979997112, -8.529574019272053693E-15 ) ) ;
#831 = CIRCLE ( 'NONE', #222703, 0.4000000000000000222 ) ;
#832 = CARTESIAN_POINT ( 'NONE',  ( -1.814999999999999947, 0.0006104853953486000153, 4.486966225038999667 ) ) ;
#833 = ORIENTED_EDGE ( 'NONE', *, *, #3315, .T. ) ;
#834 = CARTESIAN_POINT ( 'NONE',  ( -2.560000000000000053, 0.6102081528020000256, -2.970000000000000195 ) ) ;
#836 = ORIENTED_EDGE ( 'NONE', *, *, #163513, .T. ) ;
#835 =( LENGTH_UNIT ( ) NAMED_UNIT ( * ) SI_UNIT ( .MILLI., .METRE. ) );
#837 = ORIENTED_EDGE ( 'NONE', *, *, #38494, .T. ) ;
#840 = ORIENTED_EDGE ( 'NONE', *, *, #81196, .F. ) ;
#839 = LINE ( 'NONE', #183409, #176040 ) ;
#838 = DIRECTION ( 'NONE',  ( 1.000000000000000000, 0.000000000000000000, 0.000000000000000000 ) ) ;
#841 = LINE ( 'NONE', #198723, #39582 ) ;
#842 = EDGE_CURVE ( 'NONE', #194693, #125270, #202567, .T. ) ;
#843 = AXIS2_PLACEMENT_3D ( 'NONE', #41988, #81996, #63144 ) ;
#844 = CARTESIAN_POINT ( 'NONE',  ( -0.9285086625773358859, 2.825212571783798587, 1.270000000000001128 ) ) ;
#845 = ORIENTED_EDGE ( 'NONE', *, *, #27437, .T. ) ;
#846 = CARTESIAN_POINT ( 'NONE',  ( 3.459999999999999964, 0.5100000000000000089, 2.185000000000000053 ) ) ;
#847 = CARTESIAN_POINT ( 'NONE',  ( 2.476661862621298837, 35.64068057069691520, 17.32230902158090657 ) ) ;
#848 = DIRECTION ( 'NONE',  ( 2.908212886194864885E-16, 1.000000000000000000, -1.137201446849900222E-28 ) ) ;
#849 = CIRCLE ( 'NONE', #203972, 0.1000000000000001027 ) ;
#850 = ORIENTED_EDGE ( 'NONE', *, *, #133159, .F. ) ;
#852 = VECTOR ( 'NONE', #126545, 1000.000000000000000 ) ;
#851 = DIRECTION ( 'NONE',  ( 1.000000000000000000, 0.000000000000000000, 0.000000000000000000 ) ) ;
#855 = B_SPLINE_CURVE_WITH_KNOTS ( 'NONE', 1,
 ( #77467, #134001 ),
 .UNSPECIFIED., .F., .F.,
 ( 2, 2 ),
 ( 0.000000000000000000, 3.464101615149990376 ),
 .UNSPECIFIED. ) ;
#854 = VECTOR ( 'NONE', #177690, 1000.000000000000000 ) ;
#853 = CARTESIAN_POINT ( 'NONE',  ( -27.50000000000000000, 0.000000000000000000, -6.500000000000000000 ) ) ;
#856 = DIRECTION ( 'NONE',  ( 0.000000000000000000, 0.9981347984218683633, -0.06104853953483288520 ) ) ;
#857 = EDGE_CURVE ( 'NONE', #3255, #189524, #54106, .T. ) ;
#858 = CARTESIAN_POINT ( 'NONE',  ( 52.04819511023150369, 44.92816343844680205, 25.82555811113449806 ) ) ;
#859 = CARTESIAN_POINT ( 'NONE',  ( 118.5155716984869940, 45.34094249407190347, 25.33022324445380136 ) ) ;
#860 = VERTEX_POINT ( 'NONE', #214028 ) ;
#861 = EDGE_LOOP ( 'NONE', ( #60816, #113684, #28006, #79857 ) ) ;
#862 = DIRECTION ( 'NONE',  ( -0.8660254037842740615, -0.5000000000002851053, 0.000000000000000000 ) ) ;
#863 = VERTEX_POINT ( 'NONE', #124602 ) ;
#865 = VERTEX_POINT ( 'NONE', #196378 ) ;
#864 = VECTOR ( 'NONE', #44429, 1000.000000000000000 ) ;
#866 = ORIENTED_EDGE ( 'NONE', *, *, #48562, .T. ) ;
#867 = ORIENTED_EDGE ( 'NONE', *, *, #219513, .T. ) ;
#868 = CARTESIAN_POINT ( 'NONE',  ( 7.058509009550729907, 44.10265141009519851, 13.50837954500440041 ) ) ;
#869 = EDGE_LOOP ( 'NONE', ( #161984, #21287, #152933, #5475 ) ) ;
#870 = AXIS2_PLACEMENT_3D ( 'NONE', #147985, #47390, #146820 ) ;
#871 = CARTESIAN_POINT ( 'NONE',  ( -1.090000000000000968, -14.47000000000000064, 0.2500000000000000555 ) ) ;
#872 = PLANE ( 'NONE',  #153040 ) ;
#873 = ORIENTED_EDGE ( 'NONE', *, *, #15704, .F. ) ;
#874 = EDGE_LOOP ( 'NONE', ( #3280, #24284, #159668, #205776 ) ) ;
#875 = CARTESIAN_POINT ( 'NONE',  ( 58.48098585681790240, 28.00422216023880040, 25.82555811113449806 ) ) ;
#876 = PRODUCT_DEFINITION_FORMATION_WITH_SPECIFIED_SOURCE ( 'ANY', '', #170797, .NOT_KNOWN. ) ;
#877 = FACE_OUTER_BOUND ( 'NONE', #72083, .T. ) ;
#878 = ORIENTED_EDGE ( 'NONE', *, *, #161887, .F. ) ;
#879 = VERTEX_POINT ( 'NONE', #34949 ) ;
#880 = CARTESIAN_POINT ( 'NONE',  ( 14.50000000000000000, 12.00000000000000000, 27.50000000000000000 ) ) ;
#881 = CARTESIAN_POINT ( 'NONE',  ( 1.444714086581700085, 38.77780134790229738, 6.590053576832209714 ) ) ;
#882 = CARTESIAN_POINT ( 'NONE',  ( -3.200565773583999629, 0.008649868803131000733, -1.730565773584000100 ) ) ;
#883 = DIRECTION ( 'NONE',  ( 0.000000000000000000, 0.06104853953485191859, 0.9981347984218673641 ) ) ;
#884 = LINE ( 'NONE', #199951, #111075 ) ;
#885 = VECTOR ( 'NONE', #54928, 1000.000000000000000 ) ;
#886 = AXIS2_PLACEMENT_3D ( 'NONE', #132827, #224521, #117487 ) ;
#887 = ORIENTED_EDGE ( 'NONE', *, *, #138562, .T. ) ;
#888 = ORIENTED_EDGE ( 'NONE', *, *, #12595, .F. ) ;
#889 = ORIENTED_EDGE ( 'NONE', *, *, #21406, .F. ) ;
#890 = CARTESIAN_POINT ( 'NONE',  ( -2.619735905190999858, 0.02325794838767000078, 1.699999999999999956 ) ) ;
#891 = ORIENTED_EDGE ( 'NONE', *, *, #19422, .T. ) ;
#892 = ORIENTED_EDGE ( 'NONE', *, *, #74784, .T. ) ;
#893 = ADVANCED_FACE ( 'NONE', ( #117062 ), #27430, .T. ) ;
#894 = LINE ( 'NONE', #18537, #147866 ) ;
#895 = ORIENTED_EDGE ( 'NONE', *, *, #125245, .F. ) ;
#897 = EDGE_LOOP ( 'NONE', ( #104901, #147575, #12049, #19170, #56881, #187759 ) ) ;
#896 = AXIS2_PLACEMENT_3D ( 'NONE', #217147, #219464, #132366 ) ;
#898 = ORIENTED_EDGE ( 'NONE', *, *, #171592, .T. ) ;
#899 = ORIENTED_EDGE ( 'NONE', *, *, #231516, .T. ) ;
#900 = EDGE_LOOP ( 'NONE', ( #18171, #70162, #106401, #38193 ) ) ;
#901 = ORIENTED_EDGE ( 'NONE', *, *, #89882, .T. ) ;
#902 = DIRECTION ( 'NONE',  ( 0.000000000000000000, -1.000000000000000000, -4.336808689942000381E-15 ) ) ;
#903 = EDGE_CURVE ( 'NONE', #879, #123377, #227564, .T. ) ;
#904 = AXIS2_PLACEMENT_3D ( 'NONE', #11977, #65039, #138046 ) ;
#906 = EDGE_CURVE ( 'NONE', #69388, #128542, #66291, .T. ) ;
#905 = DIRECTION ( 'NONE',  ( 1.000000000000000000, 0.000000000000000000, 0.000000000000000000 ) ) ;
#907 =( GEOMETRIC_REPRESENTATION_CONTEXT ( 3 ) GLOBAL_UNCERTAINTY_ASSIGNED_CONTEXT ( ( #42675 ) ) GLOBAL_UNIT_ASSIGNED_CONTEXT ( ( #116057, #91722, #133718 ) ) REPRESENTATION_CONTEXT ( 'NONE', 'WORKASPACE' ) );
#908 = ORIENTED_EDGE ( 'NONE', *, *, #71578, .F. ) ;
#909 = ADVANCED_FACE ( 'NONE', ( #29751 ), #45156, .T. ) ;
#910 = EDGE_CURVE ( 'NONE', #140052, #68380, #21942, .T. ) ;
#911 = EDGE_LOOP ( 'NONE', ( #4506, #163829, #51433, #33606, #218414, #52462, #138437, #86646, #115330, #183907, #83056, #190301, #218637, #72449, #35919, #110775, #194903, #61785, #59063, #208161 ) ) ;
#913 = ORIENTED_EDGE ( 'NONE', *, *, #139935, .T. ) ;
#912 = CARTESIAN_POINT ( 'NONE',  ( 72.05972372406598936, 50.70707021639090328, 25.33022324445380136 ) ) ;
#914 = CARTESIAN_POINT ( 'NONE',  ( 4.046947573023000011, 0.1776167876939999946, 2.615000000000000213 ) ) ;
#916 = CARTESIAN_POINT ( 'NONE',  ( 141.3991130387539954, 53.07773229200456910, 23.53298679856291287 ) ) ;
#915 = CARTESIAN_POINT ( 'NONE',  ( -2.941421356237309492, -1.741421356237309537, 0.2099999999999999922 ) ) ;
#917 = CARTESIAN_POINT ( 'NONE',  ( 0.000000000000000000, -56.37029288702931495, 5.500000000000000888 ) ) ;
#918 = ORIENTED_EDGE ( 'NONE', *, *, #129658, .F. ) ;
#919 = ORIENTED_EDGE ( 'NONE', *, *, #10224, .T. ) ;
#920 = ORIENTED_EDGE ( 'NONE', *, *, #107081, .F. ) ;
#921 =( NAMED_UNIT ( * ) SI_UNIT ( $, .STERADIAN. ) SOLID_ANGLE_UNIT ( ) );
#922 = ORIENTED_EDGE ( 'NONE', *, *, #79976, .F. ) ;
#923 = ORIENTED_EDGE ( 'NONE', *, *, #167248, .F. ) ;
#924 = CARTESIAN_POINT ( 'NONE',  ( 1.310000000000000053, -1.550000000000000044, 0.2000000000000000111 ) ) ;
#925 = EDGE_CURVE ( 'NONE', #110776, #197354, #100501, .T. ) ;
#926 = CARTESIAN_POINT ( 'NONE',  ( 0.5158978760200000346, 0.05560910007333000338, 1.250000000000000000 ) ) ;
#927 = CARTESIAN_POINT ( 'NONE',  ( -0.8489367010970000349, 3.263970571815999921, 1.704997385376999963 ) ) ;
#928 = CARTESIAN_POINT ( 'NONE',  ( 2.820343598148000286, -1.799596566099000094, 0.7455010681370000114 ) ) ;
#929 = AXIS2_PLACEMENT_3D ( 'NONE', #49402, #211910, #193090 ) ;
#930 = APPLICATION_CONTEXT ( 'automotive_design' ) ;
#932 = CARTESIAN_POINT ( 'NONE',  ( -3.239999999999999769, -7.524999999999999467, 2.899999999999999911 ) ) ;
#931 = CIRCLE ( 'NONE', #106421, 0.1900000000000001132 ) ;
#933 = EDGE_CURVE ( 'NONE', #119133, #75725, #171240, .T. ) ;
#934 = EDGE_CURVE ( 'NONE', #175468, #45866, #212, .T. ) ;
#935 = B_SPLINE_CURVE_WITH_KNOTS ( 'NONE', 3,
 ( #19092, #146348, #39075, #199345, #37920 ),
 .UNSPECIFIED., .F., .F.,
 ( 4, 1, 4 ),
 ( -0.001983555488858509790, -0.001113173177174650022, 0.000000000000000000 ),
 .UNSPECIFIED. ) ;
#936 = DIRECTION ( 'NONE',  ( 0.000000000000000000, 1.000000000000000000, 0.000000000000000000 ) ) ;
#937 = LINE ( 'NONE', #162349, #102784 ) ;
#938 = B_SPLINE_CURVE_WITH_KNOTS ( 'NONE', 1,
 ( #230976, #120482 ),
 .UNSPECIFIED., .F., .F.,
 ( 2, 2 ),
 ( 0.000000000000000000, 1.522397716714189775 ),
 .UNSPECIFIED. ) ;
#939 = EDGE_CURVE ( 'NONE', #169654, #173407, #10939, .T. ) ;
#940 = ADVANCED_FACE ( 'NONE', ( #118202 ), #226429, .T. ) ;
#941 = DIRECTION ( 'NONE',  ( 0.000000000000000000, 1.000000000000000000, 0.000000000000000000 ) ) ;
#942 = CARTESIAN_POINT ( 'NONE',  ( 127.0914274122930152, 42.03871004949250079, 25.82555811113449806 ) ) ;
#943 = ORIENTED_EDGE ( 'NONE', *, *, #70240, .T. ) ;
#944 = DIRECTION ( 'NONE',  ( 1.000000000000000000, 0.000000000000000000, 0.000000000000000000 ) ) ;
#945 = DIRECTION ( 'NONE',  ( 1.000000000000000000, 0.000000000000000000, 0.000000000000000000 ) ) ;
#946 = ORIENTED_EDGE ( 'NONE', *, *, #78002, .F. ) ;
#947 = CIRCLE ( 'NONE', #151326, 0.9499999999999995115 ) ;
#948 = EDGE_CURVE ( 'NONE', #126241, #198559, #42939, .T. ) ;
#949 = DIRECTION ( 'NONE',  ( 0.000000000000000000, 0.000000000000000000, 1.000000000000000000 ) ) ;
#950 = CARTESIAN_POINT ( 'NONE',  ( 4.205948464742411907, 26.23389943053140172, 13.28294440466279447 ) ) ;
#951 = CARTESIAN_POINT ( 'NONE',  ( 30.39200463869940094, 11.60258559491339980, 22.52332566659650226 ) ) ;
#953 = CARTESIAN_POINT ( 'NONE',  ( 58.48098585681790240, 16.44640860435560015, 25.33022324445380136 ) ) ;
#952 = DIRECTION ( 'NONE',  ( 0.9981347984218673641, 0.06104853953485191859, 0.000000000000000000 ) ) ;
#954 = DIRECTION ( 'NONE',  ( 2.775557561562890365E-16, 1.000000000000000000, 0.000000000000000000 ) ) ;
#955 = ADVANCED_FACE ( 'NONE', ( #63990 ), #135883, .F. ) ;
#956 = EDGE_LOOP ( 'NONE', ( #123274, #96609, #186597, #9829 ) ) ;
#957 = CARTESIAN_POINT ( 'NONE',  ( -3.648012701892000109, 0.2899999999999999800, -0.005185842870421000436 ) ) ;
#958 = EDGE_LOOP ( 'NONE', ( #75589, #136314, #4593, #77098 ) ) ;
#959 = ORIENTED_EDGE ( 'NONE', *, *, #22610, .F. ) ;
#960 = EDGE_LOOP ( 'NONE', ( #232500, #13010, #168990, #25112 ) ) ;
#961 = B_SPLINE_CURVE_WITH_KNOTS ( 'NONE', 1,
 ( #212641, #159694 ),
 .UNSPECIFIED., .F., .F.,
 ( 2, 2 ),
 ( 0.000000000000000000, 0.5999999999999999778 ),
 .UNSPECIFIED. ) ;
#962 = EDGE_CURVE ( 'NONE', #18474, #78244, #42333, .T. ) ;
#963 = VECTOR ( 'NONE', #177740, 1000.000000000000000 ) ;
#964 = CYLINDRICAL_SURFACE ( 'NONE', #115259, 0.02000000000000005246 ) ;
#965 = CARTESIAN_POINT ( 'NONE',  ( 2.435250942907799754, 29.36147467038102477, 13.32148373729347846 ) ) ;
#966 = B_SPLINE_CURVE_WITH_KNOTS ( 'NONE', 1,
 ( #65116, #9719 ),
 .UNSPECIFIED., .F., .F.,
 ( 2, 2 ),
 ( 0.000000000000000000, 0.5999999999999999778 ),
 .UNSPECIFIED. ) ;
#967 = CARTESIAN_POINT ( 'NONE',  ( 0.000000000000000000, 4.580000000000000071, 0.2500000000000000000 ) ) ;
#969 = CARTESIAN_POINT ( 'NONE',  ( -3.252606517456515274E-16, 0.5000000000000000000, -13.59999999999999964 ) ) ;
#968 = CARTESIAN_POINT ( 'NONE',  ( 7.223621102681629935, 33.32911806700669644, 7.002832632399449864 ) ) ;
#970 = EDGE_CURVE ( 'NONE', #102201, #53209, #84512, .T. ) ;
#971 = EDGE_CURVE ( 'NONE', #213561, #215262, #12856, .T. ) ;
#972 = PLANE ( 'NONE',  #158168 ) ;
#973 = CARTESIAN_POINT ( 'NONE',  ( 3.846947573022999833, 0.5999999999999999778, 2.174999999999999822 ) ) ;
#974 = AXIS2_PLACEMENT_3D ( 'NONE', #111155, #23879, #183015 ) ;
#975 = DIRECTION ( 'NONE',  ( -1.000000000000000000, 0.000000000000000000, 0.000000000000000000 ) ) ;
#976 = AXIS2_PLACEMENT_3D ( 'NONE', #12188, #84076, #227640 ) ;
#978 = AXIS2_PLACEMENT_3D ( 'NONE', #204405, #4240, #185630 ) ;
#977 = DIRECTION ( 'NONE',  ( 0.000000000000000000, -0.7071067811865476838, 0.7071067811865473507 ) ) ;
#979 = VERTEX_POINT ( 'NONE', #14413 ) ;
#980 = EDGE_CURVE ( 'NONE', #22924, #100015, #89790, .T. ) ;
#981 = CARTESIAN_POINT ( 'NONE',  ( 64.19702438443439974, 19.74864104886890104, 25.82555811113449806 ) ) ;
#982 = EDGE_LOOP ( 'NONE', ( #46642, #97747, #13882, #27468 ) ) ;
#983 = AXIS2_PLACEMENT_3D ( 'NONE', #45845, #150771, #204865 ) ;
#985 = ORIENTED_EDGE ( 'NONE', *, *, #62620, .F. ) ;
#984 = DIRECTION ( 'NONE',  ( 0.000000000000000000, -0.3162277660168100191, -0.9486832980505230939 ) ) ;
#986 = DIRECTION ( 'NONE',  ( 0.000000000000000000, 0.000000000000000000, -1.000000000000000000 ) ) ;
#987 = PLANE ( 'NONE',  #173300 ) ;
#989 = CARTESIAN_POINT ( 'NONE',  ( -3.455252389051075124, -2.145054587721824557, 4.549999999999999822 ) ) ;
#988 = UNCERTAINTY_MEASURE_WITH_UNIT (LENGTH_MEASURE( 1.000000000000000082E-05 ), #190799, 'distance_accuracy_value', 'NONE');
#990 =( BOUNDED_CURVE ( )  B_SPLINE_CURVE ( 2, ( #105200, #14453, #177075 ),
 .UNSPECIFIED., .F., .F. ) 
 B_SPLINE_CURVE_WITH_KNOTS ( ( 3, 3 ),
 ( 0.000000000000000000, 1.884955592153880088 ),
 .UNSPECIFIED. ) 
 CURVE ( )  GEOMETRIC_REPRESENTATION_ITEM ( )  RATIONAL_B_SPLINE_CURVE ( ( 1.000000000000000000, 0.7071067811865480168, 1.000000000000000000 ) ) 
 REPRESENTATION_ITEM ( '' )  );
#991 = DIRECTION ( 'NONE',  ( 0.000000000000000000, -1.000000000000000000, 0.000000000000000000 ) ) ;
#992 = LINE ( 'NONE', #110553, #44122 ) ;
#993 = LINE ( 'NONE', #108219, #213870 ) ;
#995 = DIRECTION ( 'NONE',  ( 0.000000000000000000, 0.000000000000000000, 1.000000000000000000 ) ) ;
#994 = AXIS2_PLACEMENT_3D ( 'NONE', #124077, #33285, #164018 ) ;
#996 = CARTESIAN_POINT ( 'NONE',  ( 107.7930551727150004, 48.23039588302619762, 25.82555811113449806 ) ) ;
#997 = ORIENTED_EDGE ( 'NONE', *, *, #40548, .T. ) ;
#998 = CARTESIAN_POINT ( 'NONE',  ( 1.270000000000000018, 0.000000000000000000, 1.020000000000000018 ) ) ;
#999 = EDGE_CURVE ( 'NONE', #151868, #174025, #80649, .T. ) ;
#1000 = CARTESIAN_POINT ( 'NONE',  ( 4.029999999999999361, 0.8785364751059999699, -1.687665847097000293 ) ) ;
#1001 = ORIENTED_EDGE ( 'NONE', *, *, #75732, .T. ) ;
#1002 = CARTESIAN_POINT ( 'NONE',  ( -2.174999999999999822, 0.05108000183587000503, 3.825601007682000176 ) ) ;
#1003 = VECTOR ( 'NONE', #42138, 1000.000000000000000 ) ;
#1004 = EDGE_CURVE ( 'NONE', #433, #117384, #39239, .T. ) ;
#1005 = ORIENTED_EDGE ( 'NONE', *, *, #47622, .T. ) ;
#1006 = EDGE_CURVE ( 'NONE', #37791, #184676, #179329, .T. ) ;
#1007 = AXIS2_PLACEMENT_3D ( 'NONE', #69184, #123383, #141019 ) ;
#1008 = LINE ( 'NONE', #108236, #76116 ) ;
#1009 = CIRCLE ( 'NONE', #185357, 0.2000000000000000944 ) ;
#1010 = CARTESIAN_POINT ( 'NONE',  ( 4.484524283458000582, 0.01059183337957000058, -2.185000000000000053 ) ) ;
#1011 = EDGE_CURVE ( 'NONE', #178359, #148998, #68653, .T. ) ;
#1012 = FILL_AREA_STYLE_COLOUR ( '', #207969 ) ;
#1013 = EDGE_CURVE ( 'NONE', #231420, #139677, #177037, .T. ) ;
#1014 = ORIENTED_EDGE ( 'NONE', *, *, #1494, .T. ) ;
#1015 = CARTESIAN_POINT ( 'NONE',  ( 22.26213203435595034, 29.06213203435595105, 0.000000000000000000 ) ) ;
#1017 = LINE ( 'NONE', #72875, #29995 ) ;
#1016 = CARTESIAN_POINT ( 'NONE',  ( 2.136974059739160214, -9.499924142462939258, 2.399999999999999911 ) ) ;
#1018 = ORIENTED_EDGE ( 'NONE', *, *, #52230, .F. ) ;
#1020 = DIRECTION ( 'NONE',  ( 0.000000000000000000, 1.000000000000000000, 0.000000000000000000 ) ) ;
#1019 = AXIS2_PLACEMENT_3D ( 'NONE', #138375, #194823, #100687 ) ;
#1021 = VERTEX_POINT ( 'NONE', #192336 ) ;
#1022 = CARTESIAN_POINT ( 'NONE',  ( 16.91000000000000014, 31.75000000000000000, 0.000000000000000000 ) ) ;
#1025 = VERTEX_POINT ( 'NONE', #211154 ) ;
#1024 = DIRECTION ( 'NONE',  ( 0.000000000000000000, 1.000000000000000000, 0.000000000000000000 ) ) ;
#1023 = FILL_AREA_STYLE ('',( #2162 ) ) ;
#1026 = FACE_OUTER_BOUND ( 'NONE', #201651, .T. ) ;
#1027 = LINE ( 'NONE', #196591, #8213 ) ;
#1028 = DIRECTION ( 'NONE',  ( 0.000000000000000000, 0.000000000000000000, -1.000000000000000000 ) ) ;
#1029 = ADVANCED_FACE ( 'NONE', ( #69758 ), #214600, .F. ) ;
#1030 = ORIENTED_EDGE ( 'NONE', *, *, #178538, .T. ) ;
#1031 = VECTOR ( 'NONE', #131706, 1000.000000000000000 ) ;
#1033 = CARTESIAN_POINT ( 'NONE',  ( 3.000000000000000000, -0.8499999999999999778, 1.260000000000000009 ) ) ;
#1032 = SURFACE_STYLE_FILL_AREA ( #195428 ) ;
#1034 = ORIENTED_EDGE ( 'NONE', *, *, #3839, .T. ) ;
#1035 = CARTESIAN_POINT ( 'NONE',  ( -0.9594501680941340815, 0.09506844055862799514, 10.99999999999999822 ) ) ;
#1036 = FACE_OUTER_BOUND ( 'NONE', #2866, .T. ) ;
#1037 = DIRECTION ( 'NONE',  ( 1.000000000000000000, 0.000000000000000000, 0.000000000000000000 ) ) ;
#1038 = EDGE_CURVE ( 'NONE', #90961, #106043, #223521, .T. ) ;
#1039 = DIRECTION ( 'NONE',  ( 0.000000000000000000, -1.000000000000000000, 0.000000000000000000 ) ) ;
#1040 = DIRECTION ( 'NONE',  ( 0.000000000000000000, -1.000000000000000000, 0.000000000000000000 ) ) ;
#1041 = DIRECTION ( 'NONE',  ( 0.000000000000000000, 0.000000000000000000, 1.000000000000000000 ) ) ;
#1043 = DIRECTION ( 'NONE',  ( -1.000000000000000000, 0.000000000000000000, -2.710505431213871526E-15 ) ) ;
#1042 = CARTESIAN_POINT ( 'NONE',  ( 1.444713884479829957, 29.69665708661630177, 7.002832632399470292 ) ) ;
#1044 = DIRECTION ( 'NONE',  ( -1.376764663473999864E-16, 1.000000000000000000, 0.000000000000000000 ) ) ;
#1045 = DIRECTION ( 'NONE',  ( 1.000000000000000222, -7.277840822751495901E-23, 0.000000000000000000 ) ) ;
#1048 = DIRECTION ( 'NONE',  ( 1.000000000000000000, 0.000000000000000000, 0.000000000000000000 ) ) ;
#1047 = DIRECTION ( 'NONE',  ( -9.183119847485639618E-16, 0.000000000000000000, 1.000000000000000000 ) ) ;
#1046 = DIRECTION ( 'NONE',  ( -0.8660254037840251495, -0.5000000000007162049, 0.000000000000000000 ) ) ;
#1049 = CIRCLE ( 'NONE', #147884, 0.3000000000000016542 ) ;
#1050 = STYLED_ITEM ( 'NONE', ( #222532 ), #76692 ) ;
#1051 = EDGE_LOOP ( 'NONE', ( #192112, #164550, #92411, #212102 ) ) ;
#1052 = VERTEX_POINT ( 'NONE', #213438 ) ;
#1053 = CARTESIAN_POINT ( 'NONE',  ( 20.05017856687340227, 12.00000000000000000, 17.22175144212724973 ) ) ;
#1054 = DIRECTION ( 'NONE',  ( -1.000000000000000000, 0.000000000000000000, 0.000000000000000000 ) ) ;
#1055 = CARTESIAN_POINT ( 'NONE',  ( -0.4314307492323459781, 2.153931939629355252, 4.551000000000000156 ) ) ;
#1056 = CARTESIAN_POINT ( 'NONE',  ( 1.405598958333332815, 3.996666666666665702, 1.270000000000000018 ) ) ;
#1057 = ORIENTED_EDGE ( 'NONE', *, *, #14999, .F. ) ;
#1058 = LINE ( 'NONE', #17526, #56319 ) ;
#1059 = CARTESIAN_POINT ( 'NONE',  ( 52.76135148445540324, 28.00422216021410193, 25.82555811113449806 ) ) ;
#1060 = ORIENTED_EDGE ( 'NONE', *, *, #164885, .T. ) ;
#1061 = ORIENTED_EDGE ( 'NONE', *, *, #106740, .F. ) ;
#1062 = ORIENTED_EDGE ( 'NONE', *, *, #118043, .T. ) ;
#1064 = ORIENTED_EDGE ( 'NONE', *, *, #168586, .F. ) ;
#1063 = CARTESIAN_POINT ( 'NONE',  ( 114.2258459192519950, 42.03871004947600198, 25.82555811113449806 ) ) ;
#1066 = CARTESIAN_POINT ( 'NONE',  ( 155.6814355023669521, 30.25802859823708246, 15.17585793263089045 ) ) ;
#1065 = B_SPLINE_CURVE_WITH_KNOTS ( 'NONE', 1,
 ( #136613, #176608 ),
 .UNSPECIFIED., .F., .F.,
 ( 2, 2 ),
 ( 0.000000000000000000, 0.4268879893297140016 ),
 .UNSPECIFIED. ) ;
#1067 = ORIENTED_EDGE ( 'NONE', *, *, #142634, .T. ) ;
#1068 = CARTESIAN_POINT ( 'NONE',  ( -2.985355339059327484, 0.6353553390593273953, 1.340000000000000080 ) ) ;
#1069 = DIRECTION ( 'NONE',  ( 0.8660254037846083497, 0.4999999999997061795, 0.000000000000000000 ) ) ;
#1070 = DIRECTION ( 'NONE',  ( 0.000000000000000000, -1.000000000000000000, 0.000000000000000000 ) ) ;
#1071 = DIRECTION ( 'NONE',  ( 0.000000000000000000, 0.000000000000000000, 1.000000000000000000 ) ) ;
#1072 = ORIENTED_EDGE ( 'NONE', *, *, #27947, .F. ) ;
#1074 = PLANE ( 'NONE',  #228011 ) ;
#1073 = DIRECTION ( 'NONE',  ( 0.000000000000000000, 0.000000000000000000, -1.000000000000000000 ) ) ;
#1075 = B_SPLINE_CURVE_WITH_KNOTS ( 'NONE', 1,
 ( #13205, #171192 ),
 .UNSPECIFIED., .F., .F.,
 ( 2, 2 ),
 ( 0.000000000000000000, 0.5999999999999999778 ),
 .UNSPECIFIED. ) ;
#1076 = DIRECTION ( 'NONE',  ( 0.000000000000000000, 0.000000000000000000, 1.000000000000000000 ) ) ;
#1077 = COLOUR_RGB ( '',0.7450980392156862919, 0.7372549019607843590, 0.7294117647058823151 ) ;
#1078 = CARTESIAN_POINT ( 'NONE',  ( 159.3327154489609825, 48.27170139426370099, 5.599384388338919827 ) ) ;
#1080 = ORIENTED_EDGE ( 'NONE', *, *, #137614, .F. ) ;
#1079 = CARTESIAN_POINT ( 'NONE',  ( 5.397263289269359277, 21.57227434126719956, 17.15925803568950059 ) ) ;
#1081 = MANIFOLD_SOLID_BREP ( 'Cut-Extrude4', #54288 ) ;
#1082 = FACE_OUTER_BOUND ( 'NONE', #133547, .T. ) ;
#1083 = DIRECTION ( 'NONE',  ( 0.000000000000000000, 0.000000000000000000, 1.000000000000000000 ) ) ;
#1084 = CARTESIAN_POINT ( 'NONE',  ( -1.100000000000000089, 0.5999999999999999778, 0.5250000000000000222 ) ) ;
#1085 = ORIENTED_EDGE ( 'NONE', *, *, #79471, .T. ) ;
#1086 = DIRECTION ( 'NONE',  ( -0.000000000000000000, 1.000000000000000000, 0.000000000000000000 ) ) ;
#1087 = DIRECTION ( 'NONE',  ( 0.000000000000000000, 1.000000000000000000, 2.891205793295000083E-15 ) ) ;
#1088 = EDGE_CURVE ( 'NONE', #89080, #184495, #16714, .T. ) ;
#1089 = CARTESIAN_POINT ( 'NONE',  ( 12.18958840003329946, 47.23415050263299975, 25.82555811113449806 ) ) ;
#1090 = EDGE_CURVE ( 'NONE', #231567, #65277, #109820, .T. ) ;
#1091 = CONTEXT_DEPENDENT_SHAPE_REPRESENTATION ( #193877, #19307 ) ;
#1092 = CARTESIAN_POINT ( 'NONE',  ( -2.990000000000000213, -0.8499999999999999778, 1.250000000000000000 ) ) ;
#1093 = CARTESIAN_POINT ( 'NONE',  ( 4.391553457693150087, 28.44523366262910002, 17.03421662193940023 ) ) ;
#1094 = EDGE_CURVE ( 'NONE', #96983, #126919, #14305, .T. ) ;
#1095 = VERTEX_POINT ( 'NONE', #165156 ) ;
#1096 = ORIENTED_EDGE ( 'NONE', *, *, #108540, .F. ) ;
#1097 = EDGE_LOOP ( 'NONE', ( #80281, #36818, #214107, #67027, #217260, #118262, #106079, #232548 ) ) ;
#1098 = CARTESIAN_POINT ( 'NONE',  ( 0.000000000000000000, 12.00000000000000000, 0.000000000000000000 ) ) ;
#1099 = ADVANCED_FACE ( 'NONE', ( #126319 ), #148608, .F. ) ;
#1100 = ORIENTED_EDGE ( 'NONE', *, *, #39502, .F. ) ;
#1101 = DIRECTION ( 'NONE',  ( 0.000000000000000000, -2.710505431214000208E-16, 1.000000000000000000 ) ) ;
#1102 = VECTOR ( 'NONE', #168312, 1000.000000000000000 ) ;
#1103 = EDGE_LOOP ( 'NONE', ( #39954, #137346, #29507, #11905 ) ) ;
#1104 = DIRECTION ( 'NONE',  ( 0.000000000000000000, 0.000000000000000000, -1.000000000000000000 ) ) ;
#1105 = ORIENTED_EDGE ( 'NONE', *, *, #118312, .F. ) ;
#1107 = EDGE_CURVE ( 'NONE', #50939, #85024, #201582, .T. ) ;
#1106 = CARTESIAN_POINT ( 'NONE',  ( -1.684515783563315106, 0.04955662190914220111, 4.549999999999999822 ) ) ;
#1108 = CIRCLE ( 'NONE', #132811, 0.3999999999999999667 ) ;
#1109 = EDGE_CURVE ( 'NONE', #117333, #32698, #198405, .T. ) ;
#1110 = PLANE ( 'NONE',  #164582 ) ;
#1111 = VECTOR ( 'NONE', #85027, 1000.000000000000000 ) ;
#1112 = DIRECTION ( 'NONE',  ( 0.000000000000000000, -1.000000000000000000, -1.592171798413000068E-15 ) ) ;
#1113 = ORIENTED_EDGE ( 'NONE', *, *, #219965, .F. ) ;
#1114 = DIRECTION ( 'NONE',  ( 0.000000000000000000, 0.000000000000000000, 1.000000000000000000 ) ) ;
#1115 = DIRECTION ( 'NONE',  ( 0.000000000000000000, 0.000000000000000000, -1.000000000000000000 ) ) ;
#1117 = ORIENTED_EDGE ( 'NONE', *, *, #151658, .F. ) ;
#1116 = FACE_OUTER_BOUND ( 'NONE', #56243, .T. ) ;
#1119 = B_SPLINE_SURFACE_WITH_KNOTS ( 'NONE', 3, 1, ( 
 ( #57491, #129405 ),
 ( #109399, #198886 ),
 ( #201183, #163551 ),
 ( #221098, #20943 ),
 ( #18630, #216481 ) ),
 .UNSPECIFIED., .F., .F., .F.,
 ( 4, 1, 4 ),
 ( 2, 2 ),
 ( -0.01193496970546780063, -0.006291496062111610714, 0.000000000000000000 ),
 ( 0.000000000000000000, 9.999999999998900014E-05 ),
 .UNSPECIFIED. ) ;
#1118 = CARTESIAN_POINT ( 'NONE',  ( 153.8239307283590165, 26.98056281174469717, 16.00141604376540272 ) ) ;
#1120 = EDGE_CURVE ( 'NONE', #162781, #25797, #2558, .T. ) ;
#1121 = B_SPLINE_CURVE_WITH_KNOTS ( 'NONE', 1,
 ( #56623, #38900 ),
 .UNSPECIFIED., .F., .F.,
 ( 2, 2 ),
 ( 0.000000000000000000, 0.2364864864800040045 ),
 .UNSPECIFIED. ) ;
#1122 = DIRECTION ( 'NONE',  ( 0.000000000000000000, 0.000000000000000000, 1.000000000000000000 ) ) ;
#1123 = ORIENTED_EDGE ( 'NONE', *, *, #46074, .F. ) ;
#1124 = LINE ( 'NONE', #127202, #201635 ) ;
#1125 = B_SPLINE_CURVE_WITH_KNOTS ( 'NONE', 1,
 ( #218893, #114129 ),
 .UNSPECIFIED., .F., .F.,
 ( 2, 2 ),
 ( 0.000000000000000000, 0.5999999999999999778 ),
 .UNSPECIFIED. ) ;
#1126 = CARTESIAN_POINT ( 'NONE',  ( 42.75558717750499937, 28.00422216025529920, 25.33022324445380136 ) ) ;
#1127 = CIRCLE ( 'NONE', #53742, 0.1499999999999999667 ) ;
#1128 = ORIENTED_EDGE ( 'NONE', *, *, #84999, .F. ) ;
#1129 = CARTESIAN_POINT ( 'NONE',  ( 3.509448637286999961, -0.2899999999999999800, 0.2548141571299999963 ) ) ;
#1130 = DIRECTION ( 'NONE',  ( -3.184343596827000016E-15, 1.000000000000000000, 0.000000000000000000 ) ) ;
#1131 = FACE_OUTER_BOUND ( 'NONE', #91009, .T. ) ;
#1132 = CARTESIAN_POINT ( 'NONE',  ( 143.7754132926847888, 52.24973526716323136, 21.15668654463140186 ) ) ;
#1133 = ORIENTED_EDGE ( 'NONE', *, *, #69787, .F. ) ;
#1134 = CARTESIAN_POINT ( 'NONE',  ( 1.502601910021412079, 4.173076923076918021, 1.502601910021412079 ) ) ;
#1135 = CARTESIAN_POINT ( 'NONE',  ( 0.5849999999999999645, 0.5799999999999999600, -3.470000000000000195 ) ) ;
#1137 = VERTEX_POINT ( 'NONE', #198110 ) ;
#1136 = CARTESIAN_POINT ( 'NONE',  ( 11.08554213105230168, 2.231962355091730021, -0.1917769372548145113 ) ) ;
#1138 = ADVANCED_FACE ( 'NONE', ( #6015 ), #59038, .T. ) ;
#1139 = CARTESIAN_POINT ( 'NONE',  ( 104.2200816123349938, 19.74864104886890104, 25.82555811113449806 ) ) ;
#1140 = SURFACE_STYLE_USAGE ( .BOTH. , #127224 ) ;
#1141 = EDGE_LOOP ( 'NONE', ( #137372, #153805, #35505, #212574 ) ) ;
#1142 = AXIS2_PLACEMENT_3D ( 'NONE', #122989, #230049, #13397 ) ;
#1143 = EDGE_LOOP ( 'NONE', ( #183160, #132190, #57773, #129473 ) ) ;
#1145 = CARTESIAN_POINT ( 'NONE',  ( -2.790909090908999968, -1.699585919546000135, 0.1591285339880000038 ) ) ;
#1144 = DIRECTION ( 'NONE',  ( 0.000000000000000000, 0.000000000000000000, 1.000000000000000000 ) ) ;
#1146 = ORIENTED_EDGE ( 'NONE', *, *, #175431, .F. ) ;
#1147 = ORIENTED_EDGE ( 'NONE', *, *, #188103, .T. ) ;
#1148 = EDGE_LOOP ( 'NONE', ( #210736, #14746, #7966, #177582 ) ) ;
#1149 = ORIENTED_EDGE ( 'NONE', *, *, #7455, .T. ) ;
#1150 = CARTESIAN_POINT ( 'NONE',  ( 0.000000000000000000, 83.50000000000000000, 2.500000000000000000 ) ) ;
#1151 = ORIENTED_EDGE ( 'NONE', *, *, #227784, .T. ) ;
#1152 = B_SPLINE_CURVE_WITH_KNOTS ( 'NONE', 1,
 ( #48792, #174867 ),
 .UNSPECIFIED., .F., .F.,
 ( 2, 2 ),
 ( 0.000000000000000000, 0.5999999999999999778 ),
 .UNSPECIFIED. ) ;
#1153 = CYLINDRICAL_SURFACE ( 'NONE', #175969, 0.01000000000000002623 ) ;
#1154 = MECHANICAL_DESIGN_GEOMETRIC_PRESENTATION_REPRESENTATION (  '', ( #87596 ), #23643 ) ;
#1155 = CARTESIAN_POINT ( 'NONE',  ( -0.4800049355280000540, -0.4000000000040000447, 0.1040938976500000029 ) ) ;
#1156 = VERTEX_POINT ( 'NONE', #74421 ) ;
#1158 = ORIENTED_EDGE ( 'NONE', *, *, #4512, .T. ) ;
#1157 = VECTOR ( 'NONE', #176357, 1000.000000000000000 ) ;
#1159 = VECTOR ( 'NONE', #115810, 1000.000000000000114 ) ;
#1160 = CARTESIAN_POINT ( 'NONE',  ( 4.499389514605000251, 0.08983213185796999622, -0.5849999999999999645 ) ) ;
#1161 = CARTESIAN_POINT ( 'NONE',  ( 4.746946731277169818, 20.49168429180489781, 10.13995345471060006 ) ) ;
#1162 = AXIS2_PLACEMENT_3D ( 'NONE', #186961, #100926, #204603 ) ;
#1163 = ORIENTED_EDGE ( 'NONE', *, *, #11102, .F. ) ;
#1164 = EDGE_LOOP ( 'NONE', ( #230800, #45967, #136887, #198873 ) ) ;
#1165 = FACE_OUTER_BOUND ( 'NONE', #128248, .T. ) ;
#1166 = LINE ( 'NONE', #4659, #93974 ) ;
#1167 = TOROIDAL_SURFACE ( 'NONE', #91486, 0.1600000000000000033, 0.01000000000000000021 ) ;
#1168 = AXIS2_PLACEMENT_3D ( 'NONE', #216843, #54358, #110893 ) ;
#1169 = B_SPLINE_SURFACE_WITH_KNOTS ( 'NONE', 3, 1, ( 
 ( #81833, #206698 ),
 ( #119553, #189046 ),
 ( #172592, #101882 ),
 ( #224283, #11127 ),
 ( #223135, #227746 ),
 ( #62986, #170285 ) ),
 .UNSPECIFIED., .F., .F., .F.,
 ( 4, 2, 4 ),
 ( 2, 2 ),
 ( 0.000000000000000000, 0.5000000000000000000, 1.000000000000000000 ),
 ( 0.000000000000000000, 1.000000000000000000 ),
 .UNSPECIFIED. ) ;
#1170 = ORIENTED_EDGE ( 'NONE', *, *, #95757, .F. ) ;
#1171 = ORIENTED_EDGE ( 'NONE', *, *, #164872, .F. ) ;
#1172 = CARTESIAN_POINT ( 'NONE',  ( 7.349999999999999645, 17.44999999999999929, 27.00000000000000000 ) ) ;
#1173 = CARTESIAN_POINT ( 'NONE',  ( 16.44999999999999929, 12.00000000000000000, -20.62193000900064987 ) ) ;
#1174 = FACE_OUTER_BOUND ( 'NONE', #112508, .T. ) ;
#1175 = VERTEX_POINT ( 'NONE', #163951 ) ;
#1177 = CARTESIAN_POINT ( 'NONE',  ( 3.095830445972190148, 35.64068059776040087, 15.42352536597149992 ) ) ;
#1176 = CARTESIAN_POINT ( 'NONE',  ( 152.5855935919831836, 26.32011626597820353, 15.17585793263090466 ) ) ;
#1178 = VERTEX_POINT ( 'NONE', #36684 ) ;
#1179 = VERTEX_POINT ( 'NONE', #220346 ) ;
#1180 = CIRCLE ( 'NONE', #31238, 0.01000000000000002623 ) ;
#1182 = CARTESIAN_POINT ( 'NONE',  ( 2.270272147197770263, 39.93358273957519344, 7.002832632399470292 ) ) ;
#1181 =( NAMED_UNIT ( * ) PLANE_ANGLE_UNIT ( ) SI_UNIT ( $, .RADIAN. ) );
#1183 = ADVANCED_FACE ( 'NONE', ( #75603 ), #112110, .T. ) ;
#1184 = VECTOR ( 'NONE', #27842, 1000.000000000000000 ) ;
#1185 = VERTEX_POINT ( 'NONE', #76746 ) ;
#1186 = ORIENTED_EDGE ( 'NONE', *, *, #68821, .T. ) ;
#1187 = ORIENTED_EDGE ( 'NONE', *, *, #5563, .T. ) ;
#1188 = ADVANCED_FACE ( 'NONE', ( #57895 ), #23679, .F. ) ;
#1189 = DIRECTION ( 'NONE',  ( 0.000000000000000000, 0.7071067811865474617, 0.7071067811865474617 ) ) ;
#1190 = AXIS2_PLACEMENT_3D ( 'NONE', #175311, #30365, #118808 ) ;
#1192 = EDGE_CURVE ( 'NONE', #232756, #203140, #18175, .T. ) ;
#1191 = VECTOR ( 'NONE', #48532, 1000.000000000000000 ) ;
#1193 = CARTESIAN_POINT ( 'NONE',  ( -27.50000000000000000, 0.000000000000000000, -14.50000000000000000 ) ) ;
#1194 = ORIENTED_EDGE ( 'NONE', *, *, #69344, .F. ) ;
#1196 = ORIENTED_EDGE ( 'NONE', *, *, #154841, .F. ) ;
#1195 = DIRECTION ( 'NONE',  ( 0.000000000000000000, -1.000000000000000000, 0.000000000000000000 ) ) ;
#1197 = DIRECTION ( 'NONE',  ( -1.000000000000000000, 0.000000000000000000, 0.000000000000000000 ) ) ;
#1198 = DIRECTION ( 'NONE',  ( 0.000000000000000000, 0.000000000000000000, 1.000000000000000000 ) ) ;
#1199 = PLANE ( 'NONE',  #115684 ) ;
#1200 = ORIENTED_EDGE ( 'NONE', *, *, #38937, .T. ) ;
#1201 = VERTEX_POINT ( 'NONE', #19046 ) ;
#1202 = EDGE_LOOP ( 'NONE', ( #151284, #30787, #40084, #83241, #172965 ) ) ;
#1204 = EDGE_CURVE ( 'NONE', #52450, #63502, #162804, .T. ) ;
#1203 = VERTEX_POINT ( 'NONE', #90966 ) ;
#1205 = VERTEX_POINT ( 'NONE', #55569 ) ;
#1206 = DIRECTION ( 'NONE',  ( 0.000000000000000000, 0.000000000000000000, 1.000000000000000000 ) ) ;
#1207 = EDGE_CURVE ( 'NONE', #108072, #106680, #37002, .T. ) ;
#1208 = CARTESIAN_POINT ( 'NONE',  ( 6.224818676707804421, -0.006419351291923733674, -15.37417748034243381 ) ) ;
#1209 = ORIENTED_EDGE ( 'NONE', *, *, #59742, .F. ) ;
#1210 = CARTESIAN_POINT ( 'NONE',  ( -3.906947573023000775, 0.1776167876939999946, 0.5749999999999999556 ) ) ;
#1211 = PLANE ( 'NONE',  #206262 ) ;
#1212 = EDGE_LOOP ( 'NONE', ( #132593, #190210, #37680, #107378 ) ) ;
#1213 = CARTESIAN_POINT ( 'NONE',  ( 2.476661961825841640, 19.66612608143758933, 15.83630442153871520 ) ) ;
#1214 = VECTOR ( 'NONE', #44243, 1000.000000000000000 ) ;
#1215 = ADVANCED_FACE ( 'NONE', ( #114443 ), #99074, .T. ) ;
#1216 = FACE_OUTER_BOUND ( 'NONE', #93945, .T. ) ;
#1217 = CARTESIAN_POINT ( 'NONE',  ( -2.172578433528600250, 0.2378240019083029955, 4.549999999999999822 ) ) ;
#1218 = VECTOR ( 'NONE', #182449, 1000.000000000000000 ) ;
#1219 = ADVANCED_FACE ( 'NONE', ( #150956 ), #174406, .T. ) ;
#1220 = ORIENTED_EDGE ( 'NONE', *, *, #232507, .T. ) ;
#1222 = EDGE_CURVE ( 'NONE', #172665, #192463, #78422, .T. ) ;
#1221 = PRODUCT_RELATED_PRODUCT_CATEGORY ( 'part', '', ( #217523 ) ) ;
#1223 = DIRECTION ( 'NONE',  ( 1.000000000000000000, 1.971276677246000015E-16, 0.000000000000000000 ) ) ;
#1224 = CARTESIAN_POINT ( 'NONE',  ( 2.185000000000000053, 0.4500000000000000111, 3.989999999999999769 ) ) ;
#1225 = ORIENTED_EDGE ( 'NONE', *, *, #172471, .F. ) ;
#1226 = B_SPLINE_CURVE_WITH_KNOTS ( 'NONE', 1,
 ( #204604, #208078 ),
 .UNSPECIFIED., .F., .F.,
 ( 2, 2 ),
 ( 0.000000000000000000, 31.20003344018000035 ),
 .UNSPECIFIED. ) ;
#1227 = ORIENTED_EDGE ( 'NONE', *, *, #213824, .T. ) ;
#1228 = DIRECTION ( 'NONE',  ( 0.000000000000000000, -1.000000000000000000, 0.000000000000000000 ) ) ;
#1229 = EDGE_CURVE ( 'NONE', #42445, #50189, #153625, .T. ) ;
#1230 = FACE_OUTER_BOUND ( 'NONE', #150606, .T. ) ;
#1231 = ORIENTED_EDGE ( 'NONE', *, *, #26139, .F. ) ;
#1232 = LINE ( 'NONE', #21191, #37305 ) ;
#1233 = DIRECTION ( 'NONE',  ( 0.000000000000000000, 0.3535533905931944609, -0.9354143466935153084 ) ) ;
#1234 = PRODUCT ( 'Designator66.step_�� 㬮�砭��', 'Designator66.step_�� 㬮�砭��', '', ( #115814 ) ) ;
#1235 = CARTESIAN_POINT ( 'NONE',  ( 2.801706398339699700, 1.679714957897537442, 0.8072936016602991760 ) ) ;
#1236 = DIRECTION ( 'NONE',  ( -8.273619898845889194E-17, -0.06104853953487179852, -0.9981347984218660319 ) ) ;
#1237 = CIRCLE ( 'NONE', #102861, 0.009999999999999998473 ) ;
#1238 = CARTESIAN_POINT ( 'NONE',  ( -2.081650745868739882, 2.329092752933499710, 4.551000000000000156 ) ) ;
#1239 = EDGE_CURVE ( 'NONE', #47561, #82839, #25113, .T. ) ;
#1240 = B_SPLINE_CURVE_WITH_KNOTS ( 'NONE', 1,
 ( #183437, #108086 ),
 .UNSPECIFIED., .F., .F.,
 ( 2, 2 ),
 ( 0.000000000000000000, 3.464101615060009909 ),
 .UNSPECIFIED. ) ;
#1241 = ADVANCED_FACE ( 'NONE', ( #188576 ), #119084, .T. ) ;
#1242 = CARTESIAN_POINT ( 'NONE',  ( 0.2250000000000000056, 0.4500000000000000111, 3.850000000000000089 ) ) ;
#1243 = DIRECTION ( 'NONE',  ( -1.000000000000000000, 0.000000000000000000, 0.000000000000000000 ) ) ;
#1244 = ORIENTED_EDGE ( 'NONE', *, *, #144270, .F. ) ;
#1245 = CARTESIAN_POINT ( 'NONE',  ( 8.500000000000000000, 0.000000000000000000, -23.91653005427764711 ) ) ;
#1246 = LINE ( 'NONE', #181518, #221560 ) ;
#1247 = EDGE_CURVE ( 'NONE', #42906, #77234, #44874, .T. ) ;
#1248 = CARTESIAN_POINT ( 'NONE',  ( 3.350000000000000089, 1.649999999999999911, 5.899999999999999467 ) ) ;
#1249 = AXIS2_PLACEMENT_3D ( 'NONE', #133825, #155023, #114996 ) ;
#1250 = ORIENTED_EDGE ( 'NONE', *, *, #10523, .T. ) ;
#1251 = ADVANCED_FACE ( 'NONE', ( #223824 ), #44413, .T. ) ;
#1252 = VECTOR ( 'NONE', #8283, 1000.000000000000000 ) ;
#1253 =( REPRESENTATION_RELATIONSHIP ('NONE','NONE', #188935, #15540 ) REPRESENTATION_RELATIONSHIP_WITH_TRANSFORMATION ( #67150 )SHAPE_REPRESENTATION_RELATIONSHIP( ) );
#1254 = VERTEX_POINT ( 'NONE', #116777 ) ;
#1255 = VERTEX_POINT ( 'NONE', #24814 ) ;
#1256 = CIRCLE ( 'NONE', #61453, 22.00000000000000000 ) ;
#1257 = CARTESIAN_POINT ( 'NONE',  ( 1.005761968555000108, -0.09383487093903999932, 1.250000000000000000 ) ) ;
#1258 = DIRECTION ( 'NONE',  ( 0.000000000000000000, 0.000000000000000000, -1.000000000000000000 ) ) ;
#1260 = ORIENTED_EDGE ( 'NONE', *, *, #131690, .F. ) ;
#1259 = FILL_AREA_STYLE_COLOUR ( '', #72525 ) ;
#1261 = FACE_OUTER_BOUND ( 'NONE', #958, .T. ) ;
#1262 = PRODUCT_DEFINITION_SHAPE ( 'NONE', 'NONE',  #233110 ) ;
#1263 = CARTESIAN_POINT ( 'NONE',  ( 0.1027930368529999944, -0.2899999999999999800, 0.6239999999999999991 ) ) ;
#1264 = EDGE_CURVE ( 'NONE', #140538, #36644, #6929, .T. ) ;
#1265 = DIRECTION ( 'NONE',  ( 0.7071067811865475727, 0.000000000000000000, 0.7071067811865475727 ) ) ;
#1266 = SURFACE_STYLE_FILL_AREA ( #179185 ) ;
#1267 = ORIENTED_EDGE ( 'NONE', *, *, #28417, .F. ) ;
#1268 = EDGE_CURVE ( 'NONE', #14197, #36593, #161154, .T. ) ;
#1270 = ORIENTED_EDGE ( 'NONE', *, *, #174013, .T. ) ;
#1269 =( BOUNDED_CURVE ( )  B_SPLINE_CURVE ( 3, ( #170806, #135436, #223660, #151947 ),
 .UNSPECIFIED., .F., .F. ) 
 B_SPLINE_CURVE_WITH_KNOTS ( ( 4, 4 ),
 ( 4.712388980384999648, 6.283185307180000123 ),
 .UNSPECIFIED. ) 
 CURVE ( )  GEOMETRIC_REPRESENTATION_ITEM ( )  RATIONAL_B_SPLINE_CURVE ( ( 1.000000000000000000, 0.8047378541240000072, 0.8047378541240000072, 1.000000000000000000 ) ) 
 REPRESENTATION_ITEM ( '' )  );
#1272 = CYLINDRICAL_SURFACE ( 'NONE', #36567, 0.1000000000000000472 ) ;
#1271 = CYLINDRICAL_SURFACE ( 'NONE', #46316, 22.00000000000000000 ) ;
#1273 = PRODUCT_DEFINITION_SHAPE ( 'NONE', 'NONE',  #233047 ) ;
#1274 = EDGE_CURVE ( 'NONE', #28068, #171822, #155597, .T. ) ;
#1275 = EDGE_LOOP ( 'NONE', ( #195562, #12376, #15158, #62399, #200800, #173291, #212705 ) ) ;
#1276 = ORIENTED_EDGE ( 'NONE', *, *, #33592, .T. ) ;
#1277 = ORIENTED_EDGE ( 'NONE', *, *, #36289, .T. ) ;
#1279 = ADVANCED_FACE ( 'NONE', ( #140235 ), #139085, .T. ) ;
#1278 = ORIENTED_EDGE ( 'NONE', *, *, #96937, .F. ) ;
#1280 = DIRECTION ( 'NONE',  ( 0.000000000000000000, 0.000000000000000000, 1.000000000000000000 ) ) ;
#1281 = CARTESIAN_POINT ( 'NONE',  ( 98.50404308442099932, 39.56203571613029624, 25.82555811113449806 ) ) ;
#1282 = EDGE_CURVE ( 'NONE', #207020, #186864, #2642, .T. ) ;
#1283 = CIRCLE ( 'NONE', #189293, 0.1000000000000000472 ) ;
#1284 = ORIENTED_EDGE ( 'NONE', *, *, #100528, .F. ) ;
#1285 = CYLINDRICAL_SURFACE ( 'NONE', #8851, 0.01000000000000002623 ) ;
#1287 = CARTESIAN_POINT ( 'NONE',  ( 151.9026924487510257, 16.19876877667960002, 8.076058721742459312 ) ) ;
#1286 = DIRECTION ( 'NONE',  ( 0.000000000000000000, -1.000000000000000000, 0.000000000000000000 ) ) ;
#1288 = ORIENTED_EDGE ( 'NONE', *, *, #129825, .F. ) ;
#1289 = AXIS2_PLACEMENT_3D ( 'NONE', #203805, #58917, #113185 ) ;
#1290 = CARTESIAN_POINT ( 'NONE',  ( -1.350000000000000089, -0.8000000000000000444, 0.5500000000000000444 ) ) ;
#1292 = ORIENTED_EDGE ( 'NONE', *, *, #210093, .T. ) ;
#1291 = CARTESIAN_POINT ( 'NONE',  ( 1.250000000000000000, -1.709999999999999964, 0.6999999999999999556 ) ) ;
#1294 = DIRECTION ( 'NONE',  ( -1.000000000000000000, 0.000000000000000000, 0.000000000000000000 ) ) ;
#1293 = VECTOR ( 'NONE', #114255, 1000.000000000000000 ) ;
#1295 = CARTESIAN_POINT ( 'NONE',  ( 52.76135148445540324, 28.00422216021410193, 25.33022324445380136 ) ) ;
#1296 = CARTESIAN_POINT ( 'NONE',  ( -7.349999999999999645, 28.85000000000000142, 13.50000000000000000 ) ) ;
#1297 = EDGE_CURVE ( 'NONE', #190344, #163301, #97268, .T. ) ;
#1298 = VERTEX_POINT ( 'NONE', #49528 ) ;
#1300 = DIRECTION ( 'NONE',  ( 0.000000000000000000, -1.000000000000000000, 0.000000000000000000 ) ) ;
#1299 = CARTESIAN_POINT ( 'NONE',  ( 6.191673362726620056, 35.64068073307760898, 17.32230902158089947 ) ) ;
#1301 = CARTESIAN_POINT ( 'NONE',  ( -3.241771823871374636, -1.794000476844835212, 4.549999999999999822 ) ) ;
#1302 = CARTESIAN_POINT ( 'NONE',  ( 2.635000000000000231, 0.5000000000000000000, -3.850000000000000089 ) ) ;
#1303 = EDGE_CURVE ( 'NONE', #108959, #60962, #64408, .T. ) ;
#1304 = CARTESIAN_POINT ( 'NONE',  ( -15.50000000000000000, 0.000000000000000000, -20.62193000900064987 ) ) ;
#1305 = CARTESIAN_POINT ( 'NONE',  ( -3.449999999999999734, 0.5000000000000000000, -2.174999999999999822 ) ) ;
#1306 = LINE ( 'NONE', #16624, #100042 ) ;
#1307 = VECTOR ( 'NONE', #28788, 1000.000000000000000 ) ;
#1308 = DIRECTION ( 'NONE',  ( 0.000000000000000000, 0.000000000000000000, -1.000000000000000000 ) ) ;
#1309 = B_SPLINE_CURVE_WITH_KNOTS ( 'NONE', 1,
 ( #185596, #132589 ),
 .UNSPECIFIED., .F., .F.,
 ( 2, 2 ),
 ( 0.000000000000000000, 0.5999999999999999778 ),
 .UNSPECIFIED. ) ;
#1310 = AXIS2_PLACEMENT_3D ( 'NONE', #89153, #197503, #200994 ) ;
#1311 = CIRCLE ( 'NONE', #53959, 0.09999999999999982514 ) ;
#1312 = B_SPLINE_CURVE_WITH_KNOTS ( 'NONE', 1,
 ( #166576, #78152 ),
 .UNSPECIFIED., .F., .F.,
 ( 2, 2 ),
 ( 0.000000000000000000, 1.019819519853999878 ),
 .UNSPECIFIED. ) ;
#1313 = CARTESIAN_POINT ( 'NONE',  ( 7.058509135846819937, 41.21319802112439845, 14.35029982149660022 ) ) ;
#1314 = LINE ( 'NONE', #88524, #42542 ) ;
#1315 = VECTOR ( 'NONE', #209577, 1000.000000000000000 ) ;
#1318 = CARTESIAN_POINT ( 'NONE',  ( -2.462964042236630124, -1.384705042392859964, 4.549999999999999822 ) ) ;
#1317 = PLANE ( 'NONE',  #131022 ) ;
#1316 = DIRECTION ( 'NONE',  ( 0.000000000000000000, -1.000000000000000000, 0.000000000000000000 ) ) ;
#1319 = CARTESIAN_POINT ( 'NONE',  ( 146.2990793448449836, 15.64326289855359775, 25.71696005293440024 ) ) ;
#1320 = ORIENTED_EDGE ( 'NONE', *, *, #218191, .T. ) ;
#1321 = VERTEX_POINT ( 'NONE', #14125 ) ;
#1322 = CARTESIAN_POINT ( 'NONE',  ( 1.250000000000000000, -1.500000000000000000, 0.7590000000000000080 ) ) ;
#1323 = DIRECTION ( 'NONE',  ( 7.401486830834371151E-15, -1.000000000000000000, 0.000000000000000000 ) ) ;
#1324 = CARTESIAN_POINT ( 'NONE',  ( 3.350000000000000089, 0.1000000000000000056, -4.194411961768000183E-16 ) ) ;
#1325 = EDGE_CURVE ( 'NONE', #39259, #49591, #59570, .T. ) ;
#1326 = EDGE_LOOP ( 'NONE', ( #216066, #116513, #31251, #74468 ) ) ;
#1327 = CARTESIAN_POINT ( 'NONE',  ( 7.017231266374971632, 40.38763990818581817, 15.67119279931191400 ) ) ;
#1328 = CARTESIAN_POINT ( 'NONE',  ( 2.890024482144999851, -1.767429208128000084, 0.2000000000000000111 ) ) ;
#1329 = VERTEX_POINT ( 'NONE', #103713 ) ;
#1330 = ORIENTED_EDGE ( 'NONE', *, *, #15082, .F. ) ;
#1331 = FACE_OUTER_BOUND ( 'NONE', #105725, .T. ) ;
#1332 = DIRECTION ( 'NONE',  ( 0.000000000000000000, -1.000000000000000000, 0.000000000000000000 ) ) ;
#1333 = DIRECTION ( 'NONE',  ( 1.000000000000000000, 0.000000000000000000, 0.000000000000000000 ) ) ;
#1335 = ORIENTED_EDGE ( 'NONE', *, *, #88147, .T. ) ;
#1334 = DIRECTION ( 'NONE',  ( 0.000000000000000000, -1.000000000000000000, 1.219727444046000132E-13 ) ) ;
#1336 = DIRECTION ( 'NONE',  ( -0.9781476007337651657, -0.2079116908179500234, 0.000000000000000000 ) ) ;
#1337 = ORIENTED_EDGE ( 'NONE', *, *, #141193, .F. ) ;
#1338 = AXIS2_PLACEMENT_3D ( 'NONE', #206217, #23673, #114437 ) ;
#1339 =( BOUNDED_SURFACE ( )  B_SPLINE_SURFACE ( 2, 2, ( 
 ( #201220, #22170, #62143 ),
 ( #147121, #59855, #169444 ),
 ( #131757, #204699, #42154 ) ),
 .UNSPECIFIED., .F., .F., .F. ) 
 B_SPLINE_SURFACE_WITH_KNOTS ( ( 3, 3 ),
 ( 3, 3 ),
 ( -1.570796326795000031, -0.3217505543970000104 ),
 ( 0.000000000000000000, 1.570796326795000031 ),
 .UNSPECIFIED. ) 
 GEOMETRIC_REPRESENTATION_ITEM ( )  RATIONAL_B_SPLINE_SURFACE ( (
 ( 1.000000000000000000, 0.7071067811869999886, 1.000000000000000000),
 ( 0.8112421851759999969, 0.5736348503220000117, 0.8112421851759999969),
 ( 1.000000000000000000, 0.7071067811869999886, 1.000000000000000000) ) ) 
 REPRESENTATION_ITEM ( '' )  SURFACE ( )  );
#1340 = CARTESIAN_POINT ( 'NONE',  ( 4.038400777487999527, 0.03787791591537000013, 2.185000000000000053 ) ) ;
#1341 = LINE ( 'NONE', #106262, #188529 ) ;
#1342 = SPHERICAL_SURFACE ( 'NONE', #231529, 0.01000000000000000021 ) ;
#1344 = VECTOR ( 'NONE', #149012, 1000.000000000000000 ) ;
#1343 =( LENGTH_UNIT ( ) NAMED_UNIT ( * ) SI_UNIT ( .MILLI., .METRE. ) );
#1345 =( LENGTH_UNIT ( ) NAMED_UNIT ( * ) SI_UNIT ( .MILLI., .METRE. ) );
#1346 = CARTESIAN_POINT ( 'NONE',  ( 107.7930551727150004, 48.23039588302619762, 25.33022324445380136 ) ) ;
#1347 = CARTESIAN_POINT ( 'NONE',  ( 8.049178679764100508, 45.54737814788209960, 13.35963008813520148 ) ) ;
#1348 = DIRECTION ( 'NONE',  ( 0.000000000000000000, -1.000000000000000000, 0.000000000000000000 ) ) ;
#1350 = EDGE_CURVE ( 'NONE', #25227, #36803, #83716, .T. ) ;
#1349 = DIRECTION ( 'NONE',  ( 1.000000000000000000, 0.000000000000000000, 0.000000000000000000 ) ) ;
#1351 = CARTESIAN_POINT ( 'NONE',  ( 0.000000000000000000, 0.000000000000000000, 1.250000000000000000 ) ) ;
#1353 = EDGE_LOOP ( 'NONE', ( #122092, #161140, #100012, #153670 ) ) ;
#1352 = CIRCLE ( 'NONE', #133059, 0.01000000000000000368 ) ;
#1354 = CARTESIAN_POINT ( 'NONE',  ( 68.48675016368558488, 39.56203571607249359, 25.82555811113449806 ) ) ;
#1355 = CIRCLE ( 'NONE', #133060, 0.02000000000000005246 ) ;
#1356 = CARTESIAN_POINT ( 'NONE',  ( -1.302928932188134548, 1.797071067811865319, 0.2999999999999999889 ) ) ;
#1357 = CARTESIAN_POINT ( 'NONE',  ( 2.823647925671000092, -1.773759255048000139, 0.2005915921129999835 ) ) ;
#1358 = DIRECTION ( 'NONE',  ( 0.000000000000000000, -1.000000000000000000, 0.000000000000000000 ) ) ;
#1359 = APPLICATION_PROTOCOL_DEFINITION ( 'draft international standard', 'automotive_design', 1998, #192187 ) ;
#1360 = DIRECTION ( 'NONE',  ( -1.000000000000000000, 0.000000000000000000, 0.000000000000000000 ) ) ;
#1361 = PLANE ( 'NONE',  #223689 ) ;
#1362 = UNCERTAINTY_MEASURE_WITH_UNIT (LENGTH_MEASURE( 1.000000000000000082E-05 ), #99015, 'distance_accuracy_value', 'NONE');
#1363 = CARTESIAN_POINT ( 'NONE',  ( 5.397219603210150041, 36.00481460941589518, 17.15921853174850042 ) ) ;
#1364 = ORIENTED_EDGE ( 'NONE', *, *, #111945, .T. ) ;
#1365 = ORIENTED_EDGE ( 'NONE', *, *, #94920, .T. ) ;
#1366 = CARTESIAN_POINT ( 'NONE',  ( 104.5375155364699964, 9.799677473345230538, 13.92342336159579830 ) ) ;
#1367 = CARTESIAN_POINT ( 'NONE',  ( -1.015000000000000124, 0.0006104853953486000153, 4.486966225038999667 ) ) ;
#1368 = CARTESIAN_POINT ( 'NONE',  ( -2.560000000000000053, 0.6102081528020000256, -4.240000000000000213 ) ) ;
#1369 = EDGE_CURVE ( 'NONE', #101789, #82772, #72746, .T. ) ;
#1370 = EDGE_CURVE ( 'NONE', #74279, #11006, #213279, .T. ) ;
#1371 = ORIENTED_EDGE ( 'NONE', *, *, #34219, .F. ) ;
#1372 = CARTESIAN_POINT ( 'NONE',  ( 8.000000000000000000, -27.50000000000000000, 19.19999999999999929 ) ) ;
#1373 = B_SPLINE_CURVE_WITH_KNOTS ( 'NONE', 1,
 ( #75520, #147394 ),
 .UNSPECIFIED., .F., .F.,
 ( 2, 2 ),
 ( 0.000000000000000000, 3.464101615213930341 ),
 .UNSPECIFIED. ) ;
#1374 = LINE ( 'NONE', #145084, #183871 ) ;
#1375 = CARTESIAN_POINT ( 'NONE',  ( 1.736926638588000005, -0.2750000000000000222, 0.1348094070760000041 ) ) ;
#1376 = CARTESIAN_POINT ( 'NONE',  ( -3.850000000000000089, 3.449999999999999734, 3.899999999999999911 ) ) ;
#1377 = ORIENTED_EDGE ( 'NONE', *, *, #123581, .F. ) ;
#1378 = CARTESIAN_POINT ( 'NONE',  ( -0.7500000000000000000, 0.3499999999999999778, 0.05000000000000000278 ) ) ;
#1379 = EDGE_LOOP ( 'NONE', ( #201344, #70661, #141285, #122558 ) ) ;
#1380 = CARTESIAN_POINT ( 'NONE',  ( 143.2876036756391329, 12.25855462589010436, 23.40215517151499469 ) ) ;
#1381 = EDGE_CURVE ( 'NONE', #140746, #210819, #107196, .T. ) ;
#1382 = VECTOR ( 'NONE', #115869, 999.9999999999998863 ) ;
#1383 = CIRCLE ( 'NONE', #133082, 0.02000000000000005246 ) ;
#1384 = SURFACE_SIDE_STYLE ('',( #199273 ) ) ;
#1385 = ORIENTED_EDGE ( 'NONE', *, *, #83196, .T. ) ;
#1386 = CARTESIAN_POINT ( 'NONE',  ( 2.850698450798000216, 3.158529207726999743, 3.411836772277999863 ) ) ;
#1387 = CARTESIAN_POINT ( 'NONE',  ( 1.352138894026243987, 2.189050748537475055, 4.551000000000000156 ) ) ;
#1388 = ADVANCED_FACE ( 'NONE', ( #157914 ), #159067, .T. ) ;
#1389 = AXIS2_PLACEMENT_3D ( 'NONE', #31135, #80732, #133769 ) ;
#1390 = VERTEX_POINT ( 'NONE', #231921 ) ;
#1391 = CYLINDRICAL_SURFACE ( 'NONE', #152492, 0.01000000000000001409 ) ;
#1392 = EDGE_CURVE ( 'NONE', #111207, #27413, #51817, .T. ) ;
#1393 = CARTESIAN_POINT ( 'NONE',  ( -1.230639541530129888, 1.491401425631060151, 4.551000000000000156 ) ) ;
#1394 = ORIENTED_EDGE ( 'NONE', *, *, #42250, .T. ) ;
#1395 = DIRECTION ( 'NONE',  ( -1.592171798413000068E-15, -1.000000000000000000, 0.000000000000000000 ) ) ;
#1397 = EDGE_CURVE ( 'NONE', #30610, #194805, #174452, .T. ) ;
#1396 = SPHERICAL_SURFACE ( 'NONE', #180437, 0.1000000000000000056 ) ;
#1398 = DIRECTION ( 'NONE',  ( 1.000000000000000000, 4.336808689942000066E-14, 0.000000000000000000 ) ) ;
#1399 = CARTESIAN_POINT ( 'NONE',  ( 2.278802107199870086, 5.929003065604470102, 11.00000000000000000 ) ) ;
#1400 = FACE_OUTER_BOUND ( 'NONE', #216631, .T. ) ;
#1402 = CARTESIAN_POINT ( 'NONE',  ( -2.890000000000000124, 1.778605710994999978, 0.2100000000000000200 ) ) ;
#1401 = DIRECTION ( 'NONE',  ( 1.000000000000000000, 0.000000000000000000, 0.000000000000000000 ) ) ;
#1403 = ORIENTED_EDGE ( 'NONE', *, *, #71402, .T. ) ;
#1404 = CARTESIAN_POINT ( 'NONE',  ( -2.683501937268755189, -0.3048922535603234563, 4.551000000000000156 ) ) ;
#1405 = CARTESIAN_POINT ( 'NONE',  ( 22.05000000000000071, -28.35000000000000142, 27.00000000000000000 ) ) ;
#1406 = CARTESIAN_POINT ( 'NONE',  ( 0.3499999999999999778, 0.9499999999999999556, -0.5699999999999999512 ) ) ;
#1407 = AXIS2_PLACEMENT_3D ( 'NONE', #162131, #33701, #106804 ) ;
#1408 = CARTESIAN_POINT ( 'NONE',  ( 0.3250000000000000111, 2.500000000000000000, -0.3250000000000000111 ) ) ;
#1409 = EDGE_LOOP ( 'NONE', ( #151863, #71524, #142538, #223898 ) ) ;
#1411 = B_SPLINE_CURVE_WITH_KNOTS ( 'NONE', 1,
 ( #217104, #127721 ),
 .UNSPECIFIED., .F., .F.,
 ( 2, 2 ),
 ( 0.000000000000000000, 3.464101615118670097 ),
 .UNSPECIFIED. ) ;
#1410 = CARTESIAN_POINT ( 'NONE',  ( 2.853377942722000071, 3.483333331027000046, 3.295329310417999924 ) ) ;
#1412 = VERTEX_POINT ( 'NONE', #160194 ) ;
#1413 = EDGE_LOOP ( 'NONE', ( #56184, #47666, #205864, #75162, #154796, #154707, #170593 ) ) ;
#1414 = CARTESIAN_POINT ( 'NONE',  ( -20.50000000000000000, 0.000000000000000000, 23.72193000900065130 ) ) ;
#1415 = LINE ( 'NONE', #219222, #133358 ) ;
#1416 = EDGE_CURVE ( 'NONE', #29897, #63187, #82104, .T. ) ;
#1417 = VERTEX_POINT ( 'NONE', #195531 ) ;
#1418 = EDGE_CURVE ( 'NONE', #23453, #15053, #44767, .T. ) ;
#1419 = CARTESIAN_POINT ( 'NONE',  ( 19.23712965213129777, 45.75372154959789839, 25.33022324445380136 ) ) ;
#1420 = DIRECTION ( 'NONE',  ( 0.06104853953487609369, 0.9981347984218658098, 0.000000000000000000 ) ) ;
#1421 = ORIENTED_EDGE ( 'NONE', *, *, #227337, .T. ) ;
#1422 = CARTESIAN_POINT ( 'NONE',  ( 0.1166666666666666685, 2.948229166666666234, 1.270000000000000240 ) ) ;
#1423 = LINE ( 'NONE', #232204, #84355 ) ;
#1424 = ORIENTED_EDGE ( 'NONE', *, *, #106573, .T. ) ;
#1425 = CARTESIAN_POINT ( 'NONE',  ( 97.07413449136748795, 36.25980327153440896, 25.82555811113449806 ) ) ;
#1426 = CARTESIAN_POINT ( 'NONE',  ( -18.08316882741229747, 2.020874967961929780, 6.140777240462309550 ) ) ;
#1427 = ORIENTED_EDGE ( 'NONE', *, *, #133658, .F. ) ;
#1428 = LINE ( 'NONE', #41375, #36084 ) ;
#1429 = CARTESIAN_POINT ( 'NONE',  ( 87.06837018443368947, 37.08536138269369786, 25.33022324445380136 ) ) ;
#1430 = EDGE_CURVE ( 'NONE', #43389, #190105, #106569, .T. ) ;
#1431 = TOROIDAL_SURFACE ( 'NONE', #133111, 0.2000000000000000111, 0.1000000000000000056 ) ;
#1432 = ORIENTED_EDGE ( 'NONE', *, *, #21165, .T. ) ;
#1433 = ORIENTED_EDGE ( 'NONE', *, *, #90987, .F. ) ;
#1434 = CARTESIAN_POINT ( 'NONE',  ( -0.5500000000000000444, 0.4000000000000000222, -2.949999999999999734 ) ) ;
#1435 = AXIS2_PLACEMENT_3D ( 'NONE', #136413, #191702, #118724 ) ;
#1436 = ADVANCED_FACE ( 'NONE', ( #196692 ), #35258, .T. ) ;
#1437 = AXIS2_PLACEMENT_3D ( 'NONE', #211363, #139563, #210182 ) ;
#1438 = DIRECTION ( 'NONE',  ( 0.000000000000000000, 0.000000000000000000, -1.000000000000000000 ) ) ;
#1439 = ORIENTED_EDGE ( 'NONE', *, *, #197793, .T. ) ;
#1440 = EDGE_LOOP ( 'NONE', ( #227156, #41122, #173801, #206860 ) ) ;
#1441 = FACE_OUTER_BOUND ( 'NONE', #46463, .T. ) ;
#1443 = CARTESIAN_POINT ( 'NONE',  ( 2.801869995670384750, 1.799999999999573941, 0.7680741668055238724 ) ) ;
#1442 = PLANE ( 'NONE',  #161551 ) ;
#1445 = CARTESIAN_POINT ( 'NONE',  ( 2.129826577131999965, 3.409807622420000239, 2.269615243012999883 ) ) ;
#1444 = CARTESIAN_POINT ( 'NONE',  ( 153.8652080713920043, 39.23184518287619937, 12.28640454366010104 ) ) ;
#1446 = ADVANCED_FACE ( 'NONE', ( #84862 ), #156738, .T. ) ;
#1447 = ORIENTED_EDGE ( 'NONE', *, *, #161211, .T. ) ;
#1448 = ORIENTED_EDGE ( 'NONE', *, *, #78403, .F. ) ;
#1449 = CARTESIAN_POINT ( 'NONE',  ( -2.048362831212634738, -2.275000014901160217, 4.549999999999999822 ) ) ;
#1450 = DIRECTION ( 'NONE',  ( -0.7071068136535937354, 0.7071067487194997447, 0.000000000000000000 ) ) ;
#1451 = CARTESIAN_POINT ( 'NONE',  ( 7.223620662449540042, 43.40092702284779591, 7.002832632399470292 ) ) ;
#1452 = ORIENTED_EDGE ( 'NONE', *, *, #212836, .T. ) ;
#1453 = PLANE ( 'NONE',  #101835 ) ;
#1455 = DIRECTION ( 'NONE',  ( -6.938893903907222067E-15, -1.000000000000000000, 0.000000000000000000 ) ) ;
#1454 = DIRECTION ( 'NONE',  ( 0.000000000000000000, 0.000000000000000000, 1.000000000000000000 ) ) ;
#1456 = ORIENTED_EDGE ( 'NONE', *, *, #173043, .T. ) ;
#1457 = CARTESIAN_POINT ( 'NONE',  ( 64.19702438443439974, 13.96973427092730091, 25.33022324445380136 ) ) ;
#1458 = ADVANCED_FACE ( 'NONE', ( #201315 ), #180225, .T. ) ;
#1459 = ORIENTED_EDGE ( 'NONE', *, *, #24425, .T. ) ;
#1460 = ORIENTED_EDGE ( 'NONE', *, *, #80365, .T. ) ;
#1461 = DIRECTION ( 'NONE',  ( 1.000000000000000000, 0.000000000000000000, 0.000000000000000000 ) ) ;
#1462 = VERTEX_POINT ( 'NONE', #166056 ) ;
#1463 = ORIENTED_EDGE ( 'NONE', *, *, #185751, .T. ) ;
#1464 = AXIS2_PLACEMENT_3D ( 'NONE', #168313, #26837, #61057 ) ;
#1465 = CARTESIAN_POINT ( 'NONE',  ( 67.05684157065689988, 25.52754782681050116, 25.82555811113449806 ) ) ;
#1466 = ORIENTED_EDGE ( 'NONE', *, *, #230288, .F. ) ;
#1467 = PRODUCT_DEFINITION_SHAPE ( 'NONE', 'NONE',  #22732 ) ;
#1468 = DIRECTION ( 'NONE',  ( 0.000000000000000000, 0.000000000000000000, -1.000000000000000000 ) ) ;
#1469 = AXIS2_PLACEMENT_3D ( 'NONE', #12514, #117467, #208070 ) ;
#1470 = VERTEX_POINT ( 'NONE', #21079 ) ;
#1471 = ORIENTED_EDGE ( 'NONE', *, *, #54019, .F. ) ;
#1472 = CARTESIAN_POINT ( 'NONE',  ( 49.18837792409149756, 27.59144310463030081, 25.33022324445380136 ) ) ;
#1473 = ADVANCED_FACE ( 'NONE', ( #163683 ), #75332, .T. ) ;
#1474 = DIRECTION ( 'NONE',  ( 1.000000000000000000, 0.000000000000000000, 0.000000000000000000 ) ) ;
#1475 = B_SPLINE_CURVE_WITH_KNOTS ( 'NONE', 1,
 ( #83123, #223243 ),
 .UNSPECIFIED., .F., .F.,
 ( 2, 2 ),
 ( 0.000000000000000000, 3.464101615160000147 ),
 .UNSPECIFIED. ) ;
#1476 = CARTESIAN_POINT ( 'NONE',  ( -1.502601910021409859, 8.269230769230770051, -1.502601910021409859 ) ) ;
#1477 = ORIENTED_EDGE ( 'NONE', *, *, #79612, .T. ) ;
#1478 = ORIENTED_EDGE ( 'NONE', *, *, #198230, .T. ) ;
#1479 = PRESENTATION_LAYER_ASSIGNMENT (  '', '', ( #211829 ) ) ;
#1480 = EDGE_CURVE ( 'NONE', #176770, #230649, #168326, .T. ) ;
#1481 = ORIENTED_EDGE ( 'NONE', *, *, #223992, .T. ) ;
#1482 = CARTESIAN_POINT ( 'NONE',  ( -2.635000000000000231, 0.5999999999999999778, -3.449999999999999734 ) ) ;
#1483 = EDGE_CURVE ( 'NONE', #26743, #89272, #202475, .T. ) ;
#1485 = ORIENTED_EDGE ( 'NONE', *, *, #155772, .T. ) ;
#1484 = CARTESIAN_POINT ( 'NONE',  ( -0.4400049355279999630, 0.3599999999960000197, 0.09609389764993001015 ) ) ;
#1486 = CARTESIAN_POINT ( 'NONE',  ( -3.593706125574164467, 0.1388309593304460077, -18.81684182097784941 ) ) ;
#1487 = CARTESIAN_POINT ( 'NONE',  ( 3.500000000000000000, 0.5000000000000000000, -3.500000000000000000 ) ) ;
#1488 = VERTEX_POINT ( 'NONE', #76475 ) ;
#1489 = EDGE_CURVE ( 'NONE', #142006, #158915, #206184, .T. ) ;
#1490 = TOROIDAL_SURFACE ( 'NONE', #204605, 0.1299999999999999767, 0.02000000000000000042 ) ;
#1491 = DIRECTION ( 'NONE',  ( 0.9981347984218660319, -0.06104853953487179852, 0.000000000000000000 ) ) ;
#1492 = CARTESIAN_POINT ( 'NONE',  ( 10.41102094313039927, 49.38365152192720586, 25.64561253571930166 ) ) ;
#1493 = AXIS2_PLACEMENT_3D ( 'NONE', #55024, #126934, #123445 ) ;
#1494 = EDGE_CURVE ( 'NONE', #113638, #14692, #2272, .T. ) ;
#1496 = ORIENTED_EDGE ( 'NONE', *, *, #163454, .F. ) ;
#1495 = B_SPLINE_CURVE_WITH_KNOTS ( 'NONE', 1,
 ( #150294, #26491 ),
 .UNSPECIFIED., .F., .F.,
 ( 2, 2 ),
 ( 0.000000000000000000, 3.464101615169949522 ),
 .UNSPECIFIED. ) ;
#1497 = EDGE_CURVE ( 'NONE', #95033, #17062, #115947, .T. ) ;
#1498 = DIRECTION ( 'NONE',  ( 0.000000000000000000, -1.000000000000000000, 0.000000000000000000 ) ) ;
#1499 = ORIENTED_EDGE ( 'NONE', *, *, #111104, .F. ) ;
#1500 = ORIENTED_EDGE ( 'NONE', *, *, #217923, .F. ) ;
#1501 = VERTEX_POINT ( 'NONE', #217808 ) ;
#1502 = CARTESIAN_POINT ( 'NONE',  ( -4.499389514605000251, 0.08983213185796999622, 2.615000000000000213 ) ) ;
#1505 = EDGE_CURVE ( 'NONE', #13072, #52181, #127213, .T. ) ;
#1504 = AXIS2_PLACEMENT_3D ( 'NONE', #165376, #94676, #200673 ) ;
#1503 = LINE ( 'NONE', #73346, #7445 ) ;
#1506 = LINE ( 'NONE', #22636, #19183 ) ;
#1507 = AXIS2_PLACEMENT_3D ( 'NONE', #81964, #48955, #103177 ) ;
#1508 = DIRECTION ( 'NONE',  ( 0.000000000000000000, 0.000000000000000000, 1.000000000000000000 ) ) ;
#1509 = PLANE ( 'NONE',  #146504 ) ;
#1510 = CARTESIAN_POINT ( 'NONE',  ( 0.07929809987870908849, -1.273136475656340139, 4.549999999999999822 ) ) ;
#1511 = AXIS2_PLACEMENT_3D ( 'NONE', #27282, #211003, #99210 ) ;
#1513 = B_SPLINE_CURVE_WITH_KNOTS ( 'NONE', 3,
 ( #9388, #226047, #188470, #206118 ),
 .UNSPECIFIED., .F., .F.,
 ( 4, 4 ),
 ( 0.000000000000000000, 1.000000000000000000 ),
 .UNSPECIFIED. ) ;
#1512 = DIRECTION ( 'NONE',  ( 0.000000000000000000, 0.000000000000000000, -1.000000000000000000 ) ) ;
#1514 = VERTEX_POINT ( 'NONE', #199019 ) ;
#1515 = EDGE_CURVE ( 'NONE', #191226, #205435, #56477, .T. ) ;
#1516 = AXIS2_PLACEMENT_3D ( 'NONE', #61423, #27207, #189773 ) ;
#1517 = CIRCLE ( 'NONE', #215860, 0.02000000000000005246 ) ;
#1518 = EDGE_CURVE ( 'NONE', #125727, #160018, #210390, .T. ) ;
#1519 = PLANE ( 'NONE',  #212877 ) ;
#1520 = SPHERICAL_SURFACE ( 'NONE', #145737, 0.01000000000000000021 ) ;
#1521 = ORIENTED_EDGE ( 'NONE', *, *, #224154, .F. ) ;
#1522 = DIRECTION ( 'NONE',  ( 1.168655815394902050E-16, -1.000000000000000000, 8.559688641721050669E-33 ) ) ;
#1523 = EDGE_LOOP ( 'NONE', ( #21647, #178288, #122305, #143853 ) ) ;
#1524 = EDGE_LOOP ( 'NONE', ( #220702, #92172 ) ) ;
#1525 = ORIENTED_EDGE ( 'NONE', *, *, #115362, .T. ) ;
#1526 = CARTESIAN_POINT ( 'NONE',  ( -2.949999999999999734, -0.6400000000000000133, 1.260000000000000009 ) ) ;
#1527 = FACE_OUTER_BOUND ( 'NONE', #48715, .T. ) ;
#1528 = EDGE_LOOP ( 'NONE', ( #15454, #127396, #118454, #202728 ) ) ;
#1529 = EDGE_CURVE ( 'NONE', #198692, #199695, #63451, .T. ) ;
#1530 = ORIENTED_EDGE ( 'NONE', *, *, #185350, .F. ) ;
#1531 = EDGE_CURVE ( 'NONE', #101089, #230691, #5567, .T. ) ;
#1532 = CARTESIAN_POINT ( 'NONE',  ( 7.058509009550729907, 44.10265141009519851, 14.35029982149660022 ) ) ;
#1534 = DIRECTION ( 'NONE',  ( 1.000000000000000000, 0.000000000000000000, 0.000000000000000000 ) ) ;
#1533 = CARTESIAN_POINT ( 'NONE',  ( 28.89453388970800063, 11.51657159797980157, 23.53298679856380105 ) ) ;
#1535 = ORIENTED_EDGE ( 'NONE', *, *, #156034, .T. ) ;
#1536 = ORIENTED_EDGE ( 'NONE', *, *, #73147, .T. ) ;
#1537 = FACE_OUTER_BOUND ( 'NONE', #139602, .T. ) ;
#1538 = CARTESIAN_POINT ( 'NONE',  ( -0.2247782750360000081, -0.06069055978540999902, 1.250000000000000000 ) ) ;
#1540 = VECTOR ( 'NONE', #197733, 1000.000000000000000 ) ;
#1539 = CARTESIAN_POINT ( 'NONE',  ( 4.746946731361149752, 20.49168429180489781, 15.67119279931180209 ) ) ;
#1541 = CARTESIAN_POINT ( 'NONE',  ( 0.000000000000000000, 10.21347247095440025, 11.99745974963139972 ) ) ;
#1542 = CARTESIAN_POINT ( 'NONE',  ( 109.2229637658099932, 45.75372154960609095, 25.33022324445380136 ) ) ;
#1543 = AXIS2_PLACEMENT_3D ( 'NONE', #165393, #218313, #96985 ) ;
#1544 = CARTESIAN_POINT ( 'NONE',  ( -27.50000000000000000, 0.000000000000000000, 9.500000000000000000 ) ) ;
#1545 = B_SPLINE_CURVE_WITH_KNOTS ( 'NONE', 1,
 ( #212432, #191302 ),
 .UNSPECIFIED., .F., .F.,
 ( 2, 2 ),
 ( 0.000000000000000000, 1.000000000000000000 ),
 .UNSPECIFIED. ) ;
#1546 = CARTESIAN_POINT ( 'NONE',  ( 30.47330624155902967, 11.53436544995839519, 20.94455331474539150 ) ) ;
#1547 = DIRECTION ( 'NONE',  ( -1.000000000000000000, 0.000000000000000000, 0.000000000000000000 ) ) ;
#1548 = EDGE_CURVE ( 'NONE', #109878, #212804, #40863, .T. ) ;
#1549 = CARTESIAN_POINT ( 'NONE',  ( 0.8699999999999999956, 39.37000000000000455, 1.691439340000000069 ) ) ;
#1550 = FACE_OUTER_BOUND ( 'NONE', #176422, .T. ) ;
#1551 = ADVANCED_FACE ( 'NONE', ( #4617 ), #218948, .T. ) ;
#1552 = EDGE_LOOP ( 'NONE', ( #193101, #176193, #149513, #18407 ) ) ;
#1554 = CARTESIAN_POINT ( 'NONE',  ( 1.250000000000000000, -1.709999999999999964, 0.6999999999999999556 ) ) ;
#1553 = CIRCLE ( 'NONE', #167079, 0.1000000000000001443 ) ;
#1555 = ORIENTED_EDGE ( 'NONE', *, *, #49616, .T. ) ;
#1556 = CARTESIAN_POINT ( 'NONE',  ( 7.500000000000000000, 6.850000000000000533, 1.500000000000000000 ) ) ;
#1557 = EDGE_CURVE ( 'NONE', #108976, #43726, #36413, .T. ) ;
#1558 = EDGE_LOOP ( 'NONE', ( #162251, #39641, #178816, #155432 ) ) ;
#1560 = ORIENTED_EDGE ( 'NONE', *, *, #165932, .F. ) ;
#1559 = B_SPLINE_CURVE_WITH_KNOTS ( 'NONE', 1,
 ( #181520, #56603 ),
 .UNSPECIFIED., .F., .F.,
 ( 2, 2 ),
 ( 0.000000000000000000, 0.5999999999999999778 ),
 .UNSPECIFIED. ) ;
#1561 = CARTESIAN_POINT ( 'NONE',  ( 0.000000000000000000, 9.594303887603480518, 11.79107022184780007 ) ) ;
#1562 = DIRECTION ( 'NONE',  ( 0.000000000000000000, 0.000000000000000000, -1.000000000000000000 ) ) ;
#1563 = CARTESIAN_POINT ( 'NONE',  ( 6.604463931428700363, 51.69775811226769946, 9.396951699557689608 ) ) ;
#1564 = EDGE_CURVE ( 'NONE', #2488, #65272, #111838, .T. ) ;
#1565 = ORIENTED_EDGE ( 'NONE', *, *, #21680, .T. ) ;
#1566 = CARTESIAN_POINT ( 'NONE',  ( 97.78729086555009076, 48.23039588296840208, 25.33022324445380136 ) ) ;
#1567 = EDGE_CURVE ( 'NONE', #15739, #220027, #17601, .T. ) ;
#1569 = CARTESIAN_POINT ( 'NONE',  ( -1.534999999999999920, 0.5999999999999999778, 0.06499999999999998834 ) ) ;
#1568 = LINE ( 'NONE', #88776, #204037 ) ;
#1570 = CARTESIAN_POINT ( 'NONE',  ( -1.285607133805809932, 1.616950836777689915, 4.551000000000000156 ) ) ;
#1571 = CARTESIAN_POINT ( 'NONE',  ( 2.374999999999996447, 9.096153846153834266, -4.362804221962437188E-16 ) ) ;
#1573 = VERTEX_POINT ( 'NONE', #162537 ) ;
#1572 = FACE_BOUND ( 'NONE', #37940, .T. ) ;
#1574 = ADVANCED_FACE ( 'NONE', ( #1131 ), #37599, .F. ) ;
#1575 = DIRECTION ( 'NONE',  ( 0.000000000000000000, -1.000000000000000000, 0.000000000000000000 ) ) ;
#1576 = FACE_OUTER_BOUND ( 'NONE', #105228, .T. ) ;
#1578 = EDGE_CURVE ( 'NONE', #144933, #24444, #183318, .T. ) ;
#1577 = CARTESIAN_POINT ( 'NONE',  ( -0.08574358075862990869, 2.054195088148115023, 4.549999999999999822 ) ) ;
#1579 = CARTESIAN_POINT ( 'NONE',  ( 2.625000000000000000, 0.02789656793115000144, 4.040842719069999589 ) ) ;
#1580 =( NAMED_UNIT ( * ) SI_UNIT ( $, .STERADIAN. ) SOLID_ANGLE_UNIT ( ) );
#1581 = CARTESIAN_POINT ( 'NONE',  ( 4.746946740382299801, 20.28529476402130172, 14.59796725483700008 ) ) ;
#1582 = EDGE_CURVE ( 'NONE', #99669, #133588, #132999, .T. ) ;
#1583 = FILL_AREA_STYLE ('',( #71112 ) ) ;
#1585 = AXIS2_PLACEMENT_3D ( 'NONE', #165613, #24125, #219665 ) ;
#1584 = CARTESIAN_POINT ( 'NONE',  ( -2.616358330500525131, 1.170950071368382028, -10.69615615763549954 ) ) ;
#1586 = CARTESIAN_POINT ( 'NONE',  ( 2.375000000000000000, 1.600000000000000089, -1.699999999999999956 ) ) ;
#1587 = DIRECTION ( 'NONE',  ( 0.000000000000000000, -0.7071067811865476838, -0.7071067811865472397 ) ) ;
#1588 = PLANE ( 'NONE',  #194705 ) ;
#1589 = VERTEX_POINT ( 'NONE', #224699 ) ;
#1591 = DIRECTION ( 'NONE',  ( 1.000000000000000000, 0.000000000000000000, -6.344131569287000416E-16 ) ) ;
#1590 =( REPRESENTATION_RELATIONSHIP ('NONE','NONE', #53388, #200628 ) REPRESENTATION_RELATIONSHIP_WITH_TRANSFORMATION ( #220636 )SHAPE_REPRESENTATION_RELATIONSHIP( ) );
#1592 = AXIS2_PLACEMENT_3D ( 'NONE', #50585, #196626, #17532 ) ;
#1593 = FACE_OUTER_BOUND ( 'NONE', #135944, .T. ) ;
#1594 = CARTESIAN_POINT ( 'NONE',  ( -2.845454545456999718, -1.689072354281999866, 0.7399999999999999911 ) ) ;
#1596 = CARTESIAN_POINT ( 'NONE',  ( 23.09079297028090139, 19.12947246559230408, 25.33022324445380136 ) ) ;
#1595 = PLANE ( 'NONE',  #59343 ) ;
#1597 = DIRECTION ( 'NONE',  ( 1.000000000000000000, 0.000000000000000000, 0.000000000000000000 ) ) ;
#1598 = EDGE_LOOP ( 'NONE', ( #141789, #185073, #158071, #168233 ) ) ;
#1599 = ORIENTED_EDGE ( 'NONE', *, *, #14771, .T. ) ;
#1600 = FACE_BOUND ( 'NONE', #64472, .T. ) ;
#1602 = ORIENTED_EDGE ( 'NONE', *, *, #29221, .T. ) ;
#1601 = DIRECTION ( 'NONE',  ( -0.06104853953485191859, 0.9981347984218673641, 0.000000000000000000 ) ) ;
#1603 = ADVANCED_FACE ( 'NONE', ( #207113 ), #10375, .F. ) ;
#1604 = EDGE_LOOP ( 'NONE', ( #132782, #36344, #21481, #190355 ) ) ;
#1605 = CARTESIAN_POINT ( 'NONE',  ( 5.559044535702606815, 1.251858463863557480, 9.503144416714706111 ) ) ;
#1606 = CARTESIAN_POINT ( 'NONE',  ( 79.20567084476900277, 34.19590799373940371, 25.33022324445380136 ) ) ;
#1607 = ORIENTED_EDGE ( 'NONE', *, *, #65909, .T. ) ;
#1608 = CARTESIAN_POINT ( 'NONE',  ( 113.5126895450419937, 25.11476877120320239, 25.82555811113449806 ) ) ;
#1609 = CARTESIAN_POINT ( 'NONE',  ( -1.385000000000000009, 0.4500000000000000111, 4.000000000000000000 ) ) ;
#1611 = CARTESIAN_POINT ( 'NONE',  ( -1.545019423944000048, 0.2750000000000000222, 0.2096190275949999793 ) ) ;
#1610 = DIRECTION ( 'NONE',  ( 1.000000000000000000, 0.000000000000000000, 0.000000000000000000 ) ) ;
#1612 = SURFACE_SIDE_STYLE ('',( #91168 ) ) ;
#1613 = CARTESIAN_POINT ( 'NONE',  ( 11.04565036665751876, 0.09044483226458768788, -0.4692302529561939717 ) ) ;
#1614 = CARTESIAN_POINT ( 'NONE',  ( 44.18549577061629918, 42.03871004949250079, 25.33022324445380136 ) ) ;
#1615 = DIRECTION ( 'NONE',  ( 0.000000000000000000, 1.000000000000000000, 0.000000000000000000 ) ) ;
#1616 = CYLINDRICAL_SURFACE ( 'NONE', #201897, 0.1499999999999999667 ) ;
#1617 = CARTESIAN_POINT ( 'NONE',  ( -2.700000000000000178, 0.5000000000000000000, -2.550000000000000266 ) ) ;
#1618 = DIRECTION ( 'NONE',  ( 1.000000000000000000, 0.000000000000000000, 0.000000000000000000 ) ) ;
#1619 = CARTESIAN_POINT ( 'NONE',  ( -0.002382359117727999784, 0.009617234170608999697, 1.250000000000000000 ) ) ;
#1620 = ADVANCED_FACE ( 'NONE', ( #135326 ), #63426, .T. ) ;
#1621 = AXIS2_PLACEMENT_3D ( 'NONE', #178179, #107462, #142819 ) ;
#1622 = VERTEX_POINT ( 'NONE', #45763 ) ;
#1623 = CARTESIAN_POINT ( 'NONE',  ( 2.634673355283999818, 0.2674749080170000237, -0.8400000000000000799 ) ) ;
#1624 = ORIENTED_EDGE ( 'NONE', *, *, #4137, .F. ) ;
#1625 = FACE_OUTER_BOUND ( 'NONE', #47259, .T. ) ;
#1626 = LINE ( 'NONE', #73473, #170241 ) ;
#1627 = DIRECTION ( 'NONE',  ( -0.8660254037849438591, -0.4999999999991249222, 1.175713029078810138E-14 ) ) ;
#1628 = PRESENTATION_LAYER_ASSIGNMENT (  '', '', ( #159562 ) ) ;
#1629 = DIRECTION ( 'NONE',  ( 0.000000000000000000, 0.000000000000000000, 1.000000000000000000 ) ) ;
#1630 = ORIENTED_EDGE ( 'NONE', *, *, #161103, .T. ) ;
#1631 = CARTESIAN_POINT ( 'NONE',  ( -0.8141970835990000044, 3.301009613629999784, 1.262813688187000016 ) ) ;
#1632 = CARTESIAN_POINT ( 'NONE',  ( 1.824999999999999956, 0.5000000000000000000, 3.850000000000000089 ) ) ;
#1633 =( BOUNDED_CURVE ( )  B_SPLINE_CURVE ( 2, ( #88292, #68325, #65960 ),
 .UNSPECIFIED., .F., .F. ) 
 B_SPLINE_CURVE_WITH_KNOTS ( ( 3, 3 ),
 ( 0.000000000000000000, 2.748893656851576495 ),
 .UNSPECIFIED. ) 
 CURVE ( )  GEOMETRIC_REPRESENTATION_ITEM ( )  RATIONAL_B_SPLINE_CURVE ( ( 1.000000000000000000, 0.7071067811865470176, 1.000000000000000000 ) ) 
 REPRESENTATION_ITEM ( '' )  );
#1634 = ORIENTED_EDGE ( 'NONE', *, *, #226661, .T. ) ;
#1635 = CARTESIAN_POINT ( 'NONE',  ( -3.050000000000000266, -0.2999999999999999889, 0.4440000000000000058 ) ) ;
#1636 = VERTEX_POINT ( 'NONE', #9234 ) ;
#1637 = DIRECTION ( 'NONE',  ( 0.000000000000000000, 0.000000000000000000, 1.000000000000000000 ) ) ;
#1638 = CARTESIAN_POINT ( 'NONE',  ( 87.06837018443368947, 42.86426816063529799, 25.33022324445380136 ) ) ;
#1639 = FACE_OUTER_BOUND ( 'NONE', #157842, .T. ) ;
#1640 = VECTOR ( 'NONE', #173254, 1000.000000000000000 ) ;
#1641 = ORIENTED_EDGE ( 'NONE', *, *, #21619, .F. ) ;
#1642 = ORIENTED_EDGE ( 'NONE', *, *, #105822, .F. ) ;
#1643 = DIRECTION ( 'NONE',  ( 0.000000000000000000, 0.000000000000000000, -1.000000000000000000 ) ) ;
#1644 = DIRECTION ( 'NONE',  ( 1.000000000000000000, 0.000000000000000000, 0.000000000000000000 ) ) ;
#1645 = FACE_OUTER_BOUND ( 'NONE', #13490, .T. ) ;
#1646 =( NAMED_UNIT ( * ) SI_UNIT ( $, .STERADIAN. ) SOLID_ANGLE_UNIT ( ) );
#1648 = ORIENTED_EDGE ( 'NONE', *, *, #60738, .F. ) ;
#1647 = COLOUR_RGB ( '',0.6901960784313725394, 0.6117647058823529882, 0.5294117647058823595 ) ;
#1649 = CARTESIAN_POINT ( 'NONE',  ( 2.356175637298774994, 1.442916557562415880, 4.551000000000000156 ) ) ;
#1650 = CIRCLE ( 'NONE', #133339, 0.01000000000000000368 ) ;
#1651 = EDGE_CURVE ( 'NONE', #165113, #151767, #89869, .T. ) ;
#1652 = DIRECTION ( 'NONE',  ( 0.000000000000000000, 0.000000000000000000, 1.000000000000000000 ) ) ;
#1653 = B_SPLINE_CURVE_WITH_KNOTS ( 'NONE', 1,
 ( #172014, #10548 ),
 .UNSPECIFIED., .F., .F.,
 ( 2, 2 ),
 ( 0.000000000000000000, 3.464101615196609973 ),
 .UNSPECIFIED. ) ;
#1654 = CIRCLE ( 'NONE', #171060, 0.1000000000000000472 ) ;
#1655 = VERTEX_POINT ( 'NONE', #150678 ) ;
#1657 = ORIENTED_EDGE ( 'NONE', *, *, #80019, .F. ) ;
#1656 = UNCERTAINTY_MEASURE_WITH_UNIT (LENGTH_MEASURE( 1.000000000000000082E-05 ), #201771, 'distance_accuracy_value', 'NONE');
#1658 = DIRECTION ( 'NONE',  ( 0.000000000000000000, 0.000000000000000000, -1.000000000000000000 ) ) ;
#1659 = AXIS2_PLACEMENT_3D ( 'NONE', #44915, #116823, #146640 ) ;
#1660 = EDGE_CURVE ( 'NONE', #114311, #1137, #3258, .T. ) ;
#1661 = CARTESIAN_POINT ( 'NONE',  ( 0.3500000000000000333, 0.9500000000000000666, -0.4997056274847715418 ) ) ;
#1662 = VERTEX_POINT ( 'NONE', #134135 ) ;
#1663 = LINE ( 'NONE', #108903, #144764 ) ;
#1664 = CLOSED_SHELL ( 'NONE', ( #110244, #93981, #154505, #174118, #132945, #17213, #940, #132156, #53408, #1215, #137927, #156279, #155151, #142441, #143325, #162403, #150840, #113578, #232058, #174982, #132838, #192959, #171974, #229058, #194478, #141509, #130853, #183068, #159541, #26528, #152672, #106441, #146521, #83673, #225891, #205539, #5880, #63396, #176426, #81856, #194426, #63330, #29584, #80525, #76999, #17312, #145843, #155609, #49126, #92406, #169340, #12509, #57157, #82422, #57617, #186614, #146237, #29766, #215668, #197510, #186250, #50388, #179253, #140454, #104679, #210409, #42676, #114238, #32979, #158547, #181510, #124818, #131355, #175419, #153216, #80943, #171575, #12354, #187190, #127464, #153905, #72756, #76669, #98840, #220471, #3614, #194048, #47794, #158876, #31756, #86255, #42651, #133348, #204294, #148580, #75846, #55508, #162956, #194078, #163308, #87066, #14245, #117512, #115637, #162790, #175993, #201359, #133102, #204271, #120881, #28255, #159548, #25031, #64792, #231017, #65818, #26104, #136157, #107759, #105526, #149888, #4356, #89620, #209522, #227514, #11315, #15338, #180638, #60635, #220527, #165070, #180855, #20235, #119419, #54227, #74216, #13272, #278, #211517, #182441, #65284, #190732, #11890, #47237, #161224, #117785, #89246, #138523, #208110, #171296, #57286, #1620, #4769, #117386, #137117, #209742, #15526, #143434, #95931, #111951, #134537, #41185, #184963, #116006, #227076, #87558, #44891, #42398, #206324, #65870, #84986, #155354, #75950, #226031, #158134, #154259, #118589, #186298, #213689, #41023, #102619, #131865, #93241, #165117, #218138, #119450, #164373, #149137, #173662, #24272, #133284, #179137, #107397, #121767, #68277, #18823, #68193, #167123, #107882, #44970, #191155, #104958, #73302, #36399, #99872, #69412, #96458, #186515, #7273, #154791, #217077, #47812, #214362, #57190, #182013, #32516, #153032, #28273, #164218, #96871, #79364, #135, #227430, #170820, #10124, #66168, #97340, #115644, #27216, #100726, #94597, #115888, #63659, #89897, #129238, #5693, #163300, #32697, #193033, #164783, #229591, #106387, #230855, #94559, #77730, #198570, #59156, #84268, #59769, #129006, #223292, #745, #56667, #38010, #120898, #141343, #1710, #6468, #116963, #12788, #9397, #174326, #72100, #155084, #59937, #218740, #151902, #193332, #8254, #142732, #79216, #75376, #122164, #48503, #84229, #129726, #8081, #168349, #118642, #93675, #34606, #86060, #122442, #94192, #175837, #178346, #194175, #90953, #217368, #147245, #17633, #172612, #147017, #138543, #96329, #90098, #135504, #206915, #114222, #110311, #135358, #55383, #81262, #55502, #1685, #12682, #207567, #202428, #40557, #170110, #189345, #128449, #170976, #154162, #86498, #159833, #61162, #13083, #60724, #207520, #41591, #211619, #6159, #226577, #176583, #8579, #43858, #125510, #49336, #162203, #57077, #91340, #159292, #191832, #137941, #137122, #192178, #97025, #139536, #164059, #65789, #138729, #76434, #93010, #82225, #62305, #224819, #169703, #454, #155455, #5620, #106635, #69813, #7397, #49947, #110430, #46263, #187127, #82361, #203656, #201951, #140663, #90303, #231826, #27621, #66301, #96070, #59313, #12069, #17294, #67610, #138210, #88739, #170953, #37262, #10452, #3402, #59779, #61394, #66609, #154465, #112322, #6532, #78957, #206231, #15818, #124288, #105767, #170583, #113484 ) ) ;
#1665 = CARTESIAN_POINT ( 'NONE',  ( 3.896947573022999656, 0.4500000000000000111, 0.2149999999999999967 ) ) ;
#1666 = ORIENTED_EDGE ( 'NONE', *, *, #91402, .T. ) ;
#1667 = CARTESIAN_POINT ( 'NONE',  ( 2.560000000000000053, 0.3823367037740000307, -4.649999999999999467 ) ) ;
#1669 = ADVANCED_FACE ( 'NONE', ( #98797 ), #95338, .F. ) ;
#1668 = CARTESIAN_POINT ( 'NONE',  ( 2.270270817870109870, 41.16963341025910239, 13.52472620447709950 ) ) ;
#1670 = ORIENTED_EDGE ( 'NONE', *, *, #151599, .T. ) ;
#1671 = CARTESIAN_POINT ( 'NONE',  ( 82.06548803099980205, 50.70707021640580336, 25.82555811113449806 ) ) ;
#1672 = DIRECTION ( 'NONE',  ( -1.000000000000000000, 0.000000000000000000, 0.000000000000000000 ) ) ;
#1673 = LINE ( 'NONE', #217170, #96316 ) ;
#1674 = ORIENTED_EDGE ( 'NONE', *, *, #227987, .T. ) ;
#1675 = CARTESIAN_POINT ( 'NONE',  ( 4.746946298343860171, 44.10265130905830233, 12.28640454366040125 ) ) ;
#1676 = AXIS2_PLACEMENT_3D ( 'NONE', #207684, #187705, #26266 ) ;
#1677 = FACE_OUTER_BOUND ( 'NONE', #1413, .T. ) ;
#1678 = DIRECTION ( 'NONE',  ( 0.000000000000000000, 0.000000000000000000, 1.000000000000000000 ) ) ;
#1679 = VECTOR ( 'NONE', #30496, 1000.000000000000000 ) ;
#1680 = ORIENTED_EDGE ( 'NONE', *, *, #125834, .F. ) ;
#1681 = DIRECTION ( 'NONE',  ( -1.000000000000000000, -2.579412102316175225E-17, 8.245387574407850693E-30 ) ) ;
#1682 = CARTESIAN_POINT ( 'NONE',  ( -1.899999999999999911, 3.950000000000000178, 1.899999999999999911 ) ) ;
#1683 = EDGE_CURVE ( 'NONE', #230528, #112795, #41813, .T. ) ;
#1684 = DIRECTION ( 'NONE',  ( 1.000000000000000000, -1.206764157201257784E-16, 1.206764157201257784E-16 ) ) ;
#1685 = ADVANCED_FACE ( 'NONE', ( #189449 ), #79962, .T. ) ;
#1686 = EDGE_CURVE ( 'NONE', #218624, #37061, #136484, .T. ) ;
#1687 = DIRECTION ( 'NONE',  ( 0.000000000000000000, 1.000000000000000000, 0.000000000000000000 ) ) ;
#1688 = EDGE_CURVE ( 'NONE', #188664, #136187, #139943, .T. ) ;
#1689 = CARTESIAN_POINT ( 'NONE',  ( -4.046947573023000011, 0.1776167876939999946, -2.615000000000000213 ) ) ;
#1691 = DIRECTION ( 'NONE',  ( 2.908212886194864885E-16, 1.000000000000000000, -1.137201446849900222E-28 ) ) ;
#1690 = B_SPLINE_CURVE_WITH_KNOTS ( 'NONE', 1,
 ( #198706, #39586 ),
 .UNSPECIFIED., .F., .F.,
 ( 2, 2 ),
 ( 0.000000000000000000, 2.900000000000000355 ),
 .UNSPECIFIED. ) ;
#1692 = ORIENTED_EDGE ( 'NONE', *, *, #167050, .F. ) ;
#1693 = B_SPLINE_CURVE_WITH_KNOTS ( 'NONE', 1,
 ( #199794, #23022 ),
 .UNSPECIFIED., .F., .F.,
 ( 2, 2 ),
 ( 0.000000000000000000, 3.464101615077330276 ),
 .UNSPECIFIED. ) ;
#1694 = CARTESIAN_POINT ( 'NONE',  ( 0.000000000000000000, 0.000000000000000000, 0.000000000000000000 ) ) ;
#1695 = CARTESIAN_POINT ( 'NONE',  ( 50.48117154811717455, -78.87029288702929364, 3.500000000000000444 ) ) ;
#1696 = VERTEX_POINT ( 'NONE', #223563 ) ;
#1697 = EDGE_CURVE ( 'NONE', #173606, #17367, #204785, .T. ) ;
#1698 = VERTEX_POINT ( 'NONE', #208264 ) ;
#1699 = CARTESIAN_POINT ( 'NONE',  ( 2.247756529335999787, 3.450000003593999942, 4.109688664363000399 ) ) ;
#1700 = CIRCLE ( 'NONE', #35418, 0.3000000000000016542 ) ;
#1701 = FACE_OUTER_BOUND ( 'NONE', #109889, .T. ) ;
#1702 = ADVANCED_FACE ( 'NONE', ( #99942 ), #5750, .T. ) ;
#1703 = VERTEX_POINT ( 'NONE', #187149 ) ;
#1704 = EDGE_CURVE ( 'NONE', #205008, #152730, #97756, .T. ) ;
#1705 = FACE_OUTER_BOUND ( 'NONE', #134153, .T. ) ;
#1706 = ORIENTED_EDGE ( 'NONE', *, *, #168016, .F. ) ;
#1707 = ORIENTED_EDGE ( 'NONE', *, *, #172908, .F. ) ;
#1708 = DIRECTION ( 'NONE',  ( 0.8660254037817869399, -0.5000000000045931037, 0.000000000000000000 ) ) ;
#1709 = EDGE_CURVE ( 'NONE', #217748, #148134, #106144, .T. ) ;
#1710 = ADVANCED_FACE ( 'NONE', ( #122287 ), #29193, .T. ) ;
#1711 = CARTESIAN_POINT ( 'NONE',  ( -11.50000000000000000, 12.00000000000000000, -27.50000000000000000 ) ) ;
#1712 = CARTESIAN_POINT ( 'NONE',  ( 15.94999999999999929, 0.000000000000000000, 8.500000000000000000 ) ) ;
#1713 = ORIENTED_EDGE ( 'NONE', *, *, #36372, .T. ) ;
#1714 = VERTEX_POINT ( 'NONE', #49257 ) ;
#1717 = VERTEX_POINT ( 'NONE', #156457 ) ;
#1716 = DIRECTION ( 'NONE',  ( 0.000000000000000000, -1.000000000000000000, 0.000000000000000000 ) ) ;
#1715 = DIRECTION ( 'NONE',  ( 0.000000000000000000, -0.9981347984218673641, -0.06104853953485191859 ) ) ;
#1718 = CARTESIAN_POINT ( 'NONE',  ( -0.3967939957976929777, 1.509515699744224948, 4.551000000000000156 ) ) ;
#1719 =( BOUNDED_CURVE ( )  B_SPLINE_CURVE ( 2, ( #73867, #86942, #161080, #232815, #105788 ),
 .UNSPECIFIED., .F., .F. ) 
 B_SPLINE_CURVE_WITH_KNOTS ( ( 3, 2, 3 ),
 ( 0.000000000000000000, 1.921090685210200100, 3.842181370420400199 ),
 .UNSPECIFIED. ) 
 CURVE ( )  GEOMETRIC_REPRESENTATION_ITEM ( )  RATIONAL_B_SPLINE_CURVE ( ( 1.000000000000000000, 0.7071067811865480168, 1.000000000000000000, 0.7071067811865480168, 1.000000000000000000 ) ) 
 REPRESENTATION_ITEM ( '' )  );
#1720 = ADVANCED_FACE ( 'NONE', ( #101121 ), #121158, .T. ) ;
#1721 = VECTOR ( 'NONE', #137315, 1000.000000000000000 ) ;
#1722 = DIRECTION ( 'NONE',  ( 0.000000000000000000, -1.000000000000000000, 0.000000000000000000 ) ) ;
#1723 = ORIENTED_EDGE ( 'NONE', *, *, #132261, .F. ) ;
#1724 = DIRECTION ( 'NONE',  ( 0.000000000000000000, -1.000000000000000000, 0.000000000000000000 ) ) ;
#1725 = DIRECTION ( 'NONE',  ( 0.000000000000000000, -0.9981347984218683633, 0.06104853953483288520 ) ) ;
#1726 = ORIENTED_EDGE ( 'NONE', *, *, #123458, .T. ) ;
#1727 = CARTESIAN_POINT ( 'NONE',  ( 0.8802038200428259351, 0.8653846153846151967, -2.125000000000000444 ) ) ;
#1728 = CARTESIAN_POINT ( 'NONE',  ( -1.375000000000000000, 0.5000000000000000000, 3.449999999999999734 ) ) ;
#1729 = ORIENTED_EDGE ( 'NONE', *, *, #9443, .F. ) ;
#1730 = CARTESIAN_POINT ( 'NONE',  ( -2.975000000000000089, 0.1776167876939999946, 4.049999999999999822 ) ) ;
#1732 = CYLINDRICAL_SURFACE ( 'NONE', #87114, 0.01000000000000002623 ) ;
#1731 = CARTESIAN_POINT ( 'NONE',  ( -3.459999999999999964, 0.5999999999999999778, 2.185000000000000053 ) ) ;
#1733 = DIRECTION ( 'NONE',  ( 0.7071067811865479058, 0.000000000000000000, 0.7071067811865471286 ) ) ;
#1734 = VERTEX_POINT ( 'NONE', #190576 ) ;
#1735 = ORIENTED_EDGE ( 'NONE', *, *, #174364, .F. ) ;
#1736 = PLANE ( 'NONE',  #40664 ) ;
#1737 = DIRECTION ( 'NONE',  ( 1.000000000000000000, 0.000000000000000000, 0.000000000000000000 ) ) ;
#1738 = CYLINDRICAL_SURFACE ( 'NONE', #126313, 0.2999999999999979350 ) ;
#1739 = LINE ( 'NONE', #159673, #182022 ) ;
#1740 = EDGE_LOOP ( 'NONE', ( #85176, #21111, #142663, #84709 ) ) ;
#1741 = ORIENTED_EDGE ( 'NONE', *, *, #220334, .T. ) ;
#1743 = EDGE_CURVE ( 'NONE', #85072, #6681, #218706, .T. ) ;
#1742 = CARTESIAN_POINT ( 'NONE',  ( 116.5721486784270411, 9.968895793179315845, 12.90442584187806041 ) ) ;
#1744 = AXIS2_PLACEMENT_3D ( 'NONE', #208100, #116326, #152819 ) ;
#1745 = ORIENTED_EDGE ( 'NONE', *, *, #4276, .F. ) ;
#1746 = ORIENTED_EDGE ( 'NONE', *, *, #218232, .T. ) ;
#1747 = ORIENTED_EDGE ( 'NONE', *, *, #209923, .T. ) ;
#1748 = CARTESIAN_POINT ( 'NONE',  ( -2.374999999999998224, 2.019230769230770051, -0.9837572106361004431 ) ) ;
#1749 = ORIENTED_EDGE ( 'NONE', *, *, #42732, .T. ) ;
#1750 = DIRECTION ( 'NONE',  ( -1.168655815394902050E-16, 1.000000000000000000, 0.000000000000000000 ) ) ;
#1751 = ADVANCED_FACE ( 'NONE', ( #192938 ), #133760, .T. ) ;
#1752 = CARTESIAN_POINT ( 'NONE',  ( 35.48117154811716034, 13.08293845864483274, 3.499999999999999556 ) ) ;
#1753 = DIRECTION ( 'NONE',  ( 2.522107914352239643E-16, 0.000000000000000000, -1.000000000000000000 ) ) ;
#1754 = ORIENTED_EDGE ( 'NONE', *, *, #38364, .F. ) ;
#1755 = EDGE_CURVE ( 'NONE', #147789, #58007, #86939, .T. ) ;
#1756 = ORIENTED_EDGE ( 'NONE', *, *, #32675, .T. ) ;
#1757 = FACE_OUTER_BOUND ( 'NONE', #13615, .T. ) ;
#1758 = MECHANICAL_DESIGN_GEOMETRIC_PRESENTATION_REPRESENTATION (  '', ( #31811 ), #73219 ) ;
#1759 = CARTESIAN_POINT ( 'NONE',  ( -27.50000000000000000, 12.00000000000000000, 27.50000000000000000 ) ) ;
#1760 = FILL_AREA_STYLE_COLOUR ( '', #53036 ) ;
#1761 = DIRECTION ( 'NONE',  ( -1.000000000000000000, 7.170981530410318646E-17, -1.776356839399364968E-15 ) ) ;
#1762 = EDGE_CURVE ( 'NONE', #26232, #105507, #8056, .T. ) ;
#1763 = DIRECTION ( 'NONE',  ( -0.9981347984218673641, -0.06104853953485191859, 0.000000000000000000 ) ) ;
#1764 = ORIENTED_EDGE ( 'NONE', *, *, #66191, .T. ) ;
#1765 = PRESENTATION_STYLE_ASSIGNMENT (( #163181 ) ) ;
#1766 = CYLINDRICAL_SURFACE ( 'NONE', #94501, 0.4000000000000001887 ) ;
#1767 = EDGE_CURVE ( 'NONE', #27761, #200519, #117418, .T. ) ;
#1768 = CARTESIAN_POINT ( 'NONE',  ( -0.1943383017555455061, -1.759311059117314890, 4.551000000000000156 ) ) ;
#1769 = EDGE_LOOP ( 'NONE', ( #86422, #76189, #110883, #200462 ) ) ;
#1770 = VERTEX_POINT ( 'NONE', #209398 ) ;
#1771 = CARTESIAN_POINT ( 'NONE',  ( -2.965000000000000302, 0.1776167876939999946, -3.899999999999999911 ) ) ;
#1772 = ORIENTED_EDGE ( 'NONE', *, *, #157190, .T. ) ;
#1773 = VERTEX_POINT ( 'NONE', #13843 ) ;
#1774 = ORIENTED_EDGE ( 'NONE', *, *, #62577, .T. ) ;
#1775 = B_SPLINE_CURVE_WITH_KNOTS ( 'NONE', 1,
 ( #33792, #177612 ),
 .UNSPECIFIED., .F., .F.,
 ( 2, 2 ),
 ( 0.000000000000000000, 0.3468468468499990021 ),
 .UNSPECIFIED. ) ;
#1776 = CYLINDRICAL_SURFACE ( 'NONE', #4724, 0.01000000000000001062 ) ;
#1778 = ADVANCED_FACE ( 'NONE', ( #139961 ), #157484, .T. ) ;
#1777 = DIRECTION ( 'NONE',  ( 1.000000000000000000, 3.491483361109000258E-15, 0.000000000000000000 ) ) ;
#1779 = DIRECTION ( 'NONE',  ( 0.000000000000000000, 0.000000000000000000, -1.000000000000000000 ) ) ;
#1780 = EDGE_CURVE ( 'NONE', #82011, #187077, #174175, .T. ) ;
#1781 = DIRECTION ( 'NONE',  ( 0.000000000000000000, -1.000000000000000000, 0.000000000000000000 ) ) ;
#1782 = ORIENTED_EDGE ( 'NONE', *, *, #115208, .F. ) ;
#1783 = EDGE_CURVE ( 'NONE', #188537, #101890, #162448, .T. ) ;
#1784 = EDGE_CURVE ( 'NONE', #173242, #102801, #224062, .T. ) ;
#1785 = ORIENTED_EDGE ( 'NONE', *, *, #66832, .F. ) ;
#1786 = EDGE_LOOP ( 'NONE', ( #139176, #150297, #27599, #35380 ) ) ;
#1787 = CARTESIAN_POINT ( 'NONE',  ( -2.520179992470469976, -2.187054863812669669, 4.549999999999999822 ) ) ;
#1788 = AXIS2_PLACEMENT_3D ( 'NONE', #148727, #220467, #91081 ) ;
#1789 = DIRECTION ( 'NONE',  ( 0.000000000000000000, 0.000000000000000000, 1.000000000000000000 ) ) ;
#1790 = ORIENTED_EDGE ( 'NONE', *, *, #44351, .T. ) ;
#1791 = ORIENTED_EDGE ( 'NONE', *, *, #151822, .T. ) ;
#1792 = ORIENTED_EDGE ( 'NONE', *, *, #218980, .T. ) ;
#1793 = EDGE_CURVE ( 'NONE', #112716, #171208, #141077, .T. ) ;
#1794 = ORIENTED_EDGE ( 'NONE', *, *, #13995, .F. ) ;
#1795 = VERTEX_POINT ( 'NONE', #212866 ) ;
#1796 = CARTESIAN_POINT ( 'NONE',  ( 0.000000000000000000, 3.063333333333333020, 1.270000000000000018 ) ) ;
#1797 = VECTOR ( 'NONE', #51192, 1000.000000000000000 ) ;
#1798 = CYLINDRICAL_SURFACE ( 'NONE', #167165, 0.9499999999999995115 ) ;
#1799 = AXIS2_PLACEMENT_3D ( 'NONE', #119551, #32230, #86523 ) ;
#1800 = ADVANCED_FACE ( 'NONE', ( #51529 ), #123442, .T. ) ;
#1801 = EDGE_LOOP ( 'NONE', ( #80539, #23448, #50867, #46650 ) ) ;
#1802 = FACE_OUTER_BOUND ( 'NONE', #102503, .T. ) ;
#1803 = CARTESIAN_POINT ( 'NONE',  ( -2.949999999999999734, -1.590000000000000080, 1.248999999999999888 ) ) ;
#1804 = VECTOR ( 'NONE', #181608, 1000.000000000000000 ) ;
#1805 = CARTESIAN_POINT ( 'NONE',  ( 112.0827809519749962, 28.41700121578130123, 25.33022324445380136 ) ) ;
#1806 = FACE_OUTER_BOUND ( 'NONE', #147875, .T. ) ;
#1807 = CARTESIAN_POINT ( 'NONE',  ( 43.53838404520060124, 36.67258232708520183, 25.33022324445380136 ) ) ;
#1808 = VECTOR ( 'NONE', #109586, 1000.000000000000000 ) ;
#1809 = SURFACE_STYLE_FILL_AREA ( #180921 ) ;
#1810 = CARTESIAN_POINT ( 'NONE',  ( -2.310208152802000203, 0.8599999999999999867, -1.699999999999999956 ) ) ;
#1811 =( LENGTH_UNIT ( ) NAMED_UNIT ( * ) SI_UNIT ( .MILLI., .METRE. ) );
#1812 = AXIS2_PLACEMENT_3D ( 'NONE', #214560, #14363, #86289 ) ;
#1813 = PLANE ( 'NONE',  #208903 ) ;
#1814 = FACE_OUTER_BOUND ( 'NONE', #4899, .T. ) ;
#1815 = EDGE_CURVE ( 'NONE', #126972, #190567, #151681, .T. ) ;
#1816 = DIRECTION ( 'NONE',  ( 1.772625920814010085E-28, 5.485291623640230735E-16, -1.000000000000000000 ) ) ;
#1818 = CARTESIAN_POINT ( 'NONE',  ( 47.04531295676559921, 42.03871004949790091, 25.82555811113449806 ) ) ;
#1817 = VECTOR ( 'NONE', #48376, 1000.000000000000000 ) ;
#1819 = AXIS2_PLACEMENT_3D ( 'NONE', #84868, #121445, #224992 ) ;
#1820 = ORIENTED_EDGE ( 'NONE', *, *, #32761, .F. ) ;
#1821 = VERTEX_POINT ( 'NONE', #165780 ) ;
#1822 = AXIS2_PLACEMENT_3D ( 'NONE', #222820, #93428, #219379 ) ;
#1823 = FACE_OUTER_BOUND ( 'NONE', #46040, .T. ) ;
#1824 = ORIENTED_EDGE ( 'NONE', *, *, #126474, .T. ) ;
#1825 = VERTEX_POINT ( 'NONE', #199917 ) ;
#1827 = EDGE_LOOP ( 'NONE', ( #97086, #73590, #185234, #121136, #57900, #83967 ) ) ;
#1826 = DIRECTION ( 'NONE',  ( 0.000000000000000000, 0.000000000000000000, -1.000000000000000000 ) ) ;
#1828 = FACE_OUTER_BOUND ( 'NONE', #121440, .T. ) ;
#1829 = AXIS2_PLACEMENT_3D ( 'NONE', #126410, #54501, #71026 ) ;
#1830 = EDGE_CURVE ( 'NONE', #173817, #223336, #150299, .T. ) ;
#1831 = FACE_OUTER_BOUND ( 'NONE', #61454, .T. ) ;
#1832 = ADVANCED_FACE ( 'NONE', ( #20796 ), #39614, .T. ) ;
#1833 = CARTESIAN_POINT ( 'NONE',  ( 19.23712965213129777, 33.37034988256360180, 25.82555811113449806 ) ) ;
#1834 = CARTESIAN_POINT ( 'NONE',  ( 2.125000000000000444, 8.750000000000001776, -0.8802038200428271564 ) ) ;
#1836 = ORIENTED_EDGE ( 'NONE', *, *, #186014, .F. ) ;
#1835 = VECTOR ( 'NONE', #121112, 1000.000000000000000 ) ;
#1838 = EDGE_CURVE ( 'NONE', #131760, #138581, #125238, .T. ) ;
#1837 = CARTESIAN_POINT ( 'NONE',  ( -2.702509483926939904, -1.312469312895609974, 4.551000000000000156 ) ) ;
#1839 = CARTESIAN_POINT ( 'NONE',  ( 15.94999999999999929, 2.500000000000000000, 2.500000000000000000 ) ) ;
#1840 = CARTESIAN_POINT ( 'NONE',  ( 8.699999999999999289, -17.30000000000000071, 19.19999999999999929 ) ) ;
#1841 = DIRECTION ( 'NONE',  ( 1.000000000000000000, 3.519728791837000199E-15, 0.000000000000000000 ) ) ;
#1842 = LINE ( 'NONE', #22982, #35332 ) ;
#1843 = DIRECTION ( 'NONE',  ( 0.000000000000000000, 1.000000000000000000, 0.000000000000000000 ) ) ;
#1844 = CARTESIAN_POINT ( 'NONE',  ( -2.984999999999999876, 0.4095118315440000045, 4.511975702753000306 ) ) ;
#1845 = EDGE_LOOP ( 'NONE', ( #64683, #224435, #228981, #66815 ) ) ;
#1846 = DIRECTION ( 'NONE',  ( 1.000000000000000000, 0.000000000000000000, 0.000000000000000000 ) ) ;
#1847 = ORIENTED_EDGE ( 'NONE', *, *, #211872, .T. ) ;
#1848 = DIRECTION ( 'NONE',  ( -2.775557561563000214E-15, -1.000000000000000000, 0.000000000000000000 ) ) ;
#1849 = CARTESIAN_POINT ( 'NONE',  ( 8.049178679764100508, 45.54737814788209960, 10.67656622694809876 ) ) ;
#1850 = CIRCLE ( 'NONE', #182521, 0.3999999999999999667 ) ;
#1851 = CARTESIAN_POINT ( 'NONE',  ( 1.875000000000000000, -4.000000000000000000, 2.350000000000000089 ) ) ;
#1852 = CARTESIAN_POINT ( 'NONE',  ( 7.058509067405654314, 29.07410991582754534, 13.29100792351731464 ) ) ;
#1853 = CARTESIAN_POINT ( 'NONE',  ( 0.000000000000000000, 10.21347247095440025, 9.933564471795119033 ) ) ;
#1854 = CARTESIAN_POINT ( 'NONE',  ( -20.50000000000000000, 12.00000000000000000, -27.50000000000000000 ) ) ;
#1856 = EDGE_CURVE ( 'NONE', #54152, #220744, #29822, .T. ) ;
#1855 = CARTESIAN_POINT ( 'NONE',  ( 2.505280005775484931, 1.724885938072100000, 4.551000000000000156 ) ) ;
#1857 = MECHANICAL_DESIGN_GEOMETRIC_PRESENTATION_REPRESENTATION (  '', ( #223744 ), #99767 ) ;
#1858 = EDGE_CURVE ( 'NONE', #206477, #121519, #47750, .T. ) ;
#1859 = EDGE_LOOP ( 'NONE', ( #57636, #57154, #5791, #198509 ) ) ;
#1860 = DIRECTION ( 'NONE',  ( 0.000000000000000000, 1.000000000000000000, 0.000000000000000000 ) ) ;
#1861 = ORIENTED_EDGE ( 'NONE', *, *, #189795, .T. ) ;
#1862 = EDGE_CURVE ( 'NONE', #169423, #213469, #66890, .T. ) ;
#1863 = ORIENTED_EDGE ( 'NONE', *, *, #64958, .F. ) ;
#1864 = CARTESIAN_POINT ( 'NONE',  ( 92.07125233788410412, 44.92816343844680205, 25.33022324445380136 ) ) ;
#1865 = DIRECTION ( 'NONE',  ( -1.551961533473999797E-32, -5.485291623642000742E-16, 1.000000000000000000 ) ) ;
#1866 = ORIENTED_EDGE ( 'NONE', *, *, #218022, .F. ) ;
#1867 = AXIS2_PLACEMENT_3D ( 'NONE', #29937, #141822, #84186 ) ;
#1868 = DIRECTION ( 'NONE',  ( 1.000000000000000000, 0.000000000000000000, 0.000000000000000000 ) ) ;
#1870 = LINE ( 'NONE', #58350, #186213 ) ;
#1869 = LINE ( 'NONE', #199787, #204521 ) ;
#1871 = DIRECTION ( 'NONE',  ( -1.000000000000000000, 6.792999470718201660E-31, 1.821000000000000016E-12 ) ) ;
#1872 = VECTOR ( 'NONE', #54891, 1000.000000000000000 ) ;
#1873 = CARTESIAN_POINT ( 'NONE',  ( 0.000000000000000000, 0.4000000000000000222, -0.1000000000000000056 ) ) ;
#1874 = CARTESIAN_POINT ( 'NONE',  ( 4.746946476992849995, 40.01613865894249500, 15.42352536597149992 ) ) ;
#1875 =( LENGTH_UNIT ( ) NAMED_UNIT ( * ) SI_UNIT ( .MILLI., .METRE. ) );
#1876 = LINE ( 'NONE', #32530, #186748 ) ;
#1877 = DIRECTION ( 'NONE',  ( -1.000000000000000000, -3.083952846180999648E-16, 0.000000000000000000 ) ) ;
#1878 = DIRECTION ( 'NONE',  ( 0.000000000000000000, 0.000000000000000000, 1.000000000000000000 ) ) ;
#1879 = ORIENTED_EDGE ( 'NONE', *, *, #169522, .T. ) ;
#1880 = VECTOR ( 'NONE', #22187, 1000.000000000000000 ) ;
#1881 = SPHERICAL_SURFACE ( 'NONE', #118847, 0.1000000000000000056 ) ;
#1882 = LINE ( 'NONE', #113797, #187523 ) ;
#1884 = ORIENTED_EDGE ( 'NONE', *, *, #223515, .F. ) ;
#1883 = AXIS2_PLACEMENT_3D ( 'NONE', #134572, #95745, #152248 ) ;
#1885 = CARTESIAN_POINT ( 'NONE',  ( 4.746946271303900566, 44.72181989215737730, 13.52474171047379947 ) ) ;
#1886 = ORIENTED_EDGE ( 'NONE', *, *, #10160, .F. ) ;
#1887 = CARTESIAN_POINT ( 'NONE',  ( 153.7826517595740086, 32.15681216666280307, 15.58863698819820165 ) ) ;
#1888 = LINE ( 'NONE', #93774, #144672 ) ;
#1889 = CARTESIAN_POINT ( 'NONE',  ( -1.221691826358495936, 0.3391200095415125570, 4.551000000000000156 ) ) ;
#1890 = DIRECTION ( 'NONE',  ( 0.000000000000000000, 0.000000000000000000, 1.000000000000000000 ) ) ;
#1891 = CARTESIAN_POINT ( 'NONE',  ( 19.12954343300728866, 0.9258554934240271761, -0.4579124524712446798 ) ) ;
#1892 = VERTEX_POINT ( 'NONE', #71555 ) ;
#1893 = FACE_OUTER_BOUND ( 'NONE', #140668, .T. ) ;
#1894 = DIRECTION ( 'NONE',  ( 0.000000000000000000, 0.000000000000000000, 1.000000000000000000 ) ) ;
#1895 = VERTEX_POINT ( 'NONE', #17304 ) ;
#1896 = DIRECTION ( 'NONE',  ( 0.000000000000000000, -0.7071067811865476838, -0.7071067811865472397 ) ) ;
#1897 = PLANE ( 'NONE',  #169585 ) ;
#1898 = VERTEX_POINT ( 'NONE', #38478 ) ;
#1899 = CARTESIAN_POINT ( 'NONE',  ( 15.00000000000000000, 0.000000000000000000, 1.550000000000000044 ) ) ;
#1901 = B_SPLINE_CURVE_WITH_KNOTS ( 'NONE', 1,
 ( #16864, #193633 ),
 .UNSPECIFIED., .F., .F.,
 ( 2, 2 ),
 ( 0.000000000000000000, 0.7931034482999980151 ),
 .UNSPECIFIED. ) ;
#1900 = DIRECTION ( 'NONE',  ( 1.000000000000000000, 0.000000000000000000, 0.000000000000000000 ) ) ;
#1902 = VERTEX_POINT ( 'NONE', #89214 ) ;
#1903 = CARTESIAN_POINT ( 'NONE',  ( 37.10559329869680312, 42.86426816063529799, 25.33022324445380136 ) ) ;
#1904 = CARTESIAN_POINT ( 'NONE',  ( 143.7754132926850161, 52.24973526716320293, 22.52332566659650226 ) ) ;
#1905 = PLANE ( 'NONE',  #81923 ) ;
#1906 = VECTOR ( 'NONE', #109289, 1000.000000000000000 ) ;
#1907 = CARTESIAN_POINT ( 'NONE',  ( 4.746946433691330292, 41.00680839230390262, 14.59796725483700008 ) ) ;
#1909 = FACE_OUTER_BOUND ( 'NONE', #117088, .T. ) ;
#1908 = CARTESIAN_POINT ( 'NONE',  ( 1.364999999999999991, 0.1776167876939999946, -4.049999999999999822 ) ) ;
#1910 = EDGE_CURVE ( 'NONE', #150067, #217717, #47254, .T. ) ;
#1911 = FACE_OUTER_BOUND ( 'NONE', #222237, .T. ) ;
#1912 = ORIENTED_EDGE ( 'NONE', *, *, #90220, .T. ) ;
#1913 = FACE_OUTER_BOUND ( 'NONE', #40627, .T. ) ;
#1915 = UNCERTAINTY_MEASURE_WITH_UNIT (LENGTH_MEASURE( 1.000000000000000082E-05 ), #162208, 'distance_accuracy_value', 'NONE');
#1914 = DIRECTION ( 'NONE',  ( 1.000000000000000000, 5.421010862427743051E-15, 0.000000000000000000 ) ) ;
#1916 = CARTESIAN_POINT ( 'NONE',  ( 1.819142135623999845, 0.5999999999999999778, 3.450000000000000178 ) ) ;
#1917 = FACE_OUTER_BOUND ( 'NONE', #164807, .T. ) ;
#1918 = DIRECTION ( 'NONE',  ( 0.000000000000000000, 1.000000000000000000, 0.000000000000000000 ) ) ;
#1919 = EDGE_CURVE ( 'NONE', #41746, #4268, #79969, .T. ) ;
#1920 = CARTESIAN_POINT ( 'NONE',  ( -2.876424357178000157, 3.903451098366999883, 2.397047903264999835 ) ) ;
#1921 = VERTEX_POINT ( 'NONE', #36131 ) ;
#1922 = ORIENTED_EDGE ( 'NONE', *, *, #197420, .F. ) ;
#1923 = SURFACE_STYLE_USAGE ( .BOTH. , #216278 ) ;
#1924 = ORIENTED_EDGE ( 'NONE', *, *, #147392, .F. ) ;
#1925 = CARTESIAN_POINT ( 'NONE',  ( -11.15000000000000036, -3.924497602897999702E-14, 1.800000000000000044 ) ) ;
#1926 = CARTESIAN_POINT ( 'NONE',  ( 82.77864440517420519, 28.00422216024709954, 25.33022324445380136 ) ) ;
#1927 = EDGE_CURVE ( 'NONE', #147231, #54669, #164588, .T. ) ;
#1928 = DIRECTION ( 'NONE',  ( 1.000000000000000000, 0.000000000000000000, 0.000000000000000000 ) ) ;
#1929 = CARTESIAN_POINT ( 'NONE',  ( 2.975000000000000089, 0.5999999999999999778, 3.449999999999999734 ) ) ;
#1930 = ORIENTED_EDGE ( 'NONE', *, *, #199127, .T. ) ;
#1932 =( NAMED_UNIT ( * ) SI_UNIT ( $, .STERADIAN. ) SOLID_ANGLE_UNIT ( ) );
#1931 = CARTESIAN_POINT ( 'NONE',  ( 2.185000000000000053, 0.1776167876939999946, 3.989999999999999769 ) ) ;
#1934 = CARTESIAN_POINT ( 'NONE',  ( -0.7449999999999999956, 0.4000000000000000222, 0.05500000000000000028 ) ) ;
#1933 = SURFACE_STYLE_FILL_AREA ( #196358 ) ;
#1935 = DIRECTION ( 'NONE',  ( 0.000000000000000000, 0.000000000000000000, -1.000000000000000000 ) ) ;
#1936 = ORIENTED_EDGE ( 'NONE', *, *, #85493, .T. ) ;
#1937 = DIRECTION ( 'NONE',  ( 0.000000000000000000, -1.000000000000000000, 0.000000000000000000 ) ) ;
#1938 = UNCERTAINTY_MEASURE_WITH_UNIT (LENGTH_MEASURE( 1.000000000000000082E-05 ), #107453, 'distance_accuracy_value', 'NONE');
#1939 = CARTESIAN_POINT ( 'NONE',  ( 2.984999999999999876, 0.1776167876939999946, -4.049999999999999822 ) ) ;
#1940 = DIRECTION ( 'NONE',  ( 0.000000000000000000, 0.000000000000000000, 1.000000000000000000 ) ) ;
#1941 = ADVANCED_FACE ( 'NONE', ( #72718 ), #147758, .T. ) ;
#1942 = CARTESIAN_POINT ( 'NONE',  ( 1.857493098847429858, 39.76847108464303915, 15.42352536597150703 ) ) ;
#1943 = ADVANCED_FACE ( 'NONE', ( #3183 ), #10100, .T. ) ;
#1944 = CARTESIAN_POINT ( 'NONE',  ( 15.05343581382430074, 0.1298589833057693932, -0.7517021265768859539 ) ) ;
#1945 = DIRECTION ( 'NONE',  ( 0.000000000000000000, -1.000000000000000000, 0.000000000000000000 ) ) ;
#1946 = CARTESIAN_POINT ( 'NONE',  ( 0.5649999999999999467, 0.5799999999999999600, -3.850000000000000089 ) ) ;
#1948 = PLANE ( 'NONE',  #48276 ) ;
#1947 = CARTESIAN_POINT ( 'NONE',  ( 1.079864210611999997, -0.1142388963150000047, 1.250000000000000000 ) ) ;
#1949 = ORIENTED_EDGE ( 'NONE', *, *, #197420, .T. ) ;
#1951 = MECHANICAL_DESIGN_GEOMETRIC_PRESENTATION_REPRESENTATION (  '', ( #114814 ), #197524 ) ;
#1950 = ITEM_DEFINED_TRANSFORMATION ( 'NONE', 'NONE', #158820,  #36673 ) ;
#1952 = LINE ( 'NONE', #73817, #60194 ) ;
#1954 = DIRECTION ( 'NONE',  ( 0.000000000000000000, 0.000000000000000000, -1.000000000000000000 ) ) ;
#1953 = CARTESIAN_POINT ( 'NONE',  ( 11.80527686552260036, 49.13442165034130227, 25.82555811113449806 ) ) ;
#1955 = CARTESIAN_POINT ( 'NONE',  ( 78.49251447060289877, 22.22531538230549941, 25.82555811113449806 ) ) ;
#1956 = ORIENTED_EDGE ( 'NONE', *, *, #41979, .F. ) ;
#1957 = EDGE_LOOP ( 'NONE', ( #142376, #101910, #199011, #215174 ) ) ;
#1958 = VERTEX_POINT ( 'NONE', #130417 ) ;
#1959 = VERTEX_POINT ( 'NONE', #131584 ) ;
#1960 = CARTESIAN_POINT ( 'NONE',  ( -12.50001375527996039, 2.500000000000000000, 26.91651171372919649 ) ) ;
#1961 = ORIENTED_EDGE ( 'NONE', *, *, #213665, .T. ) ;
#1962 = AXIS2_PLACEMENT_3D ( 'NONE', #15289, #123721, #86034 ) ;
#1963 = EDGE_CURVE ( 'NONE', #135276, #145559, #5485, .T. ) ;
#1964 = EDGE_LOOP ( 'NONE', ( #226759, #40600, #93236, #193201 ) ) ;
#1965 = ORIENTED_EDGE ( 'NONE', *, *, #146326, .F. ) ;
#1966 = ORIENTED_EDGE ( 'NONE', *, *, #66390, .T. ) ;
#1967 = DIRECTION ( 'NONE',  ( 0.000000000000000000, 0.000000000000000000, -1.000000000000000000 ) ) ;
#1968 = VECTOR ( 'NONE', #128848, 1000.000000000000000 ) ;
#1969 = DIRECTION ( 'NONE',  ( -0.000000000000000000, 0.000000000000000000, 1.000000000000000000 ) ) ;
#1970 = DIRECTION ( 'NONE',  ( 1.000000000000000000, 0.000000000000000000, 0.000000000000000000 ) ) ;
#1971 = ADVANCED_FACE ( 'NONE', ( #40788 ), #159018, .T. ) ;
#1973 = EDGE_CURVE ( 'NONE', #223126, #123682, #100678, .T. ) ;
#1972 = FACE_OUTER_BOUND ( 'NONE', #87201, .T. ) ;
#1974 = VECTOR ( 'NONE', #49462, 1000.000000000000000 ) ;
#1975 = VERTEX_POINT ( 'NONE', #97369 ) ;
#1976 = FACE_OUTER_BOUND ( 'NONE', #68356, .T. ) ;
#1977 = FACE_OUTER_BOUND ( 'NONE', #63540, .T. ) ;
#1979 = ORIENTED_EDGE ( 'NONE', *, *, #177741, .T. ) ;
#1978 = LINE ( 'NONE', #73843, #81496 ) ;
#1980 = VERTEX_POINT ( 'NONE', #203381 ) ;
#1983 = ORIENTED_EDGE ( 'NONE', *, *, #68803, .F. ) ;
#1982 = CARTESIAN_POINT ( 'NONE',  ( 4.483913798061999856, 0.0006104853953474999838, -1.385000000000000009 ) ) ;
#1981 = DIRECTION ( 'NONE',  ( -1.000000000000000000, -3.614007241618000489E-15, 0.000000000000000000 ) ) ;
#1984 = PLANE ( 'NONE',  #84386 ) ;
#1985 = AXIS2_PLACEMENT_3D ( 'NONE', #144352, #124400, #143195 ) ;
#1986 = EDGE_CURVE ( 'NONE', #60422, #37548, #170430, .T. ) ;
#1987 = CARTESIAN_POINT ( 'NONE',  ( 4.746946541916979179, 24.82586437526109790, 15.17585793263110006 ) ) ;
#1988 = CLOSED_SHELL ( 'NONE', ( #185717, #75652, #51845, #231982, #164448, #22561, #83521, #120088, #183464 ) ) ;
#1989 = ORIENTED_EDGE ( 'NONE', *, *, #131497, .F. ) ;
#1990 = CARTESIAN_POINT ( 'NONE',  ( -22.05000000000000071, 14.57499999999999929, 27.00000000000000000 ) ) ;
#1991 = CARTESIAN_POINT ( 'NONE',  ( -3.252606517456515274E-16, 1.000000000000000000, -14.50000000000000000 ) ) ;
#1993 = ORIENTED_EDGE ( 'NONE', *, *, #154539, .F. ) ;
#1992 = CARTESIAN_POINT ( 'NONE',  ( 0.2250000000000000056, 0.4500000000000000111, 3.910000000000000142 ) ) ;
#1994 = TOROIDAL_SURFACE ( 'NONE', #133672, 0.1600000000000000033, 0.01000000000000000021 ) ;
#1995 = CARTESIAN_POINT ( 'NONE',  ( 3.449999999999999734, 0.5000000000000000000, -2.174999999999999822 ) ) ;
#1996 =( BOUNDED_CURVE ( )  B_SPLINE_CURVE ( 2, ( #65086, #83917, #227485 ),
 .UNSPECIFIED., .F., .F. ) 
 B_SPLINE_CURVE_WITH_KNOTS ( ( 3, 3 ),
 ( 0.000000000000000000, 1.513643158662939747 ),
 .UNSPECIFIED. ) 
 CURVE ( )  GEOMETRIC_REPRESENTATION_ITEM ( )  RATIONAL_B_SPLINE_CURVE ( ( 1.000000000000000000, 0.9730085108215580370, 1.000000000000000000 ) ) 
 REPRESENTATION_ITEM ( '' )  );
#1997 = ORIENTED_EDGE ( 'NONE', *, *, #41640, .F. ) ;
#1998 = VECTOR ( 'NONE', #29656, 1000.000000000000000 ) ;
#1999 = CARTESIAN_POINT ( 'NONE',  ( 6.500000000000000000, 0.000000000000000000, 27.50000000000000000 ) ) ;
#2000 = PLANE ( 'NONE',  #170884 ) ;
#2001 = LINE ( 'NONE', #20802, #211868 ) ;
#2002 = FACE_BOUND ( 'NONE', #230196, .T. ) ;
#2003 = FACE_OUTER_BOUND ( 'NONE', #53412, .T. ) ;
#2004 = FACE_OUTER_BOUND ( 'NONE', #198422, .T. ) ;
#2006 = ORIENTED_EDGE ( 'NONE', *, *, #12243, .F. ) ;
#2005 = PRESENTATION_LAYER_ASSIGNMENT (  '', '', ( #13404 ) ) ;
#2007 = VERTEX_POINT ( 'NONE', #224425 ) ;
#2009 = ADVANCED_FACE ( 'NONE', ( #78521 ), #95059, .F. ) ;
#2008 = CARTESIAN_POINT ( 'NONE',  ( 22.62741699796950101, 0.000000000000000000, -22.62741699796950101 ) ) ;
#2010 = ORIENTED_EDGE ( 'NONE', *, *, #180721, .F. ) ;
#2011 = ORIENTED_EDGE ( 'NONE', *, *, #153432, .T. ) ;
#2012 = ORIENTED_EDGE ( 'NONE', *, *, #36628, .F. ) ;
#2013 = VERTEX_POINT ( 'NONE', #102025 ) ;
#2014 = SURFACE_SIDE_STYLE ('',( #130436 ) ) ;
#2015 = PRESENTATION_LAYER_ASSIGNMENT (  '', '', ( #197586 ) ) ;
#2016 = B_SPLINE_CURVE_WITH_KNOTS ( 'NONE', 1,
 ( #230125, #68870 ),
 .UNSPECIFIED., .F., .F.,
 ( 2, 2 ),
 ( 0.000000000000000000, 1.000000000000000000 ),
 .UNSPECIFIED. ) ;
#2017 = ORIENTED_EDGE ( 'NONE', *, *, #143801, .T. ) ;
#2018 = ADVANCED_FACE ( 'NONE', ( #173911 ), #139690, .T. ) ;
#2019 = EDGE_CURVE ( 'NONE', #57312, #200339, #14754, .T. ) ;
#2020 = CARTESIAN_POINT ( 'NONE',  ( -1.310000000000000053, 1.775000000000000133, 0.1100000000000000006 ) ) ;
#2021 = CARTESIAN_POINT ( 'NONE',  ( -0.5849999999999999645, 0.4500000000000000111, 3.850000000000000089 ) ) ;
#2022 = EDGE_LOOP ( 'NONE', ( #178497, #140374, #91720, #185105, #99962, #218731 ) ) ;
#2023 = EDGE_LOOP ( 'NONE', ( #177313, #165705, #179982 ) ) ;
#2024 = CARTESIAN_POINT ( 'NONE',  ( 39.18261361714120028, 50.70707021639090328, 25.33022324445380136 ) ) ;
#2025 = PLANE ( 'NONE',  #210684 ) ;
#2026 = EDGE_CURVE ( 'NONE', #139670, #86775, #230232, .T. ) ;
#2027 = ORIENTED_EDGE ( 'NONE', *, *, #212323, .F. ) ;
#2028 = CARTESIAN_POINT ( 'NONE',  ( 3.920119990962219969, 42.28238626935740285, 17.32230902158109842 ) ) ;
#2029 = CARTESIAN_POINT ( 'NONE',  ( 146.2888972930510079, 17.31327222789999709, 24.17444188886549838 ) ) ;
#2030 = ADVANCED_FACE ( 'NONE', ( #11270 ), #13573, .T. ) ;
#2031 =( NAMED_UNIT ( * ) PLANE_ANGLE_UNIT ( ) SI_UNIT ( $, .RADIAN. ) );
#2032 = AXIS2_PLACEMENT_3D ( 'NONE', #219727, #203276, #60734 ) ;
#2033 = DIRECTION ( 'NONE',  ( 1.000000000000000000, 0.000000000000000000, 0.000000000000000000 ) ) ;
#2034 = DIRECTION ( 'NONE',  ( 0.000000000000000000, 1.000000000000000000, 0.000000000000000000 ) ) ;
#2035 = EDGE_CURVE ( 'NONE', #25408, #153505, #16009, .T. ) ;
#2036 = VECTOR ( 'NONE', #121715, 1000.000000000000000 ) ;
#2037 = ORIENTED_EDGE ( 'NONE', *, *, #32110, .F. ) ;
#2038 = VERTEX_POINT ( 'NONE', #51265 ) ;
#2039 = ORIENTED_EDGE ( 'NONE', *, *, #58881, .F. ) ;
#2040 = FILL_AREA_STYLE ('',( #92752 ) ) ;
#2041 = ORIENTED_EDGE ( 'NONE', *, *, #157681, .T. ) ;
#2042 = ORIENTED_EDGE ( 'NONE', *, *, #168434, .T. ) ;
#2043 = DIRECTION ( 'NONE',  ( 1.000000000000000000, 0.000000000000000000, 0.000000000000000000 ) ) ;
#2044 = EDGE_LOOP ( 'NONE', ( #217924, #4318, #152101, #136465 ) ) ;
#2045 = ORIENTED_EDGE ( 'NONE', *, *, #172367, .F. ) ;
#2046 = DIRECTION ( 'NONE',  ( -1.000000000000000000, 0.000000000000000000, -0.000000000000000000 ) ) ;
#2047 = ORIENTED_EDGE ( 'NONE', *, *, #106782, .T. ) ;
#2048 = EDGE_CURVE ( 'NONE', #14542, #189005, #62858, .T. ) ;
#2049 = AXIS2_PLACEMENT_3D ( 'NONE', #85224, #135955, #30980 ) ;
#2050 = ORIENTED_EDGE ( 'NONE', *, *, #173884, .F. ) ;
#2051 = VERTEX_POINT ( 'NONE', #156182 ) ;
#2053 = ORIENTED_EDGE ( 'NONE', *, *, #215277, .F. ) ;
#2052 = EDGE_CURVE ( 'NONE', #77411, #226409, #83828, .T. ) ;
#2054 = AXIS2_PLACEMENT_3D ( 'NONE', #215208, #139971, #33827 ) ;
#2055 = CARTESIAN_POINT ( 'NONE',  ( 4.500000000000000000, 0.4000000000000000222, -8.673617379883999973E-16 ) ) ;
#2056 = CARTESIAN_POINT ( 'NONE',  ( -2.247953573241889824, -0.2942360401153560345, 4.551000000000000156 ) ) ;
#2057 = EDGE_CURVE ( 'NONE', #78510, #1201, #76261, .T. ) ;
#2058 = ORIENTED_EDGE ( 'NONE', *, *, #107597, .T. ) ;
#2059 = EDGE_CURVE ( 'NONE', #50054, #144596, #31236, .T. ) ;
#2060 = AXIS2_PLACEMENT_3D ( 'NONE', #112675, #204433, #39535 ) ;
#2061 = CIRCLE ( 'NONE', #182689, 0.1000000000000002554 ) ;
#2062 = EDGE_LOOP ( 'NONE', ( #40829, #47856, #61372, #161876 ) ) ;
#2064 = VERTEX_POINT ( 'NONE', #100842 ) ;
#2063 = DIRECTION ( 'NONE',  ( 0.000000000000000000, 0.000000000000000000, -1.000000000000000000 ) ) ;
#2065 = CARTESIAN_POINT ( 'NONE',  ( 47.75846933098019775, 42.45148910508460460, 25.33022324445380136 ) ) ;
#2067 = CYLINDRICAL_SURFACE ( 'NONE', #137768, 1.898783655609415089 ) ;
#2066 =( LENGTH_UNIT ( ) NAMED_UNIT ( * ) SI_UNIT ( .MILLI., .METRE. ) );
#2068 = CARTESIAN_POINT ( 'NONE',  ( 30.80000000000000071, 7.000000000000000000, -44.79999999999999716 ) ) ;
#2069 = ORIENTED_EDGE ( 'NONE', *, *, #117050, .F. ) ;
#2070 = ORIENTED_EDGE ( 'NONE', *, *, #222197, .T. ) ;
#2071 = ORIENTED_EDGE ( 'NONE', *, *, #212219, .T. ) ;
#2072 = CARTESIAN_POINT ( 'NONE',  ( 2.270272461105660167, 19.04695748906570074, 10.67656622694799928 ) ) ;
#2073 = ORIENTED_EDGE ( 'NONE', *, *, #114087, .F. ) ;
#2074 = ORIENTED_EDGE ( 'NONE', *, *, #86676, .T. ) ;
#2075 = DIRECTION ( 'NONE',  ( 0.000000000000000000, -1.000000000000000000, 0.000000000000000000 ) ) ;
#2076 = B_SPLINE_CURVE_WITH_KNOTS ( 'NONE', 1,
 ( #203966, #97964 ),
 .UNSPECIFIED., .F., .F.,
 ( 2, 2 ),
 ( 0.000000000000000000, 0.5999999999999999778 ),
 .UNSPECIFIED. ) ;
#2077 = CARTESIAN_POINT ( 'NONE',  ( -2.185000000000000053, 0.1776167876939999946, 4.049999999999999822 ) ) ;
#2078 = DIRECTION ( 'NONE',  ( 1.000000000000000000, 0.000000000000000000, 0.000000000000000000 ) ) ;
#2079 = DIRECTION ( 'NONE',  ( 0.000000000000000000, -1.000000000000000000, 0.000000000000000000 ) ) ;
#2080 = VECTOR ( 'NONE', #149532, 1000.000000000000000 ) ;
#2081 = EDGE_LOOP ( 'NONE', ( #25645, #38923, #81301, #87709 ) ) ;
#2082 = DIRECTION ( 'NONE',  ( 0.7071067811865476838, 0.000000000000000000, -0.7071067811865476838 ) ) ;
#2083 = DIRECTION ( 'NONE',  ( 0.8660254037843289066, -0.5000000000001902922, 1.355252715606881529E-16 ) ) ;
#2084 = DIRECTION ( 'NONE',  ( -0.5757705863837230265, -0.8176112963109939402, 0.000000000000000000 ) ) ;
#2085 = CARTESIAN_POINT ( 'NONE',  ( 92.07125233788410412, 39.14925666050520192, 25.33022324445380136 ) ) ;
#2086 = VECTOR ( 'NONE', #219707, 1000.000000000000000 ) ;
#2087 = DIRECTION ( 'NONE',  ( 0.06104853953485191165, 0.9981347984218672531, 0.000000000000000000 ) ) ;
#2088 = CARTESIAN_POINT ( 'NONE',  ( 114.2258459192519950, 47.81761682741760211, 25.82555811113449806 ) ) ;
#2089 = LINE ( 'NONE', #57446, #175202 ) ;
#2090 = CARTESIAN_POINT ( 'NONE',  ( 159.7454939596599957, 45.91886079522210196, 8.076058721742459312 ) ) ;
#2091 = ORIENTED_EDGE ( 'NONE', *, *, #125761, .T. ) ;
#2092 = EDGE_CURVE ( 'NONE', #36274, #194484, #10493, .T. ) ;
#2093 = CARTESIAN_POINT ( 'NONE',  ( 3.350000000000000089, 2.350000000000000089, 5.899999999999999467 ) ) ;
#2094 = DIRECTION ( 'NONE',  ( 1.000000000000000000, 0.000000000000000000, 0.000000000000000000 ) ) ;
#2095 = AXIS2_PLACEMENT_3D ( 'NONE', #126011, #195483, #34063 ) ;
#2096 = LINE ( 'NONE', #114011, #81913 ) ;
#2098 = DIRECTION ( 'NONE',  ( 0.000000000000000000, 0.000000000000000000, -1.000000000000000000 ) ) ;
#2097 = CARTESIAN_POINT ( 'NONE',  ( -2.869371974580005258, 0.3323253416386859893, 4.549999999999999822 ) ) ;
#2099 = CARTESIAN_POINT ( 'NONE',  ( 74.20278869138471123, 30.48089649360930053, 25.33022324445380136 ) ) ;
#2100 = ORIENTED_EDGE ( 'NONE', *, *, #97546, .T. ) ;
#2101 = CARTESIAN_POINT ( 'NONE',  ( 49.60000000000000142, 5.400000000000000355, -5.200000000000002842 ) ) ;
#2102 = ORIENTED_EDGE ( 'NONE', *, *, #132956, .F. ) ;
#2103 = EDGE_LOOP ( 'NONE', ( #48091, #209109, #34208, #63786 ) ) ;
#2104 = ORIENTED_EDGE ( 'NONE', *, *, #24174, .T. ) ;
#2105 = CARTESIAN_POINT ( 'NONE',  ( 2.435375477361065411, 29.05264726316112700, 13.28881679450179831 ) ) ;
#2106 = B_SPLINE_CURVE_WITH_KNOTS ( 'NONE', 1,
 ( #104216, #90015 ),
 .UNSPECIFIED., .F., .F.,
 ( 2, 2 ),
 ( 0.000000000000000000, 9.000000000000000000 ),
 .UNSPECIFIED. ) ;
#2107 = EDGE_CURVE ( 'NONE', #226032, #176813, #121551, .T. ) ;
#2108 = AXIS2_PLACEMENT_3D ( 'NONE', #136301, #223378, #208087 ) ;
#2109 = LINE ( 'NONE', #217643, #20290 ) ;
#2110 = ADVANCED_FACE ( 'NONE', ( #226750 ), #71866, .T. ) ;
#2112 = LINE ( 'NONE', #200033, #187964 ) ;
#2111 = DIRECTION ( 'NONE',  ( 0.000000000000000000, 1.000000000000000000, 0.000000000000000000 ) ) ;
#2113 = AXIS2_PLACEMENT_3D ( 'NONE', #220284, #109757, #58977 ) ;
#2114 = VECTOR ( 'NONE', #52994, 1000.000000000000000 ) ;
#2115 = EDGE_CURVE ( 'NONE', #137651, #177985, #2898, .T. ) ;
#2116 = DIRECTION ( 'NONE',  ( 0.000000000000000000, -1.000000000000000000, 0.000000000000000000 ) ) ;
#2117 = CARTESIAN_POINT ( 'NONE',  ( -2.204433818161544600, 2.107401099801065048, 4.549999999999999822 ) ) ;
#2118 = CARTESIAN_POINT ( 'NONE',  ( -3.906947573023000775, 0.1776167876939999946, -2.975000000000000089 ) ) ;
#2119 = PRESENTATION_STYLE_ASSIGNMENT (( #75171 ) ) ;
#2120 = VERTEX_POINT ( 'NONE', #92432 ) ;
#2121 = AXIS2_PLACEMENT_3D ( 'NONE', #2987, #76016, #219632 ) ;
#2122 = ORIENTED_EDGE ( 'NONE', *, *, #143275, .F. ) ;
#2124 = VERTEX_POINT ( 'NONE', #213788 ) ;
#2123 = CARTESIAN_POINT ( 'NONE',  ( 2.165000000000000036, 0.4500000000000000111, -4.000000000000000000 ) ) ;
#2125 = DIRECTION ( 'NONE',  ( -1.000000000000000000, 0.000000000000000000, 0.000000000000000000 ) ) ;
#2126 = STYLED_ITEM ( 'NONE', ( #76141 ), #112322 ) ;
#2127 = DIRECTION ( 'NONE',  ( 0.9981347984218673641, 0.06104853953485129409, 0.000000000000000000 ) ) ;
#2128 = LINE ( 'NONE', #200049, #11735 ) ;
#2129 = DIRECTION ( 'NONE',  ( 0.000000000000000000, -0.06104853953487179852, -0.9981347984218660319 ) ) ;
#2130 = CARTESIAN_POINT ( 'NONE',  ( -3.846947573022999833, 0.4500000000000000111, -0.2149999999999999967 ) ) ;
#2131 = AXIS2_PLACEMENT_3D ( 'NONE', #210058, #48721, #157117 ) ;
#2132 = SURFACE_SIDE_STYLE ('',( #220804 ) ) ;
#2133 = EDGE_CURVE ( 'NONE', #62587, #77743, #74761, .T. ) ;
#2135 = EDGE_CURVE ( 'NONE', #62920, #124375, #151440, .T. ) ;
#2134 = LINE ( 'NONE', #180081, #35043 ) ;
#2136 = CARTESIAN_POINT ( 'NONE',  ( 0.000000000000000000, 1.000000000000000000, 0.000000000000000000 ) ) ;
#2137 = ORIENTED_EDGE ( 'NONE', *, *, #105278, .T. ) ;
#2138 = EDGE_CURVE ( 'NONE', #192035, #79208, #52442, .T. ) ;
#2139 = AXIS2_PLACEMENT_3D ( 'NONE', #149198, #165755, #57327 ) ;
#2140 = FACE_OUTER_BOUND ( 'NONE', #209670, .T. ) ;
#2141 = CARTESIAN_POINT ( 'NONE',  ( 0.8903817191719429758, 1.324999985098840094, 4.549999999999999822 ) ) ;
#2142 = VERTEX_POINT ( 'NONE', #214933 ) ;
#2143 = AXIS2_PLACEMENT_3D ( 'NONE', #227619, #62842, #66352 ) ;
#2145 = CARTESIAN_POINT ( 'NONE',  ( 25.87885822331379870, 12.00000000000000000, -23.12114177668625103 ) ) ;
#2144 = DIRECTION ( 'NONE',  ( 0.000000000000000000, -1.000000000000000000, 4.336808689942000381E-15 ) ) ;
#2146 = EDGE_LOOP ( 'NONE', ( #9221, #196772 ) ) ;
#2147 = CARTESIAN_POINT ( 'NONE',  ( 2.174999999999999822, 0.5000000000000000000, 3.850000000000000089 ) ) ;
#2148 = CARTESIAN_POINT ( 'NONE',  ( 0.5999999999999999778, -3.799999999999999822, -3.149999999999999911 ) ) ;
#2149 = DIRECTION ( 'NONE',  ( 0.000000000000000000, 1.000000000000000000, 0.000000000000000000 ) ) ;
#2151 = EDGE_CURVE ( 'NONE', #111377, #114731, #170310, .T. ) ;
#2150 = B_SPLINE_SURFACE_WITH_KNOTS ( 'NONE', 3, 1, ( 
 ( #199660, #183170 ),
 ( #184342, #21720 ),
 ( #182032, #130153 ),
 ( #60575, #93629 ),
 ( #132475, #204258 ) ),
 .UNSPECIFIED., .F., .F., .F.,
 ( 4, 1, 4 ),
 ( 2, 2 ),
 ( -0.01826020796915939909, -0.008507320643220949233, 0.000000000000000000 ),
 ( 0.000000000000000000, 9.999999999998900014E-05 ),
 .UNSPECIFIED. ) ;
#2152 = DIRECTION ( 'NONE',  ( 1.000000000000000000, 0.000000000000000000, 0.000000000000000000 ) ) ;
#2153 = CARTESIAN_POINT ( 'NONE',  ( 127.0914274123170173, 31.30645460475210129, 25.33022324445380136 ) ) ;
#2154 = CIRCLE ( 'NONE', #224035, 0.01000000000000002623 ) ;
#2155 = ORIENTED_EDGE ( 'NONE', *, *, #44555, .T. ) ;
#2156 = CARTESIAN_POINT ( 'NONE',  ( -0.1943383017555455061, -1.759311059117314890, 4.549999999999999822 ) ) ;
#2157 = CARTESIAN_POINT ( 'NONE',  ( 64.19702438443439974, 30.48089649360930053, 25.82555811113449806 ) ) ;
#2158 = ORIENTED_EDGE ( 'NONE', *, *, #216900, .T. ) ;
#2159 = VECTOR ( 'NONE', #135008, 1000.000000000000000 ) ;
#2160 = VERTEX_POINT ( 'NONE', #57091 ) ;
#2161 = CARTESIAN_POINT ( 'NONE',  ( -10.50000000000000000, 0.000000000000000000, 26.91653005427770040 ) ) ;
#2164 = EDGE_LOOP ( 'NONE', ( #177483, #64438, #206237, #184896 ) ) ;
#2163 = CARTESIAN_POINT ( 'NONE',  ( -5.500000000000000000, 0.000000000000000000, -15.94999999999999929 ) ) ;
#2162 = FILL_AREA_STYLE_COLOUR ( '', #97213 ) ;
#2165 = CARTESIAN_POINT ( 'NONE',  ( 3.565087418670999764, 3.950000000000000178, 2.933974596215999764 ) ) ;
#2166 = PRESENTATION_LAYER_ASSIGNMENT (  '', '', ( #220190 ) ) ;
#2167 = CARTESIAN_POINT ( 'NONE',  ( 42.10847545217189491, 16.85918765989809742, 25.82555811113449806 ) ) ;
#2168 = DIRECTION ( 'NONE',  ( 0.000000000000000000, -1.000000000000000000, 0.000000000000000000 ) ) ;
#2169 = EDGE_LOOP ( 'NONE', ( #191675, #82795, #30383, #19241, #198111, #110342 ) ) ;
#2171 = FACE_OUTER_BOUND ( 'NONE', #85061, .T. ) ;
#2170 =( NAMED_UNIT ( * ) SI_UNIT ( $, .STERADIAN. ) SOLID_ANGLE_UNIT ( ) );
#2172 = CARTESIAN_POINT ( 'NONE',  ( 34.24577611247420350, 36.25980327155090066, 25.82555811113449806 ) ) ;
#2173 = DIRECTION ( 'NONE',  ( 0.000000000000000000, 1.000000000000000000, 0.000000000000000000 ) ) ;
#2174 = ORIENTED_EDGE ( 'NONE', *, *, #145354, .F. ) ;
#2175 = CARTESIAN_POINT ( 'NONE',  ( 0.7500000000000000000, 0.4000000000000000222, 0.7500000000000000000 ) ) ;
#2176 = CARTESIAN_POINT ( 'NONE',  ( 1.260999799519127329, 3.812475190081682896, 1.270000000000000240 ) ) ;
#2177 = CARTESIAN_POINT ( 'NONE',  ( -0.4500000000000000111, -0.4500000000000000111, 0.5300000000000000266 ) ) ;
#2178 = DIRECTION ( 'NONE',  ( 0.000000000000000000, 1.000000000000000000, 0.000000000000000000 ) ) ;
#2179 = ORIENTED_EDGE ( 'NONE', *, *, #40329, .F. ) ;
#2180 = DIRECTION ( 'NONE',  ( 0.000000000000000000, 0.5129891760428703096, -0.8583950752787767868 ) ) ;
#2181 = DIRECTION ( 'NONE',  ( 1.000000000000000000, 0.000000000000000000, 0.000000000000000000 ) ) ;
#2183 = PLANE ( 'NONE',  #145675 ) ;
#2182 = CARTESIAN_POINT ( 'NONE',  ( 1.300000000000000044, 1.600000000000000089, 0.2999999999999999889 ) ) ;
#2184 = B_SPLINE_CURVE_WITH_KNOTS ( 'NONE', 1,
 ( #127328, #131962 ),
 .UNSPECIFIED., .F., .F.,
 ( 2, 2 ),
 ( 0.000000000000000000, 3.464101615160630310 ),
 .UNSPECIFIED. ) ;
#2185 = DIRECTION ( 'NONE',  ( 0.000000000000000000, -0.7071067811865474617, -0.7071067811865474617 ) ) ;
#2186 = DIRECTION ( 'NONE',  ( 0.000000000000000000, 1.577721810442023611E-30, 1.000000000000000222 ) ) ;
#2189 = CARTESIAN_POINT ( 'NONE',  ( 14.08267855136529967, 29.86040741048569913, 25.74300230002110368 ) ) ;
#2188 = DIRECTION ( 'NONE',  ( -1.000000000000000000, 0.000000000000000000, -9.183119847485639618E-16 ) ) ;
#2187 = FACE_OUTER_BOUND ( 'NONE', #204027, .T. ) ;
#2190 = ORIENTED_EDGE ( 'NONE', *, *, #171316, .T. ) ;
#2191 = TOROIDAL_SURFACE ( 'NONE', #2368, 0.06000000000000000472, 0.01000000000000000021 ) ;
#2192 = ORIENTED_EDGE ( 'NONE', *, *, #203928, .T. ) ;
#2193 = CARTESIAN_POINT ( 'NONE',  ( 144.4726679955579982, 12.89653739004640087, 8.076058721742459312 ) ) ;
#2194 = FACE_OUTER_BOUND ( 'NONE', #15045, .T. ) ;
#2195 = CARTESIAN_POINT ( 'NONE',  ( -0.7862000000000000099, 0.4000000000000000222, 0.01379999999999999977 ) ) ;
#2196 = DIRECTION ( 'NONE',  ( -1.000000000000000000, 2.824543072760999738E-17, 7.885106708985000926E-16 ) ) ;
#2197 = FACE_OUTER_BOUND ( 'NONE', #211770, .T. ) ;
#2198 = VERTEX_POINT ( 'NONE', #574 ) ;
#2199 = DIRECTION ( 'NONE',  ( -1.772625920814010085E-28, -5.485291623640230735E-16, 1.000000000000000000 ) ) ;
#2200 = EDGE_CURVE ( 'NONE', #46097, #84742, #87537, .T. ) ;
#2201 = VERTEX_POINT ( 'NONE', #107792 ) ;
#2202 = VERTEX_POINT ( 'NONE', #128998 ) ;
#2203 = CIRCLE ( 'NONE', #115593, 0.05000000000000012768 ) ;
#2204 = CIRCLE ( 'NONE', #5881, 0.01000000000000002623 ) ;
#2206 = ORIENTED_EDGE ( 'NONE', *, *, #56168, .F. ) ;
#2205 = VECTOR ( 'NONE', #224028, 1000.000000000000000 ) ;
#2208 = VERTEX_POINT ( 'NONE', #35839 ) ;
#2207 = CARTESIAN_POINT ( 'NONE',  ( 10.46109134587043954, 6.500000000000000000, -4.534927546648820140 ) ) ;
#2209 = LINE ( 'NONE', #39819, #4099 ) ;
#2210 = ORIENTED_EDGE ( 'NONE', *, *, #158451, .T. ) ;
#2211 = PRESENTATION_LAYER_ASSIGNMENT (  '', '', ( #84969 ) ) ;
#2212 = DIRECTION ( 'NONE',  ( -1.507232774477450106E-28, -4.875814776569489623E-16, 1.000000000000000000 ) ) ;
#2213 = EDGE_CURVE ( 'NONE', #78137, #55030, #68711, .T. ) ;
#2214 = LINE ( 'NONE', #145966, #42637 ) ;
#2215 = LINE ( 'NONE', #76417, #103569 ) ;
#2217 = CIRCLE ( 'NONE', #21028, 0.1499999999999999667 ) ;
#2216 = CARTESIAN_POINT ( 'NONE',  ( 16.44999999999999929, 0.000000000000000000, -20.62193000900064987 ) ) ;
#2218 = VERTEX_POINT ( 'NONE', #196154 ) ;
#2220 = DIRECTION ( 'NONE',  ( 0.000000000000000000, -1.000000000000000000, -4.336808689942000381E-15 ) ) ;
#2219 = CARTESIAN_POINT ( 'NONE',  ( -0.3678544264190000135, -0.1512399252109999925, 1.250000000000000000 ) ) ;
#2221 = EDGE_CURVE ( 'NONE', #44215, #173711, #216084, .T. ) ;
#2222 = DIRECTION ( 'NONE',  ( 1.000000000000000000, 3.519728791837000199E-15, 0.000000000000000000 ) ) ;
#2224 = ORIENTED_EDGE ( 'NONE', *, *, #4971, .T. ) ;
#2223 = CARTESIAN_POINT ( 'NONE',  ( 1.015000000000000124, 0.1776167876939999946, -3.919999999999999929 ) ) ;
#2225 = CARTESIAN_POINT ( 'NONE',  ( 2.476661456669581707, 44.92820932096012143, 15.83630442153879869 ) ) ;
#2226 = DIRECTION ( 'NONE',  ( 1.000000000000000000, 0.000000000000000000, 0.000000000000000000 ) ) ;
#2227 = EDGE_CURVE ( 'NONE', #222145, #219188, #230333, .T. ) ;
#2228 = CARTESIAN_POINT ( 'NONE',  ( 2.401295985281409529, 1.916405168175694840, 4.551000000000000156 ) ) ;
#2229 = ORIENTED_EDGE ( 'NONE', *, *, #23536, .F. ) ;
#2230 = PLANE ( 'NONE',  #25339 ) ;
#2231 = VECTOR ( 'NONE', #201694, 1000.000000000000000 ) ;
#2232 = ADVANCED_FACE ( 'NONE', ( #91284 ), #124365, .T. ) ;
#2233 = DIRECTION ( 'NONE',  ( 0.000000000000000000, -1.000000000000000000, 0.000000000000000000 ) ) ;
#2234 = PLANE ( 'NONE',  #160191 ) ;
#2235 = ITEM_DEFINED_TRANSFORMATION ( 'NONE', 'NONE', #174150,  #36673 ) ;
#2236 = CARTESIAN_POINT ( 'NONE',  ( 127.0914274123170173, 31.30645460475210129, 25.82555811113449806 ) ) ;
#2237 = CARTESIAN_POINT ( 'NONE',  ( -3.094535002597730067, -1.382576434205389893, 4.551000000000000156 ) ) ;
#2238 = VERTEX_POINT ( 'NONE', #73579 ) ;
#2239 = ORIENTED_EDGE ( 'NONE', *, *, #159368, .T. ) ;
#2240 = VERTEX_POINT ( 'NONE', #20532 ) ;
#2241 = DIRECTION ( 'NONE',  ( 0.000000000000000000, 1.000000000000000000, 0.000000000000000000 ) ) ;
#2242 = CARTESIAN_POINT ( 'NONE',  ( 102.3692057806799909, 11.03903058208890009, 14.06135502746769994 ) ) ;
#2243 = VERTEX_POINT ( 'NONE', #106658 ) ;
#2244 = CARTESIAN_POINT ( 'NONE',  ( -2.759999999999999787, 0.3823367037740000307, 2.970000000000000195 ) ) ;
#2245 = EDGE_CURVE ( 'NONE', #201460, #61280, #111966, .T. ) ;
#2246 = ORIENTED_EDGE ( 'NONE', *, *, #76044, .F. ) ;
#2247 = DIRECTION ( 'NONE',  ( 0.06104853953485191859, 0.9981347984218673641, 0.000000000000000000 ) ) ;
#2248 = ORIENTED_EDGE ( 'NONE', *, *, #183567, .F. ) ;
#2249 = CARTESIAN_POINT ( 'NONE',  ( 37.10559329869680312, 37.08536138269369786, 25.33022324445380136 ) ) ;
#2250 = AXIS2_PLACEMENT_3D ( 'NONE', #99153, #31850, #225060 ) ;
#2251 = CARTESIAN_POINT ( 'NONE',  ( 27.09982899182899985, 37.08536138269369786, 25.33022324445380136 ) ) ;
#2252 = EDGE_CURVE ( 'NONE', #53984, #114458, #217234, .T. ) ;
#2254 = EDGE_CURVE ( 'NONE', #184894, #151566, #70092, .T. ) ;
#2253 = DIRECTION ( 'NONE',  ( 0.000000000000000000, 0.000000000000000000, 1.000000000000000000 ) ) ;
#2255 = EDGE_LOOP ( 'NONE', ( #57750, #185011, #83463, #111306, #19630, #959, #197058, #54402 ) ) ;
#2256 = VECTOR ( 'NONE', #221062, 1000.000000000000000 ) ;
#2257 = CARTESIAN_POINT ( 'NONE',  ( 3.846947573022999833, 0.4500000000000000111, 1.385000000000000009 ) ) ;
#2258 = B_SPLINE_CURVE_WITH_KNOTS ( 'NONE', 1,
 ( #206754, #117307 ),
 .UNSPECIFIED., .F., .F.,
 ( 2, 2 ),
 ( 0.000000000000000000, 0.01000000000019960096 ),
 .UNSPECIFIED. ) ;
#2260 = ORIENTED_EDGE ( 'NONE', *, *, #87229, .F. ) ;
#2259 = CARTESIAN_POINT ( 'NONE',  ( 1.857493279242299344, 21.93641085999418294, 15.42352536597149104 ) ) ;
#2261 = CARTESIAN_POINT ( 'NONE',  ( -13.44999999999999929, -22.75000000000000000, 9.199999999999999289 ) ) ;
#2262 = EDGE_CURVE ( 'NONE', #99684, #109896, #34474, .T. ) ;
#2263 = CARTESIAN_POINT ( 'NONE',  ( 153.8652080713920043, 39.23184518287619937, 12.28640454366010104 ) ) ;
#2264 = EDGE_LOOP ( 'NONE', ( #194505, #125650, #24870, #167698 ) ) ;
#2265 = DIRECTION ( 'NONE',  ( 1.000000000000000000, 0.000000000000000000, 0.000000000000000000 ) ) ;
#2266 = CARTESIAN_POINT ( 'NONE',  ( 2.990000000000000213, 0.6600000000000000311, 0.2999999999999999889 ) ) ;
#2267 = CARTESIAN_POINT ( 'NONE',  ( 2.798811198292999958, -1.745450597022000006, 0.1640377720879999945 ) ) ;
#2268 = ORIENTED_EDGE ( 'NONE', *, *, #21099, .F. ) ;
#2269 = CARTESIAN_POINT ( 'NONE',  ( -7.262132034355969878, -29.06213203435595105, 18.00000000000000000 ) ) ;
#2270 = VECTOR ( 'NONE', #150909, 1000.000000000000000 ) ;
#2271 = DIRECTION ( 'NONE',  ( 0.000000000000000000, 0.000000000000000000, -1.000000000000000000 ) ) ;
#2272 = LINE ( 'NONE', #58759, #217423 ) ;
#2273 = CIRCLE ( 'NONE', #111429, 0.9499999999999995115 ) ;
#2274 = EDGE_CURVE ( 'NONE', #70739, #110806, #142844, .T. ) ;
#2275 = CARTESIAN_POINT ( 'NONE',  ( -16.90746757208200179, 6.000000000000000000, 14.07613371274216085 ) ) ;
#2276 = EDGE_LOOP ( 'NONE', ( #117381, #227559, #67642, #74437, #223201, #142275 ) ) ;
#2277 = CARTESIAN_POINT ( 'NONE',  ( -1.679378605318049056, 9.557692307692297717, -1.679378605318049056 ) ) ;
#2278 = DIRECTION ( 'NONE',  ( 2.292108704724000073E-16, 1.000000000000000000, 1.588199812408999749E-32 ) ) ;
#2279 = DIRECTION ( 'NONE',  ( 0.000000000000000000, 1.000000000000000000, 0.000000000000000000 ) ) ;
#2281 = ORIENTED_EDGE ( 'NONE', *, *, #113495, .F. ) ;
#2280 = PLANE ( 'NONE',  #131352 ) ;
#2282 = B_SPLINE_CURVE_WITH_KNOTS ( 'NONE', 1,
 ( #149820, #127544 ),
 .UNSPECIFIED., .F., .F.,
 ( 2, 2 ),
 ( 0.000000000000000000, 3.544101614999989991 ),
 .UNSPECIFIED. ) ;
#2283 = CARTESIAN_POINT ( 'NONE',  ( 4.043284660651000451, 0.1177286997889999964, -2.984999999999999876 ) ) ;
#2284 = FACE_OUTER_BOUND ( 'NONE', #92393, .T. ) ;
#2286 = EDGE_CURVE ( 'NONE', #161572, #6924, #181741, .T. ) ;
#2285 = CARTESIAN_POINT ( 'NONE',  ( -3.100000000000000089, -0.2970710678118653747, 0.4369289321881343890 ) ) ;
#2287 = VERTEX_POINT ( 'NONE', #205366 ) ;
#2288 = VERTEX_POINT ( 'NONE', #22866 ) ;
#2291 = ADVANCED_FACE ( 'NONE', ( #150116 ), #44000, .T. ) ;
#2290 = CARTESIAN_POINT ( 'NONE',  ( 4.450000000000000178, 0.000000000000000000, -15.94999999999999929 ) ) ;
#2289 = CARTESIAN_POINT ( 'NONE',  ( 49.18837792409149756, 33.37034988257190093, 25.82555811113449806 ) ) ;
#2292 = ORIENTED_EDGE ( 'NONE', *, *, #213338, .T. ) ;
#2293 = SURFACE_STYLE_FILL_AREA ( #3480 ) ;
#2294 = ORIENTED_EDGE ( 'NONE', *, *, #205574, .F. ) ;
#2295 = VECTOR ( 'NONE', #189576, 1000.000000000000000 ) ;
#2296 = ORIENTED_EDGE ( 'NONE', *, *, #214172, .F. ) ;
#2297 = ORIENTED_EDGE ( 'NONE', *, *, #67718, .T. ) ;
#2298 = SURFACE_SIDE_STYLE ('',( #144880 ) ) ;
#2299 = VECTOR ( 'NONE', #122683, 1000.000000000000000 ) ;
#2300 = ORIENTED_EDGE ( 'NONE', *, *, #82113, .T. ) ;
#2301 = ADVANCED_FACE ( 'NONE', ( #25140 ), #60555, .F. ) ;
#2302 = EDGE_CURVE ( 'NONE', #199834, #21412, #226294, .T. ) ;
#2303 = FACE_OUTER_BOUND ( 'NONE', #175900, .T. ) ;
#2304 = CARTESIAN_POINT ( 'NONE',  ( 109.2229637658099932, 39.97481477166449793, 25.82555811113449806 ) ) ;
#2305 = VERTEX_POINT ( 'NONE', #168979 ) ;
#2306 = ORIENTED_EDGE ( 'NONE', *, *, #84105, .F. ) ;
#2307 = CARTESIAN_POINT ( 'NONE',  ( 1.641666666666999896, -0.8249999999999999556, 1.520943058495999978 ) ) ;
#2308 = EDGE_CURVE ( 'NONE', #87177, #30053, #136151, .T. ) ;
#2309 = AXIS2_PLACEMENT_3D ( 'NONE', #231163, #215892, #128807 ) ;
#2310 = CARTESIAN_POINT ( 'NONE',  ( 1.926534558832585065, 1.324999985098840094, 4.549999999999999822 ) ) ;
#2311 = EDGE_CURVE ( 'NONE', #25377, #104367, #57084, .T. ) ;
#2312 = APPLICATION_CONTEXT ( 'automotive_design' ) ;
#2314 = ORIENTED_EDGE ( 'NONE', *, *, #209355, .T. ) ;
#2313 = CIRCLE ( 'NONE', #224174, 0.2999999999999999334 ) ;
#2315 = ORIENTED_EDGE ( 'NONE', *, *, #80908, .F. ) ;
#2316 = DIRECTION ( 'NONE',  ( 0.000000000000000000, -1.000000000000000000, 2.168404344971000033E-14 ) ) ;
#2317 = B_SPLINE_CURVE_WITH_KNOTS ( 'NONE', 1,
 ( #58197, #184301 ),
 .UNSPECIFIED., .F., .F.,
 ( 2, 2 ),
 ( 0.000000000000000000, 3.464101615110990018 ),
 .UNSPECIFIED. ) ;
#2318 = CARTESIAN_POINT ( 'NONE',  ( 8.699999999999999289, 17.30000000000000071, 18.00000000000000000 ) ) ;
#2319 = DIRECTION ( 'NONE',  ( 0.000000000000000000, 1.000000000000000000, 0.000000000000000000 ) ) ;
#2320 = CARTESIAN_POINT ( 'NONE',  ( -0.8825520833333336812, 2.534687499999999538, 1.269999999999999796 ) ) ;
#2321 = VECTOR ( 'NONE', #76274, 1000.000000000000000 ) ;
#2322 = ORIENTED_EDGE ( 'NONE', *, *, #146435, .T. ) ;
#2323 = VERTEX_POINT ( 'NONE', #61690 ) ;
#2324 = CARTESIAN_POINT ( 'NONE',  ( 1.552499999999999991, 0.000000000000000000, 0.8963362929170000104 ) ) ;
#2325 = CARTESIAN_POINT ( 'NONE',  ( 4.458001341945469598, 21.64746563476349905, 16.08397185487909908 ) ) ;
#2326 = VECTOR ( 'NONE', #211186, 1000.000000000000000 ) ;
#2327 = EDGE_LOOP ( 'NONE', ( #223185, #50886, #85477, #203341 ) ) ;
#2329 = CARTESIAN_POINT ( 'NONE',  ( 8.933215163491439625, 0.1246195553647355819, -6.487984730706609859 ) ) ;
#2328 = CARTESIAN_POINT ( 'NONE',  ( 0.8691606574460000179, 0.2749625045450000416, 1.250000000000000000 ) ) ;
#2330 = EDGE_LOOP ( 'NONE', ( #201061, #22026, #217203, #191067, #57130, #184579, #203419 ) ) ;
#2331 = EDGE_CURVE ( 'NONE', #189695, #40858, #130131, .T. ) ;
#2333 = ORIENTED_EDGE ( 'NONE', *, *, #114444, .F. ) ;
#2332 = AXIS2_PLACEMENT_3D ( 'NONE', #8670, #99398, #172442 ) ;
#2334 = EDGE_CURVE ( 'NONE', #92838, #67827, #222454, .T. ) ;
#2337 = EDGE_CURVE ( 'NONE', #26286, #42984, #114755, .T. ) ;
#2336 = CARTESIAN_POINT ( 'NONE',  ( 1.385000000000000009, 0.1177286997889999964, 4.046337087628000262 ) ) ;
#2335 = CIRCLE ( 'NONE', #134020, 0.02000000000000005246 ) ;
#2338 = ORIENTED_EDGE ( 'NONE', *, *, #231753, .F. ) ;
#2339 = EDGE_CURVE ( 'NONE', #209033, #215333, #224146, .T. ) ;
#2340 = ORIENTED_EDGE ( 'NONE', *, *, #100092, .T. ) ;
#2341 = TOROIDAL_SURFACE ( 'NONE', #201745, 0.6999999999999999556, 0.2999999999999999889 ) ;
#2342 = ADVANCED_FACE ( 'NONE', ( #59385 ), #133587, .F. ) ;
#2343 = DIRECTION ( 'NONE',  ( 1.000000000000000000, 0.000000000000000000, 0.000000000000000000 ) ) ;
#2344 = VECTOR ( 'NONE', #136778, 1000.000000000000000 ) ;
#2345 = CARTESIAN_POINT ( 'NONE',  ( 122.0885452588419895, 22.63809443785619990, 25.82555811113449806 ) ) ;
#2346 = ORIENTED_EDGE ( 'NONE', *, *, #148975, .T. ) ;
#2348 = ORIENTED_EDGE ( 'NONE', *, *, #3912, .T. ) ;
#2347 = CARTESIAN_POINT ( 'NONE',  ( 1.274419809877811893, 2.324999999999999734, 4.549999999999999822 ) ) ;
#2349 =( NAMED_UNIT ( * ) PLANE_ANGLE_UNIT ( ) SI_UNIT ( $, .RADIAN. ) );
#2350 = CIRCLE ( 'NONE', #85102, 0.3999999999999993006 ) ;
#2351 = EDGE_CURVE ( 'NONE', #190469, #6258, #30628, .T. ) ;
#2352 = DIRECTION ( 'NONE',  ( -1.000000000000000000, 0.000000000000000000, 0.000000000000000000 ) ) ;
#2353 = DIRECTION ( 'NONE',  ( 0.000000000000000000, 1.000000000000000000, 0.000000000000000000 ) ) ;
#2354 = ORIENTED_EDGE ( 'NONE', *, *, #203742, .F. ) ;
#2355 = ORIENTED_EDGE ( 'NONE', *, *, #14964, .F. ) ;
#2356 = VERTEX_POINT ( 'NONE', #166651 ) ;
#2358 = ADVANCED_FACE ( 'NONE', ( #131302 ), #75926, .T. ) ;
#2357 = ORIENTED_EDGE ( 'NONE', *, *, #223307, .F. ) ;
#2359 = ORIENTED_EDGE ( 'NONE', *, *, #130585, .T. ) ;
#2360 = FACE_OUTER_BOUND ( 'NONE', #170244, .T. ) ;
#2361 = ORIENTED_EDGE ( 'NONE', *, *, #144560, .F. ) ;
#2362 = CARTESIAN_POINT ( 'NONE',  ( 5.299999999999999822, -28.35000000000000142, 27.00000000000000000 ) ) ;
#2363 =( NAMED_UNIT ( * ) SI_UNIT ( $, .STERADIAN. ) SOLID_ANGLE_UNIT ( ) );
#2364 = ORIENTED_EDGE ( 'NONE', *, *, #144075, .T. ) ;
#2365 = DIRECTION ( 'NONE',  ( -1.000000000000000000, 0.000000000000000000, 0.000000000000000000 ) ) ;
#2366 = DIRECTION ( 'NONE',  ( -1.000000000000000000, 0.000000000000000000, 0.000000000000000000 ) ) ;
#2367 =( BOUNDED_SURFACE ( )  B_SPLINE_SURFACE ( 2, 2, ( 
 ( #100386, #122725, #67369 ),
 ( #82721, #172292, #48510 ),
 ( #194511, #212184, #156904 ),
 ( #105041, #207564, #176924 ),
 ( #228621, #173470, #81532 ) ),
 .UNSPECIFIED., .F., .F., .F. ) 
 B_SPLINE_SURFACE_WITH_KNOTS ( ( 3, 2, 3 ),
 ( 3, 3 ),
 ( 1.570796326794899889, 3.141592653589790007, 4.712388980384689674 ),
 ( -4.712388980384689674, -3.316125563999690051 ),
 .UNSPECIFIED. ) 
 GEOMETRIC_REPRESENTATION_ITEM ( )  RATIONAL_B_SPLINE_SURFACE ( (
 ( 1.000000000000000000, 0.7660444383657130096, 1.000000000000000000),
 ( 0.7071067811865480168, 0.5416752170586359716, 0.7071067811865480168),
 ( 1.000000000000000000, 0.7660444383657130096, 1.000000000000000000),
 ( 0.7071067811865480168, 0.5416752170586359716, 0.7071067811865480168),
 ( 1.000000000000000000, 0.7660444383657130096, 1.000000000000000000) ) ) 
 REPRESENTATION_ITEM ( '' )  SURFACE ( )  );
#2368 = AXIS2_PLACEMENT_3D ( 'NONE', #61493, #39166, #147612 ) ;
#2369 = DIRECTION ( 'NONE',  ( 0.000000000000000000, 0.000000000000000000, 1.000000000000000000 ) ) ;
#2370 = B_SPLINE_CURVE_WITH_KNOTS ( 'NONE', 1,
 ( #59180, #133396 ),
 .UNSPECIFIED., .F., .F.,
 ( 2, 2 ),
 ( 0.000000000000000000, 0.5999999999999999778 ),
 .UNSPECIFIED. ) ;
#2371 = ORIENTED_EDGE ( 'NONE', *, *, #143017, .F. ) ;
#2372 = PLANE ( 'NONE',  #151092 ) ;
#2373 = FACE_OUTER_BOUND ( 'NONE', #168212, .T. ) ;
#2374 = B_SPLINE_CURVE_WITH_KNOTS ( 'NONE', 1,
 ( #196407, #109243 ),
 .UNSPECIFIED., .F., .F.,
 ( 2, 2 ),
 ( 0.000000000000000000, 0.5999999999999999778 ),
 .UNSPECIFIED. ) ;
#2375 = ORIENTED_EDGE ( 'NONE', *, *, #107343, .T. ) ;
#2376 = CARTESIAN_POINT ( 'NONE',  ( -10.73042135472299918, 0.09044483226458768788, -2.661696189056005135 ) ) ;
#2377 = VECTOR ( 'NONE', #428, 1000.000000000000000 ) ;
#2378 = EDGE_LOOP ( 'NONE', ( #89391, #163333, #39453, #78293 ) ) ;
#2379 = PRESENTATION_LAYER_ASSIGNMENT (  '', '', ( #167884 ) ) ;
#2380 = CARTESIAN_POINT ( 'NONE',  ( -1.824999999999999956, 0.1776167876939999946, 3.910000000000000142 ) ) ;
#2381 = CARTESIAN_POINT ( 'NONE',  ( 4.746946289324830204, 30.60477115320270158, 15.42352536597149992 ) ) ;
#2382 = ORIENTED_EDGE ( 'NONE', *, *, #6693, .F. ) ;
#2383 = CARTESIAN_POINT ( 'NONE',  ( 0.7476705943209999150, 3.350000001324000110, 0.3745220900119999863 ) ) ;
#2384 = AXIS2_PLACEMENT_3D ( 'NONE', #104917, #16500, #17646 ) ;
#2385 = CARTESIAN_POINT ( 'NONE',  ( 1.264943822211915814, 4.228802521551590310, 11.00000019562049403 ) ) ;
#2386 = DIRECTION ( 'NONE',  ( 1.000000000000000000, 0.000000000000000000, 0.000000000000000000 ) ) ;
#2387 = CIRCLE ( 'NONE', #32431, 0.3000000000000016542 ) ;
#2388 = CARTESIAN_POINT ( 'NONE',  ( 1.030900265276373906, 1.324999985098840094, 4.549999999999999822 ) ) ;
#2389 = CARTESIAN_POINT ( 'NONE',  ( 4.049999999999999822, -3.799999999999999822, 2.350000000000000089 ) ) ;
#2390 = B_SPLINE_CURVE_WITH_KNOTS ( 'NONE', 1,
 ( #109358, #178863 ),
 .UNSPECIFIED., .F., .F.,
 ( 2, 2 ),
 ( 0.000000000000000000, 3.464101615094659969 ),
 .UNSPECIFIED. ) ;
#2391 = VECTOR ( 'NONE', #131821, 1000.000000000000000 ) ;
#2392 = LINE ( 'NONE', #36518, #231646 ) ;
#2394 = ADVANCED_FACE ( 'NONE', ( #201926 ), #206567, .F. ) ;
#2393 = DIRECTION ( 'NONE',  ( -0.000000000000000000, -0.000000000000000000, -1.000000000000000000 ) ) ;
#2395 = ADVANCED_FACE ( 'NONE', ( #94786 ), #5206, .T. ) ;
#2396 = ORIENTED_EDGE ( 'NONE', *, *, #41377, .F. ) ;
#2397 = CARTESIAN_POINT ( 'NONE',  ( 102.0770166447459957, 33.37034988257349255, 25.82555811113449806 ) ) ;
#2398 = ADVANCED_FACE ( 'NONE', ( #95918 ), #65219, .T. ) ;
#2399 = EDGE_CURVE ( 'NONE', #98501, #195432, #64050, .T. ) ;
#2400 = FACE_OUTER_BOUND ( 'NONE', #211400, .T. ) ;
#2401 = DIRECTION ( 'NONE',  ( 0.000000000000000000, 0.000000000000000000, -1.000000000000000000 ) ) ;
#2402 = EDGE_LOOP ( 'NONE', ( #124327, #184813, #66891, #215770, #64382, #100307 ) ) ;
#2403 = EDGE_CURVE ( 'NONE', #179563, #67859, #114467, .T. ) ;
#2404 = ORIENTED_EDGE ( 'NONE', *, *, #231010, .F. ) ;
#2405 = VERTEX_POINT ( 'NONE', #85201 ) ;
#2406 = FACE_OUTER_BOUND ( 'NONE', #180672, .T. ) ;
#2407 = DIRECTION ( 'NONE',  ( 0.000000000000000000, -1.694065894508669703E-15, -1.000000000000000000 ) ) ;
#2409 = VERTEX_POINT ( 'NONE', #191211 ) ;
#2408 = CYLINDRICAL_SURFACE ( 'NONE', #155314, 0.1000000000000001166 ) ;
#2410 = VECTOR ( 'NONE', #219356, 999.9999999999998863 ) ;
#2411 = FILL_AREA_STYLE ('',( #219087 ) ) ;
#2412 = DIRECTION ( 'NONE',  ( 0.000000000000000000, 0.000000000000000000, -1.000000000000000000 ) ) ;
#2413 = PRODUCT_DEFINITION_SHAPE ( 'NONE', 'NONE',  #233007 ) ;
#2415 = EDGE_CURVE ( 'NONE', #106672, #67514, #47504, .T. ) ;
#2414 = CARTESIAN_POINT ( 'NONE',  ( -1.449999999999999289, -14.47000000000000064, 0.2500000000000000000 ) ) ;
#2416 = LINE ( 'NONE', #74276, #70209 ) ;
#2417 = ORIENTED_EDGE ( 'NONE', *, *, #60110, .F. ) ;
#2418 = COLOUR_RGB ( '',0.5019607843137254832, 0.5019607843137254832, 0.5019607843137254832 ) ;
#2419 = FACE_OUTER_BOUND ( 'NONE', #50433, .T. ) ;
#2420 = ORIENTED_EDGE ( 'NONE', *, *, #14734, .T. ) ;
#2422 = DIRECTION ( 'NONE',  ( 0.000000000000000000, 0.000000000000000000, 1.000000000000000000 ) ) ;
#2421 = DIRECTION ( 'NONE',  ( 0.000000000000000000, 0.000000000000000000, 1.000000000000000000 ) ) ;
#2423 = B_SPLINE_CURVE_WITH_KNOTS ( 'NONE', 1,
 ( #118661, #64468 ),
 .UNSPECIFIED., .F., .F.,
 ( 2, 2 ),
 ( 0.000000000000000000, 0.5999999999999999778 ),
 .UNSPECIFIED. ) ;
#2424 = MECHANICAL_DESIGN_GEOMETRIC_PRESENTATION_REPRESENTATION (  '', ( #92241 ), #62613 ) ;
#2425 = EDGE_LOOP ( 'NONE', ( #147565, #96110, #159429, #114019 ) ) ;
#2426 = ORIENTED_EDGE ( 'NONE', *, *, #101534, .F. ) ;
#2428 = ORIENTED_EDGE ( 'NONE', *, *, #126031, .F. ) ;
#2427 =( GEOMETRIC_REPRESENTATION_CONTEXT ( 3 ) GLOBAL_UNCERTAINTY_ASSIGNED_CONTEXT ( ( #21799 ) ) GLOBAL_UNIT_ASSIGNED_CONTEXT ( ( #155207, #45648, #12587 ) ) REPRESENTATION_CONTEXT ( 'NONE', 'WORKASPACE' ) );
#2429 = ORIENTED_EDGE ( 'NONE', *, *, #13020, .F. ) ;
#2430 = DIRECTION ( 'NONE',  ( 0.000000000000000000, 0.000000000000000000, 1.000000000000000000 ) ) ;
#2431 =( NAMED_UNIT ( * ) PLANE_ANGLE_UNIT ( ) SI_UNIT ( $, .RADIAN. ) );
#2432 = VECTOR ( 'NONE', #8275, 1000.000000000000000 ) ;
#2433 = EDGE_CURVE ( 'NONE', #16773, #183395, #225322, .T. ) ;
#2434 = ORIENTED_EDGE ( 'NONE', *, *, #215994, .F. ) ;
#2435 = DIRECTION ( 'NONE',  ( -5.760147417451000344E-31, -1.636531607437999917E-16, 1.000000000000000000 ) ) ;
#2437 = CARTESIAN_POINT ( 'NONE',  ( 4.746946309264179931, 43.85498387571799839, 9.892286021370269467 ) ) ;
#2436 = CARTESIAN_POINT ( 'NONE',  ( 0.2539564028381715022, 1.676978152990340032, 4.549999999999999822 ) ) ;
#2439 = ORIENTED_EDGE ( 'NONE', *, *, #220434, .F. ) ;
#2438 = VECTOR ( 'NONE', #54001, 1000.000000000000000 ) ;
#2440 = DIRECTION ( 'NONE',  ( 0.8660254037860644072, -0.4999999999971841969, 1.490744385754409852E-14 ) ) ;
#2442 = VERTEX_POINT ( 'NONE', #27485 ) ;
#2441 = CARTESIAN_POINT ( 'NONE',  ( 23.09079297028090139, 11.03903058327769848, 21.28498849989469832 ) ) ;
#2443 = SURFACE_SIDE_STYLE ('',( #4777 ) ) ;
#2444 = AXIS2_PLACEMENT_3D ( 'NONE', #84539, #212806, #105727 ) ;
#2445 = VECTOR ( 'NONE', #150529, 1000.000000000000000 ) ;
#2446 = CARTESIAN_POINT ( 'NONE',  ( 2.997071067811865497, 0.7500000000000000000, 0.2029289321881345143 ) ) ;
#2447 = CARTESIAN_POINT ( 'NONE',  ( 7.223621102681629935, 33.32911806700669644, 7.002832632399449864 ) ) ;
#2448 = ORIENTED_EDGE ( 'NONE', *, *, #166186, .F. ) ;
#2450 = DIRECTION ( 'NONE',  ( 3.469446951953611033E-15, 1.000000000000000000, 0.000000000000000000 ) ) ;
#2449 = CARTESIAN_POINT ( 'NONE',  ( 97.78729086555009076, 48.23039588296840208, 25.33022324445380136 ) ) ;
#2451 = SHAPE_REPRESENTATION ( 'S_3216-12-0.step_�� 㬮�砭��', ( #36673 ), #136128 ) ;
#2452 = DIRECTION ( 'NONE',  ( 0.000000000000000000, 0.000000000000000000, -1.000000000000000000 ) ) ;
#2453 = CARTESIAN_POINT ( 'NONE',  ( -1.100000000000000089, 1.000000000000000000, -3.149999999999999911 ) ) ;
#2454 = CARTESIAN_POINT ( 'NONE',  ( 3.896947573022999656, 0.1776167876939999946, -2.984999999999999876 ) ) ;
#2455 = FILL_AREA_STYLE ('',( #165051 ) ) ;
#2457 = PLANE ( 'NONE',  #6016 ) ;
#2456 = B_SPLINE_CURVE_WITH_KNOTS ( 'NONE', 1,
 ( #202730, #5995 ),
 .UNSPECIFIED., .F., .F.,
 ( 2, 2 ),
 ( 0.000000000000000000, 3.464101615150000590 ),
 .UNSPECIFIED. ) ;
#2458 = CARTESIAN_POINT ( 'NONE',  ( 3.846947573022999833, 0.5999999999999999778, -1.025000000000000133 ) ) ;
#2459 = VECTOR ( 'NONE', #36544, 1000.000000000000000 ) ;
#2460 = B_SPLINE_CURVE_WITH_KNOTS ( 'NONE', 3,
 ( #122176, #175191, #31390, #193953 ),
 .UNSPECIFIED., .F., .F.,
 ( 4, 4 ),
 ( 0.000000000000000000, 1.000000000000000000 ),
 .UNSPECIFIED. ) ;
#2462 = DIRECTION ( 'NONE',  ( 4.360286627773686938E-08, -0.9975640502598238646, 0.06975647374411769741 ) ) ;
#2461 =( GEOMETRIC_REPRESENTATION_CONTEXT ( 3 ) GLOBAL_UNCERTAINTY_ASSIGNED_CONTEXT ( ( #124565 ) ) GLOBAL_UNIT_ASSIGNED_CONTEXT ( ( #835, #111539, #165761 ) ) REPRESENTATION_CONTEXT ( 'NONE', 'WORKASPACE' ) );
#2463 = LINE ( 'NONE', #74323, #4896 ) ;
#2466 = DIRECTION ( 'NONE',  ( 0.1710878697460359588, 0.1710878697460359588, -0.9702875252478136980 ) ) ;
#2465 = CARTESIAN_POINT ( 'NONE',  ( 83.49539662405329921, 42.45148910511760221, 25.33022324445380136 ) ) ;
#2464 = LINE ( 'NONE', #37780, #69189 ) ;
#2468 = CARTESIAN_POINT ( 'NONE',  ( 146.0245620834569991, 15.55812676400610073, 25.65534912041119853 ) ) ;
#2467 = CIRCLE ( 'NONE', #156720, 0.01000000000000002623 ) ;
#2469 = ORIENTED_EDGE ( 'NONE', *, *, #94825, .T. ) ;
#2470 = ORIENTED_EDGE ( 'NONE', *, *, #213521, .T. ) ;
#2471 = CARTESIAN_POINT ( 'NONE',  ( 4.377510361174150155, 36.37396428044269925, 17.23504586900089919 ) ) ;
#2472 = DIRECTION ( 'NONE',  ( 0.000000000000000000, 0.000000000000000000, -1.000000000000000000 ) ) ;
#2473 = CARTESIAN_POINT ( 'NONE',  ( 1.661476861653000014, -0.8249999999999999556, 1.699999999999999956 ) ) ;
#2474 = ORIENTED_EDGE ( 'NONE', *, *, #152772, .T. ) ;
#2475 = DIRECTION ( 'NONE',  ( 0.000000000000000000, 1.000000000000000000, 0.000000000000000000 ) ) ;
#2476 = DIRECTION ( 'NONE',  ( 0.000000000000000000, 0.000000000000000000, 1.000000000000000000 ) ) ;
#2477 = EDGE_CURVE ( 'NONE', #128588, #79048, #156581, .T. ) ;
#2478 = ORIENTED_EDGE ( 'NONE', *, *, #106761, .T. ) ;
#2479 = STYLED_ITEM ( 'NONE', ( #139117 ), #175507 ) ;
#2480 = VERTEX_POINT ( 'NONE', #84050 ) ;
#2481 = CYLINDRICAL_SURFACE ( 'NONE', #95181, 0.01000000000000002623 ) ;
#2482 = LINE ( 'NONE', #95537, #122057 ) ;
#2483 = AXIS2_PLACEMENT_3D ( 'NONE', #211504, #156203, #224450 ) ;
#2484 = CARTESIAN_POINT ( 'NONE',  ( 3.000000000000000000, 0.1703176768000000119, -2.109999999999999876 ) ) ;
#2486 = ORIENTED_EDGE ( 'NONE', *, *, #141161, .F. ) ;
#2485 = DIRECTION ( 'NONE',  ( 0.000000000000000000, 1.000000000000000000, 0.000000000000000000 ) ) ;
#2487 = FACE_OUTER_BOUND ( 'NONE', #53112, .T. ) ;
#2488 = VERTEX_POINT ( 'NONE', #188913 ) ;
#2489 = ADVANCED_FACE ( 'NONE', ( #157083 ), #171294, .T. ) ;
#2490 = CARTESIAN_POINT ( 'NONE',  ( 0.000000000000000000, 43.18000030517600152, 1.691439340000000069 ) ) ;
#2491 = CARTESIAN_POINT ( 'NONE',  ( 77.06260587754120195, 47.81761682743409381, 25.33022324445380136 ) ) ;
#2492 = CARTESIAN_POINT ( 'NONE',  ( -2.799999999999999822, 1.709544511501000175, 0.1499999999999999944 ) ) ;
#2493 =( NAMED_UNIT ( * ) PLANE_ANGLE_UNIT ( ) SI_UNIT ( $, .RADIAN. ) );
#2494 = EDGE_CURVE ( 'NONE', #158105, #221955, #66421, .T. ) ;
#2495 = LINE ( 'NONE', #109760, #40371 ) ;
#2496 = DIRECTION ( 'NONE',  ( -0.9981347984218673641, 0.06104853953485191859, 0.000000000000000000 ) ) ;
#2498 = CARTESIAN_POINT ( 'NONE',  ( -2.850000000000000089, 0.6470710678118655190, 1.347071067811865586 ) ) ;
#2497 = CIRCLE ( 'NONE', #122425, 0.01000000000000001062 ) ;
#2499 = CARTESIAN_POINT ( 'NONE',  ( 3.302219977682669949, 21.93630408255730302, 17.32230902158089947 ) ) ;
#2500 = EDGE_CURVE ( 'NONE', #68133, #18910, #139834, .T. ) ;
#2501 = PRESENTATION_STYLE_ASSIGNMENT (( #66234 ) ) ;
#2502 = ORIENTED_EDGE ( 'NONE', *, *, #215555, .F. ) ;
#2503 = EDGE_CURVE ( 'NONE', #79075, #21631, #155924, .T. ) ;
#2504 = CARTESIAN_POINT ( 'NONE',  ( 3.100000000000000089, 1.100000000000000089, -3.500000000000000000 ) ) ;
#2505 = CARTESIAN_POINT ( 'NONE',  ( -2.547680775262474828, -2.191098281741139964, 4.549999999999999822 ) ) ;
#2506 = CARTESIAN_POINT ( 'NONE',  ( 0.2357434829696445078, -1.337073692679404013, 4.549999999999999822 ) ) ;
#2507 = APPLICATION_PROTOCOL_DEFINITION ( 'draft international standard', 'automotive_design', 1998, #132029 ) ;
#2509 = DIRECTION ( 'NONE',  ( 0.000000000000000000, 1.000000000000000000, 0.000000000000000000 ) ) ;
#2508 = CARTESIAN_POINT ( 'NONE',  ( -2.165000000000000036, 0.1776167876939999946, -3.899999999999999911 ) ) ;
#2510 = CARTESIAN_POINT ( 'NONE',  ( 2.632878507673679813, 1.766336914896964982, 4.551000000000000156 ) ) ;
#2511 = PLANE ( 'NONE',  #46756 ) ;
#2512 = ORIENTED_EDGE ( 'NONE', *, *, #4362, .F. ) ;
#2513 = VERTEX_POINT ( 'NONE', #226479 ) ;
#2514 = CARTESIAN_POINT ( 'NONE',  ( 123.5184538519029900, 48.23039588298579616, 25.82555811113449806 ) ) ;
#2515 = B_SPLINE_CURVE_WITH_KNOTS ( 'NONE', 1,
 ( #202996, #217135 ),
 .UNSPECIFIED., .F., .F.,
 ( 2, 2 ),
 ( 0.000000000000000000, 3.464101615030020120 ),
 .UNSPECIFIED. ) ;
#2516 = EDGE_LOOP ( 'NONE', ( #124872, #55588, #29438 ) ) ;
#2517 =( NAMED_UNIT ( * ) PLANE_ANGLE_UNIT ( ) SI_UNIT ( $, .RADIAN. ) );
#2518 = CARTESIAN_POINT ( 'NONE',  ( 32.81586751944549718, 28.00422216023059718, 25.82555811113449806 ) ) ;
#2520 = EDGE_CURVE ( 'NONE', #201386, #199534, #232372, .T. ) ;
#2519 = DIRECTION ( 'NONE',  ( 0.000000000000000000, 0.000000000000000000, -1.000000000000000000 ) ) ;
#2521 = DIRECTION ( 'NONE',  ( 0.000000000000000000, 0.000000000000000000, -1.000000000000000000 ) ) ;
#2522 = ADVANCED_FACE ( 'NONE', ( #154782 ), #137089, .T. ) ;
#2523 = EDGE_LOOP ( 'NONE', ( #211628, #212658, #147625, #59401, #57744, #199764 ) ) ;
#2524 = DIRECTION ( 'NONE',  ( 1.000000000000000000, 0.000000000000000000, 0.000000000000000000 ) ) ;
#2525 = ORIENTED_EDGE ( 'NONE', *, *, #190192, .F. ) ;
#2526 = CARTESIAN_POINT ( 'NONE',  ( 82.77864440517420519, 33.78312893818870322, 25.82555811113449806 ) ) ;
#2527 = EDGE_CURVE ( 'NONE', #23651, #117403, #66348, .T. ) ;
#2529 = EDGE_CURVE ( 'NONE', #1501, #576, #192385, .T. ) ;
#2528 = CARTESIAN_POINT ( 'NONE',  ( 1.826261664926944972, 1.324999985098840094, 4.549999999999999822 ) ) ;
#2530 = VERTEX_POINT ( 'NONE', #211210 ) ;
#2531 = CARTESIAN_POINT ( 'NONE',  ( -1.100000000000000089, 0.2250000000000000056, 2.299999999999999822 ) ) ;
#2532 = VECTOR ( 'NONE', #149047, 1000.000000000000000 ) ;
#2533 = DIRECTION ( 'NONE',  ( -0.000000000000000000, 1.000000000000000000, 0.000000000000000000 ) ) ;
#2534 = AXIS2_PLACEMENT_3D ( 'NONE', #144824, #182503, #52947 ) ;
#2535 = ORIENTED_EDGE ( 'NONE', *, *, #209107, .T. ) ;
#2536 = FACE_OUTER_BOUND ( 'NONE', #5521, .T. ) ;
#2538 = ADVANCED_FACE ( 'NONE', ( #49852 ), #121762, .F. ) ;
#2537 = PRODUCT_RELATED_PRODUCT_CATEGORY ( 'part', '', ( #187856 ) ) ;
#2539 = CARTESIAN_POINT ( 'NONE',  ( 5.956298685977079899, 35.26514241371400260, 17.32230902158089947 ) ) ;
#2540 = ORIENTED_EDGE ( 'NONE', *, *, #103059, .T. ) ;
#2541 = CARTESIAN_POINT ( 'NONE',  ( 131.4701291981710085, 53.72038492775150331, 22.81227100549349984 ) ) ;
#2542 = CARTESIAN_POINT ( 'NONE',  ( 2.799999999999999822, 1.600000000000000089, 0.2100000000000000200 ) ) ;
#2543 = DIRECTION ( 'NONE',  ( 0.000000000000000000, -0.06104853953485129409, 0.9981347984218673641 ) ) ;
#2545 = AXIS2_PLACEMENT_3D ( 'NONE', #25310, #78420, #45388 ) ;
#2544 = CARTESIAN_POINT ( 'NONE',  ( -3.986947573022999958, 0.4500000000000000111, 2.984999999999999876 ) ) ;
#2546 = VECTOR ( 'NONE', #132225, 1000.000000000000000 ) ;
#2547 = PLANE ( 'NONE',  #69123 ) ;
#2548 = EDGE_CURVE ( 'NONE', #56994, #205168, #117850, .T. ) ;
#2549 = CARTESIAN_POINT ( 'NONE',  ( 0.05960773481037000276, -0.1317448772639999988, 1.250000000000000000 ) ) ;
#2551 = DIRECTION ( 'NONE',  ( 0.000000000000000000, 0.000000000000000000, 1.000000000000000000 ) ) ;
#2550 = CARTESIAN_POINT ( 'NONE',  ( 0.000000000000000000, 55.00000000000999734, 17.15719794422209787 ) ) ;
#2552 = VERTEX_POINT ( 'NONE', #76656 ) ;
#2553 = COLOUR_RGB ( '',1.000000000000000000, 0.5019607843137254832, 0.5019607843137254832 ) ;
#2554 = DIRECTION ( 'NONE',  ( 1.000000000000000000, 1.971276677246000015E-16, 0.000000000000000000 ) ) ;
#2555 = CARTESIAN_POINT ( 'NONE',  ( 25.20710678118654968, 0.000000000000000000, 22.44939033455905175 ) ) ;
#2556 = CARTESIAN_POINT ( 'NONE',  ( 2.889888919736000261, 3.921503561884000177, 2.331233427627999788 ) ) ;
#2557 = CIRCLE ( 'NONE', #122986, 0.3000000000000016542 ) ;
#2558 = LINE ( 'NONE', #21348, #108538 ) ;
#2559 = VERTEX_POINT ( 'NONE', #4797 ) ;
#2560 = EDGE_CURVE ( 'NONE', #110806, #6440, #61004, .T. ) ;
#2561 = PLANE ( 'NONE',  #152398 ) ;
#2562 = VERTEX_POINT ( 'NONE', #135518 ) ;
#2563 = ORIENTED_EDGE ( 'NONE', *, *, #195622, .F. ) ;
#2564 = CARTESIAN_POINT ( 'NONE',  ( -1.679378605318050166, 3.269230769230770051, 1.679378605318050166 ) ) ;
#2565 = CARTESIAN_POINT ( 'NONE',  ( -1.437500000000000000, -0.5999999999999999778, 0.4274999999999999911 ) ) ;
#2566 = AXIS2_PLACEMENT_3D ( 'NONE', #116177, #203345, #96147 ) ;
#2567 = VERTEX_POINT ( 'NONE', #97826 ) ;
#2568 = CIRCLE ( 'NONE', #130569, 0.05000000000000012768 ) ;
#2570 = PLANE ( 'NONE',  #5812 ) ;
#2569 = AXIS2_PLACEMENT_3D ( 'NONE', #169417, #24421, #43268 ) ;
#2571 = CARTESIAN_POINT ( 'NONE',  ( 0.5749999999999999556, 0.4500000000000000111, 3.989999999999999769 ) ) ;
#2572 = EDGE_CURVE ( 'NONE', #170497, #84612, #169717, .T. ) ;
#2573 = EDGE_LOOP ( 'NONE', ( #9087, #220429, #160048, #145064, #190017, #135058, #104975, #182637, #107438, #194118, #50995, #191915, #43456, #170635, #5782, #174842 ) ) ;
#2574 = DIRECTION ( 'NONE',  ( 1.000000000000000000, 0.000000000000000000, 0.000000000000000000 ) ) ;
#2575 = B_SPLINE_CURVE_WITH_KNOTS ( 'NONE', 1,
 ( #218982, #108391 ),
 .UNSPECIFIED., .F., .F.,
 ( 2, 2 ),
 ( 0.000000000000000000, 3.464101615094659969 ),
 .UNSPECIFIED. ) ;
#2576 = DIRECTION ( 'NONE',  ( 1.000000000000000000, 0.000000000000000000, 0.000000000000000000 ) ) ;
#2577 = ORIENTED_EDGE ( 'NONE', *, *, #104412, .F. ) ;
#2578 = EDGE_LOOP ( 'NONE', ( #97050, #163761 ) ) ;
#2579 = B_SPLINE_CURVE_WITH_KNOTS ( 'NONE', 1,
 ( #16563, #127343 ),
 .UNSPECIFIED., .F., .F.,
 ( 2, 2 ),
 ( 0.000000000000000000, 0.4997213856609989957 ),
 .UNSPECIFIED. ) ;
#2580 = CARTESIAN_POINT ( 'NONE',  ( 3.450000000000000178, 0.5000000000000000000, 1.819142135623999845 ) ) ;
#2581 = ORIENTED_EDGE ( 'NONE', *, *, #49506, .F. ) ;
#2582 = CARTESIAN_POINT ( 'NONE',  ( 1.594999999999999973, 3.000000000000000000, -0.6250000000000000000 ) ) ;
#2583 = DIRECTION ( 'NONE',  ( 0.9981347984218673641, -0.06104853953485191859, 0.000000000000000000 ) ) ;
#2584 = EDGE_CURVE ( 'NONE', #126192, #156309, #154989, .T. ) ;
#2585 = ORIENTED_EDGE ( 'NONE', *, *, #202461, .F. ) ;
#2586 = ORIENTED_EDGE ( 'NONE', *, *, #169316, .T. ) ;
#2587 = CARTESIAN_POINT ( 'NONE',  ( 94.21431730520279757, 19.74864104885240224, 25.33022324445380136 ) ) ;
#2588 = EDGE_CURVE ( 'NONE', #192300, #218316, #223740, .T. ) ;
#2589 = CARTESIAN_POINT ( 'NONE',  ( 11.80527686552260036, 43.16028153533719802, 25.82555811113449806 ) ) ;
#2590 = EDGE_LOOP ( 'NONE', ( #135676, #122869, #183402, #31541 ) ) ;
#2591 = ORIENTED_EDGE ( 'NONE', *, *, #113644, .T. ) ;
#2592 = DIRECTION ( 'NONE',  ( -1.387778780780999723E-16, 0.000000000000000000, 1.000000000000000000 ) ) ;
#2593 = AXIS2_PLACEMENT_3D ( 'NONE', #202456, #36398, #92967 ) ;
#2595 = CARTESIAN_POINT ( 'NONE',  ( 2.799999999999999822, 1.800000000000000044, 0.7668337520969999987 ) ) ;
#2594 = CARTESIAN_POINT ( 'NONE',  ( -0.4400049355279997410, -0.4400000000040000248, 0.9429568126599999767 ) ) ;
#2597 = CARTESIAN_POINT ( 'NONE',  ( 74.20278869138471123, 24.70198971566770041, 25.33022324445380136 ) ) ;
#2596 = CARTESIAN_POINT ( 'NONE',  ( -0.5947819799931779450, 1.433136594472232073, 4.551000000000000156 ) ) ;
#2598 = ORIENTED_EDGE ( 'NONE', *, *, #170713, .T. ) ;
#2599 = EDGE_CURVE ( 'NONE', #107132, #58507, #148528, .T. ) ;
#2600 = ORIENTED_EDGE ( 'NONE', *, *, #73025, .T. ) ;
#2601 = CARTESIAN_POINT ( 'NONE',  ( -1.257435204554405939, -1.781821312010284819, 4.551000000000000156 ) ) ;
#2602 = FACE_OUTER_BOUND ( 'NONE', #185177, .T. ) ;
#2603 = DIRECTION ( 'NONE',  ( 0.000000000000000000, -1.000000000000000000, 0.000000000000000000 ) ) ;
#2604 = CARTESIAN_POINT ( 'NONE',  ( 84.20855299822770235, 30.48089649360930053, 25.82555811113449806 ) ) ;
#2605 = PRESENTATION_LAYER_ASSIGNMENT (  '', '', ( #145547 ) ) ;
#2606 = VERTEX_POINT ( 'NONE', #207314 ) ;
#2608 = LINE ( 'NONE', #215797, #166346 ) ;
#2607 = FACE_BOUND ( 'NONE', #62788, .T. ) ;
#2609 = AXIS2_PLACEMENT_3D ( 'NONE', #148996, #180903, #37102 ) ;
#2610 = ORIENTED_EDGE ( 'NONE', *, *, #201663, .T. ) ;
#2611 = EDGE_CURVE ( 'NONE', #18170, #4131, #42441, .T. ) ;
#2612 = EDGE_CURVE ( 'NONE', #29628, #216420, #72297, .T. ) ;
#2613 = AXIS2_PLACEMENT_3D ( 'NONE', #450, #231237, #178380 ) ;
#2615 = EDGE_CURVE ( 'NONE', #65910, #160514, #184581, .T. ) ;
#2614 = CARTESIAN_POINT ( 'NONE',  ( 7.223620568629590899, 45.54737811179749940, 10.67656622694809876 ) ) ;
#2616 = EDGE_LOOP ( 'NONE', ( #157714, #27092, #59955, #158783 ) ) ;
#2617 = VECTOR ( 'NONE', #72634, 1000.000000000000000 ) ;
#2618 = VERTEX_POINT ( 'NONE', #113217 ) ;
#2619 = EDGE_CURVE ( 'NONE', #94850, #83102, #94778, .T. ) ;
#2620 = CARTESIAN_POINT ( 'NONE',  ( -24.53535533905934685, 0.000000000000000000, 23.12114177668625103 ) ) ;
#2621 = ORIENTED_EDGE ( 'NONE', *, *, #197020, .F. ) ;
#2622 = ORIENTED_EDGE ( 'NONE', *, *, #15059, .F. ) ;
#2623 = ORIENTED_EDGE ( 'NONE', *, *, #140068, .F. ) ;
#2624 = AXIS2_PLACEMENT_3D ( 'NONE', #176324, #160922, #125627 ) ;
#2625 = CARTESIAN_POINT ( 'NONE',  ( -2.990000000000000213, -1.600000000000000089, 0.7399999999999999911 ) ) ;
#2626 = B_SPLINE_CURVE_WITH_KNOTS ( 'NONE', 1,
 ( #23501, #149576 ),
 .UNSPECIFIED., .F., .F.,
 ( 2, 2 ),
 ( 0.000000000000000000, 0.5999999999999999778 ),
 .UNSPECIFIED. ) ;
#2628 = VERTEX_POINT ( 'NONE', #186189 ) ;
#2627 = CIRCLE ( 'NONE', #141863, 0.9499999999999995115 ) ;
#2630 = ORIENTED_EDGE ( 'NONE', *, *, #118282, .T. ) ;
#2629 = AXIS2_PLACEMENT_3D ( 'NONE', #93718, #3019, #74878 ) ;
#2631 = FILL_AREA_STYLE ('',( #37944 ) ) ;
#2632 = DIRECTION ( 'NONE',  ( 0.000000000000000000, 0.000000000000000000, 1.000000000000000000 ) ) ;
#2633 = ADVANCED_FACE ( 'NONE', ( #58949 ), #53360, .T. ) ;
#2634 = CARTESIAN_POINT ( 'NONE',  ( 2.959100998889999889, 3.449999999999999734, 6.126970033295999762 ) ) ;
#2635 = B_SPLINE_CURVE_WITH_KNOTS ( 'NONE', 1,
 ( #80738, #207910 ),
 .UNSPECIFIED., .F., .F.,
 ( 2, 2 ),
 ( 0.000000000000000000, 1.000000000000000000 ),
 .UNSPECIFIED. ) ;
#2636 = CARTESIAN_POINT ( 'NONE',  ( 1.502601910021409859, 4.038461538461539213, -1.502601910021414966 ) ) ;
#2637 = ORIENTED_EDGE ( 'NONE', *, *, #163738, .F. ) ;
#2638 = EDGE_CURVE ( 'NONE', #208331, #212704, #41256, .T. ) ;
#2639 = VERTEX_POINT ( 'NONE', #168543 ) ;
#2640 = ORIENTED_EDGE ( 'NONE', *, *, #14620, .T. ) ;
#2641 = PRESENTATION_LAYER_ASSIGNMENT (  '', '', ( #104235 ) ) ;
#2642 = B_SPLINE_CURVE_WITH_KNOTS ( 'NONE', 1,
 ( #228451, #227292 ),
 .UNSPECIFIED., .F., .F.,
 ( 2, 2 ),
 ( 0.000000000000000000, 0.4000000000000060174 ),
 .UNSPECIFIED. ) ;
#2643 = CARTESIAN_POINT ( 'NONE',  ( -0.4500000000000000111, -0.4500000000000000111, 0.5000000000000000000 ) ) ;
#2645 = EDGE_LOOP ( 'NONE', ( #180316, #158426, #14756, #103024, #38626, #70851 ) ) ;
#2644 = DIRECTION ( 'NONE',  ( -0.9981347984218673641, 0.06104853953485191859, 0.000000000000000000 ) ) ;
#2646 = APPLICATION_CONTEXT ( 'automotive_design' ) ;
#2647 = DIRECTION ( 'NONE',  ( 0.000000000000000000, 0.000000000000000000, -1.000000000000000000 ) ) ;
#2648 = AXIS2_PLACEMENT_3D ( 'NONE', #55747, #129969, #93436 ) ;
#2649 = FACE_OUTER_BOUND ( 'NONE', #62886, .T. ) ;
#2650 = ORIENTED_EDGE ( 'NONE', *, *, #52556, .F. ) ;
#2651 = CARTESIAN_POINT ( 'NONE',  ( 5.956298685948969940, 21.56087273007469918, 17.32230902158089947 ) ) ;
#2652 = AXIS2_PLACEMENT_3D ( 'NONE', #102629, #136811, #67249 ) ;
#2653 = CARTESIAN_POINT ( 'NONE',  ( 127.0914274123170173, 37.08536138269369786, 25.33022324445380136 ) ) ;
#2654 = ORIENTED_EDGE ( 'NONE', *, *, #186432, .F. ) ;
#2655 = DIRECTION ( 'NONE',  ( -1.000000000000000000, 0.000000000000000000, 0.000000000000000000 ) ) ;
#2656 =( GEOMETRIC_REPRESENTATION_CONTEXT ( 3 ) GLOBAL_UNCERTAINTY_ASSIGNED_CONTEXT ( ( #170306 ) ) GLOBAL_UNIT_ASSIGNED_CONTEXT ( ( #214358, #146055, #91876 ) ) REPRESENTATION_CONTEXT ( 'NONE', 'WORKASPACE' ) );
#2657 = ORIENTED_EDGE ( 'NONE', *, *, #85824, .F. ) ;
#2658 = ORIENTED_EDGE ( 'NONE', *, *, #15426, .F. ) ;
#2659 = B_SPLINE_SURFACE_WITH_KNOTS ( 'NONE', 3, 3, ( 
 ( #63338, #116407, #136408, #83361 ),
 ( #135246, #118718, #190497, #172943 ),
 ( #27946, #43311, #11466, #24459 ),
 ( #188242, #117590, #207035, #132923 ) ),
 .UNSPECIFIED., .F., .F., .F.,
 ( 4, 4 ),
 ( 4, 4 ),
 ( 0.000000000000000000, 1.000000000000000000 ),
 ( 0.000000000000000000, 1.000000000000000000 ),
 .UNSPECIFIED. ) ;
#2660 = ORIENTED_EDGE ( 'NONE', *, *, #63511, .T. ) ;
#2661 = VECTOR ( 'NONE', #1753, 1000.000000000000000 ) ;
#2662 = DIRECTION ( 'NONE',  ( 0.000000000000000000, -0.06104853953487121565, -0.9981347984218661429 ) ) ;
#2663 = DIRECTION ( 'NONE',  ( 0.000000000000000000, -0.06104853953485191165, -0.9981347984218672531 ) ) ;
#2664 = FACE_OUTER_BOUND ( 'NONE', #10725, .T. ) ;
#2665 =( BOUNDED_CURVE ( )  B_SPLINE_CURVE ( 2, ( #30706, #228530, #102654, #173383, #174528 ),
 .UNSPECIFIED., .F., .F. ) 
 B_SPLINE_CURVE_WITH_KNOTS ( ( 3, 2, 3 ),
 ( 0.000000000000000000, 1.806415775814130154, 3.612831551628260307 ),
 .UNSPECIFIED. ) 
 CURVE ( )  GEOMETRIC_REPRESENTATION_ITEM ( )  RATIONAL_B_SPLINE_CURVE ( ( 1.000000000000000000, 0.7071067811865480168, 1.000000000000000000, 0.7071067811865480168, 1.000000000000000000 ) ) 
 REPRESENTATION_ITEM ( '' )  );
#2666 = FACE_OUTER_BOUND ( 'NONE', #109284, .T. ) ;
#2667 = FACE_OUTER_BOUND ( 'NONE', #225672, .T. ) ;
#2668 =( NAMED_UNIT ( * ) SI_UNIT ( $, .STERADIAN. ) SOLID_ANGLE_UNIT ( ) );
#2669 = FACE_OUTER_BOUND ( 'NONE', #165319, .T. ) ;
#2670 = ORIENTED_EDGE ( 'NONE', *, *, #46732, .T. ) ;
#2671 = EDGE_CURVE ( 'NONE', #32017, #156249, #52685, .T. ) ;
#2672 = LINE ( 'NONE', #142930, #92538 ) ;
#2673 = CARTESIAN_POINT ( 'NONE',  ( -3.100000000000000089, 3.445803989154999858, 1.899999999999999911 ) ) ;
#2674 = AXIS2_PLACEMENT_3D ( 'NONE', #28750, #83020, #26442 ) ;
#2675 = ORIENTED_EDGE ( 'NONE', *, *, #29613, .T. ) ;
#2676 = DIRECTION ( 'NONE',  ( 0.000000000000000000, 1.000000000000000000, 0.000000000000000000 ) ) ;
#2677 = ORIENTED_EDGE ( 'NONE', *, *, #60698, .F. ) ;
#2678 = VECTOR ( 'NONE', #204976, 1000.000000000000000 ) ;
#2679 = ORIENTED_EDGE ( 'NONE', *, *, #33625, .T. ) ;
#2680 = EDGE_LOOP ( 'NONE', ( #61309, #18783, #120660, #120816, #118178, #222751 ) ) ;
#2681 = CARTESIAN_POINT ( 'NONE',  ( 4.747005950151660159, 41.21319792131640014, 17.32230902158089947 ) ) ;
#2682 = ADVANCED_FACE ( 'NONE', ( #149684 ), #23596, .T. ) ;
#2683 = DIRECTION ( 'NONE',  ( -2.135044278125299864E-16, 0.000000000000000000, -1.000000000000000000 ) ) ;
#2684 = ORIENTED_EDGE ( 'NONE', *, *, #194749, .F. ) ;
#2685 = ADVANCED_FACE ( 'NONE', ( #80143 ), #152023, .T. ) ;
#2687 = CARTESIAN_POINT ( 'NONE',  ( 22.16299148716209899, 45.75372154959789839, 25.33022324445380136 ) ) ;
#2686 = FACE_OUTER_BOUND ( 'NONE', #142843, .T. ) ;
#2688 = ORIENTED_EDGE ( 'NONE', *, *, #178740, .T. ) ;
#2689 = ORIENTED_EDGE ( 'NONE', *, *, #153372, .F. ) ;
#2690 = PLANE ( 'NONE',  #129372 ) ;
#2691 = CARTESIAN_POINT ( 'NONE',  ( 94.21431730517799963, 18.92308293770960148, 25.33022324445380136 ) ) ;
#2692 = LINE ( 'NONE', #215883, #36116 ) ;
#2693 = AXIS2_PLACEMENT_3D ( 'NONE', #149953, #58049, #221682 ) ;
#2694 = DIRECTION ( 'NONE',  ( 0.000000000000000000, 0.000000000000000000, 1.000000000000000000 ) ) ;
#2696 = ADVANCED_FACE ( 'NONE', ( #5926 ), #116682, .T. ) ;
#2695 = DIRECTION ( 'NONE',  ( 0.000000000000000000, 1.000000000000000000, 0.000000000000000000 ) ) ;
#2697 = COLOUR_RGB ( '',0.2509803921568627416, 0.2509803921568627416, 0.2509803921568627416 ) ;
#2698 = EDGE_CURVE ( 'NONE', #191881, #121501, #170878, .T. ) ;
#2699 = VECTOR ( 'NONE', #120282, 1000.000000000000000 ) ;
#2700 = CIRCLE ( 'NONE', #134415, 0.3000000000000016542 ) ;
#2701 = AXIS2_PLACEMENT_3D ( 'NONE', #41606, #117040, #132371 ) ;
#2702 = DIRECTION ( 'NONE',  ( 1.000000000000000000, 0.000000000000000000, 5.204170427930269822E-14 ) ) ;
#2703 = B_SPLINE_CURVE_WITH_KNOTS ( 'NONE', 3,
 ( #105876, #91664, #88165, #90497, #3277 ),
 .UNSPECIFIED., .F., .F.,
 ( 4, 1, 4 ),
 ( -0.01616642711256290055, -0.007635155017446191433, 0.000000000000000000 ),
 .UNSPECIFIED. ) ;
#2704 = CARTESIAN_POINT ( 'NONE',  ( 57.76423363793049504, 36.67258232709339438, 25.82555811113449806 ) ) ;
#2705 = VECTOR ( 'NONE', #182122, 999.9999999999998863 ) ;
#2706 = VERTEX_POINT ( 'NONE', #191935 ) ;
#2707 = AXIS2_PLACEMENT_3D ( 'NONE', #226937, #154069, #137545 ) ;
#2708 = DIRECTION ( 'NONE',  ( -1.387778780782097718E-16, 6.336896365493511126E-29, 1.000000000000000000 ) ) ;
#2709 = ORIENTED_EDGE ( 'NONE', *, *, #193887, .T. ) ;
#2710 =( BOUNDED_CURVE ( )  B_SPLINE_CURVE ( 3, ( #227419, #101545, #155727, #152238 ),
 .UNSPECIFIED., .F., .F. ) 
 B_SPLINE_CURVE_WITH_KNOTS ( ( 4, 4 ),
 ( 3.141592653590000062, 4.712388980384999648 ),
 .UNSPECIFIED. ) 
 CURVE ( )  GEOMETRIC_REPRESENTATION_ITEM ( )  RATIONAL_B_SPLINE_CURVE ( ( 1.000000000000000000, 0.8047378541240000072, 0.8047378541240000072, 1.000000000000000000 ) ) 
 REPRESENTATION_ITEM ( '' )  );
#2711 = EDGE_CURVE ( 'NONE', #134030, #132414, #75919, .T. ) ;
#2712 = ORIENTED_EDGE ( 'NONE', *, *, #189887, .F. ) ;
#2713 = ORIENTED_EDGE ( 'NONE', *, *, #20907, .T. ) ;
#2714 = CARTESIAN_POINT ( 'NONE',  ( 4.043895146046999400, 0.1277100477729999906, -2.174999999999999822 ) ) ;
#2715 = EDGE_CURVE ( 'NONE', #64638, #165136, #125760, .T. ) ;
#2716 = CIRCLE ( 'NONE', #66646, 0.1499999999999999667 ) ;
#2717 = PLANE ( 'NONE',  #71316 ) ;
#2718 = CARTESIAN_POINT ( 'NONE',  ( 0.1799999999999997158, -14.47000000000000064, 0.2500000000000000000 ) ) ;
#2720 = VECTOR ( 'NONE', #95256, 1000.000000000000000 ) ;
#2719 = VECTOR ( 'NONE', #93881, 1000.000000000000000 ) ;
#2721 = EDGE_CURVE ( 'NONE', #175973, #23696, #102444, .T. ) ;
#2722 = UNCERTAINTY_MEASURE_WITH_UNIT (LENGTH_MEASURE( 1.000000000000000082E-05 ), #179773, 'distance_accuracy_value', 'NONE');
#2723 = ORIENTED_EDGE ( 'NONE', *, *, #143266, .T. ) ;
#2724 = DIRECTION ( 'NONE',  ( 0.000000000000000000, 0.000000000000000000, 1.000000000000000000 ) ) ;
#2726 = DIRECTION ( 'NONE',  ( 0.000000000000000000, 1.000000000000000000, 0.000000000000000000 ) ) ;
#2725 = CARTESIAN_POINT ( 'NONE',  ( 2.891460693269999993, -1.777751063068000015, 0.2083181197869999890 ) ) ;
#2727 = DIRECTION ( 'NONE',  ( -0.8660254037838450714, -0.5000000000010280665, 1.275573967648500397E-14 ) ) ;
#2728 = CARTESIAN_POINT ( 'NONE',  ( -2.374999999999996447, 8.326923076923069544, 1.454268073987481363E-16 ) ) ;
#2730 = VERTEX_POINT ( 'NONE', #209555 ) ;
#2729 = CYLINDRICAL_SURFACE ( 'NONE', #183340, 0.01000000000000002623 ) ;
#2731 = CARTESIAN_POINT ( 'NONE',  ( 104.2200816122930007, 36.25980327155090066, 25.82555811113449806 ) ) ;
#2732 = CARTESIAN_POINT ( 'NONE',  ( -2.799999999999999822, 1.699999999999999956, 0.1900000000000000022 ) ) ;
#2733 = CARTESIAN_POINT ( 'NONE',  ( -0.1430424198508848110, 1.906514298915865213, 4.551000000000000156 ) ) ;
#2734 = EDGE_LOOP ( 'NONE', ( #152567, #230859, #96632, #224055 ) ) ;
#2735 = CARTESIAN_POINT ( 'NONE',  ( -0.02149156016135355188, -1.630510031336489973, 4.549999999999999822 ) ) ;
#2737 = DIRECTION ( 'NONE',  ( 0.000000000000000000, 0.7071067811865474617, 0.7071067811865474617 ) ) ;
#2736 = SURFACE_STYLE_USAGE ( .BOTH. , #127685 ) ;
#2738 = CARTESIAN_POINT ( 'NONE',  ( -2.635000000000000231, 0.08107175466445000478, -4.481868760218000070 ) ) ;
#2739 = PLANE ( 'NONE',  #217139 ) ;
#2740 = CARTESIAN_POINT ( 'NONE',  ( -2.139565151641154905, -1.734723475976809855E-15, -10.83615526660092065 ) ) ;
#2741 = CARTESIAN_POINT ( 'NONE',  ( 39.18261361714120028, 28.41700121578130123, 25.82555811113449806 ) ) ;
#2742 = PLANE ( 'NONE',  #17073 ) ;
#2743 = VERTEX_POINT ( 'NONE', #50529 ) ;
#2744 = DIRECTION ( 'NONE',  ( 0.000000000000000000, 0.000000000000000000, -1.000000000000000000 ) ) ;
#2745 = CARTESIAN_POINT ( 'NONE',  ( 1.267838541666666208, 3.807604166666665790, 1.270000000000000240 ) ) ;
#2746 = CARTESIAN_POINT ( 'NONE',  ( 1.000000000000000000, -31.56562558854147937, 0.000000000000000000 ) ) ;
#2747 = CARTESIAN_POINT ( 'NONE',  ( -3.415750793409954689, 0.1373514148419686109, -18.79917028208129892 ) ) ;
#2748 = EDGE_CURVE ( 'NONE', #97660, #25892, #8640, .T. ) ;
#2750 = CARTESIAN_POINT ( 'NONE',  ( 102.7901730192400009, 39.56203571613849590, 25.33022324445380136 ) ) ;
#2749 = CARTESIAN_POINT ( 'NONE',  ( -3.185129615105754652, -2.131070965528490291, 4.549999999999999822 ) ) ;
#2751 = CARTESIAN_POINT ( 'NONE',  ( 0.9066339496430000366, 3.449999999999999734, -0.2071247049989999867 ) ) ;
#2752 = ORIENTED_EDGE ( 'NONE', *, *, #33201, .T. ) ;
#2753 = ORIENTED_EDGE ( 'NONE', *, *, #57151, .F. ) ;
#2754 = FACE_BOUND ( 'NONE', #124039, .T. ) ;
#2756 = ORIENTED_EDGE ( 'NONE', *, *, #186192, .F. ) ;
#2755 = FACE_OUTER_BOUND ( 'NONE', #148317, .T. ) ;
#2757 = ORIENTED_EDGE ( 'NONE', *, *, #206375, .F. ) ;
#2758 = DIRECTION ( 'NONE',  ( 0.000000000000000000, 0.000000000000000000, 1.000000000000000000 ) ) ;
#2759 = CARTESIAN_POINT ( 'NONE',  ( -0.3984693397283471383, 2.703876851457150288, 1.269999999999999796 ) ) ;
#2760 = ORIENTED_EDGE ( 'NONE', *, *, #41791, .F. ) ;
#2761 = VECTOR ( 'NONE', #64584, 1000.000000000000000 ) ;
#2762 = DIRECTION ( 'NONE',  ( -0.8660254037845643849, 0.4999999999997821742, 1.490744385751838796E-14 ) ) ;
#2763 = VECTOR ( 'NONE', #204300, 1000.000000000000000 ) ;
#2764 = CARTESIAN_POINT ( 'NONE',  ( 3.838845216775490066, 14.96043160998190125, 4.980215804985709482 ) ) ;
#2766 = CARTESIAN_POINT ( 'NONE',  ( -1.083901980891879946, 0.3722032696008695241, 4.551000000000000156 ) ) ;
#2765 = DIRECTION ( 'NONE',  ( 0.000000000000000000, -1.000000000000000000, 0.000000000000000000 ) ) ;
#2767 = VECTOR ( 'NONE', #40251, 1000.000000000000000 ) ;
#2768 = CYLINDRICAL_SURFACE ( 'NONE', #138069, 0.4000000000000010214 ) ;
#2769 = CARTESIAN_POINT ( 'NONE',  ( 18.55000000000000071, -16.15000000000000213, 26.70000000000000284 ) ) ;
#2770 = DIRECTION ( 'NONE',  ( 0.000000000000000000, -0.06104853953487179852, -0.9981347984218660319 ) ) ;
#2771 = CIRCLE ( 'NONE', #134476, 0.02000000000000002123 ) ;
#2772 = EDGE_CURVE ( 'NONE', #109740, #17082, #174322, .T. ) ;
#2773 = CARTESIAN_POINT ( 'NONE',  ( 65.00000000000002842, 72.49999999999994316, -52.00000000000000000 ) ) ;
#2774 = CARTESIAN_POINT ( 'NONE',  ( 1.949999999999999956, 0.8599999999999999867, 3.380000000000000338 ) ) ;
#2775 = CARTESIAN_POINT ( 'NONE',  ( 9.822866199587620528, 49.83832525271949976, 25.57789067779420122 ) ) ;
#2776 = VECTOR ( 'NONE', #137278, 1000.000000000000000 ) ;
#2777 = DIRECTION ( 'NONE',  ( 0.000000000000000000, 0.000000000000000000, 1.000000000000000000 ) ) ;
#2778 = CARTESIAN_POINT ( 'NONE',  ( -0.02498229992058999954, 0.01068953966973000026, 1.250000000000000000 ) ) ;
#2779 = CARTESIAN_POINT ( 'NONE',  ( 2.799999999999884359, -1.724972220159837866, 0.1554118893260433287 ) ) ;
#2781 = ORIENTED_EDGE ( 'NONE', *, *, #22740, .F. ) ;
#2780 = EDGE_CURVE ( 'NONE', #144893, #136001, #140342, .T. ) ;
#2782 = DIRECTION ( 'NONE',  ( 0.000000000000000000, 1.000000000000000000, 0.000000000000000000 ) ) ;
#2783 = ORIENTED_EDGE ( 'NONE', *, *, #111038, .T. ) ;
#2784 = CARTESIAN_POINT ( 'NONE',  ( 126.6406142480510084, 11.28669801661800065, 20.87220944432739955 ) ) ;
#2785 = STYLED_ITEM ( 'NONE', ( #63885 ), #186567 ) ;
#2786 = FACE_OUTER_BOUND ( 'NONE', #159578, .T. ) ;
#2787 = CARTESIAN_POINT ( 'NONE',  ( 4.299999999999999822, 0.9499999999999999556, -1.430000000000000160 ) ) ;
#2788 = DIRECTION ( 'NONE',  ( 0.000000000000000000, 0.000000000000000000, -1.000000000000000000 ) ) ;
#2789 = ORIENTED_EDGE ( 'NONE', *, *, #89480, .F. ) ;
#2790 = AXIS2_PLACEMENT_3D ( 'NONE', #226324, #43838, #115755 ) ;
#2791 = ADVANCED_FACE ( 'NONE', ( #103585 ), #210745, .T. ) ;
#2792 = DIRECTION ( 'NONE',  ( -0.7071067811865532349, 0.000000000000000000, 0.7071067811865416886 ) ) ;
#2794 = B_SPLINE_CURVE_WITH_KNOTS ( 'NONE', 3,
 ( #198360, #36939, #73492, #108890 ),
 .UNSPECIFIED., .F., .F.,
 ( 4, 4 ),
 ( 0.000000000000000000, 1.000000000000000000 ),
 .UNSPECIFIED. ) ;
#2793 = LINE ( 'NONE', #197191, #210157 ) ;
#2795 = VECTOR ( 'NONE', #182411, 1000.000000000000000 ) ;
#2796 = ORIENTED_EDGE ( 'NONE', *, *, #193870, .T. ) ;
#2797 = CARTESIAN_POINT ( 'NONE',  ( 52.76135148445540324, 45.34094249403889876, 25.33022324445380136 ) ) ;
#2798 = EDGE_LOOP ( 'NONE', ( #151421, #47231, #199358, #90617 ) ) ;
#2799 = CARTESIAN_POINT ( 'NONE',  ( -0.4800049355280000540, -0.4000000000040000447, 0.09609389764993001015 ) ) ;
#2800 = DIRECTION ( 'NONE',  ( 2.413528314402515076E-16, -1.000000000000000000, 0.000000000000000000 ) ) ;
#2801 = CYLINDRICAL_SURFACE ( 'NONE', #202690, 0.01000000000000001062 ) ;
#2802 = ORIENTED_EDGE ( 'NONE', *, *, #175920, .T. ) ;
#2803 = EDGE_CURVE ( 'NONE', #25201, #52493, #192843, .T. ) ;
#2804 = VECTOR ( 'NONE', #160651, 1000.000000000000000 ) ;
#2805 = ORIENTED_EDGE ( 'NONE', *, *, #110894, .F. ) ;
#2806 = CARTESIAN_POINT ( 'NONE',  ( 2.435384001605467752, 20.91674307999517524, 13.44066112334335550 ) ) ;
#2807 = FACE_OUTER_BOUND ( 'NONE', #177396, .T. ) ;
#2808 = CARTESIAN_POINT ( 'NONE',  ( -2.790000000000000036, 1.600000000000000089, 1.340000000000000080 ) ) ;
#2809 = FACE_OUTER_BOUND ( 'NONE', #7572, .T. ) ;
#2810 = EDGE_CURVE ( 'NONE', #232648, #15773, #137008, .T. ) ;
#2811 = ORIENTED_EDGE ( 'NONE', *, *, #53515, .T. ) ;
#2812 = CARTESIAN_POINT ( 'NONE',  ( 0.8352343658819999517, 3.083333335545999976, 1.600414891877000034 ) ) ;
#2813 = CARTESIAN_POINT ( 'NONE',  ( 14.22175144212721953, 0.000000000000000000, -17.05017856687340227 ) ) ;
#2814 = SURFACE_STYLE_FILL_AREA ( #164215 ) ;
#2815 = EDGE_CURVE ( 'NONE', #224125, #160824, #41380, .T. ) ;
#2816 = ORIENTED_EDGE ( 'NONE', *, *, #132196, .F. ) ;
#2817 = ORIENTED_EDGE ( 'NONE', *, *, #219562, .F. ) ;
#2818 = CARTESIAN_POINT ( 'NONE',  ( -0.7999999999840000653, -0.4500000000000000111, 0.03000000041972999965 ) ) ;
#2819 = DIRECTION ( 'NONE',  ( 1.881043618437479950E-22, -4.303408362033070221E-15, 1.000000000000000000 ) ) ;
#2820 = DIRECTION ( 'NONE',  ( 0.9981347984218673641, -0.06104853953485191859, 0.000000000000000000 ) ) ;
#2822 = ORIENTED_EDGE ( 'NONE', *, *, #100932, .F. ) ;
#2821 = EDGE_CURVE ( 'NONE', #106833, #22958, #157789, .T. ) ;
#2823 = CARTESIAN_POINT ( 'NONE',  ( 8.349999999999999645, 16.15000000000000213, 26.70000000000000284 ) ) ;
#2824 = EDGE_CURVE ( 'NONE', #67260, #175974, #42072, .T. ) ;
#2825 = CARTESIAN_POINT ( 'NONE',  ( 97.78729086555009076, 30.89367554914359815, 25.82555811113449806 ) ) ;
#2826 = DIRECTION ( 'NONE',  ( 0.000000000000000000, 1.000000000000000000, -4.336808689942000381E-15 ) ) ;
#2827 = CIRCLE ( 'NONE', #194682, 0.3000000000000016542 ) ;
#2828 = EDGE_LOOP ( 'NONE', ( #148409, #184832, #96251, #104562 ) ) ;
#2829 = CARTESIAN_POINT ( 'NONE',  ( -2.810489946112999959, -1.798072691758000108, 0.7647021914810000487 ) ) ;
#2830 = B_SPLINE_CURVE_WITH_KNOTS ( 'NONE', 1,
 ( #126500, #197146 ),
 .UNSPECIFIED., .F., .F.,
 ( 2, 2 ),
 ( 0.000000000000000000, 0.5999999999999999778 ),
 .UNSPECIFIED. ) ;
#2831 = CARTESIAN_POINT ( 'NONE',  ( 58.48098585681790240, 33.78312893818040408, 25.33022324445380136 ) ) ;
#2832 = ORIENTED_EDGE ( 'NONE', *, *, #120555, .F. ) ;
#2833 = B_SPLINE_CURVE_WITH_KNOTS ( 'NONE', 3,
 ( #58509, #40813, #60852, #151595 ),
 .UNSPECIFIED., .F., .F.,
 ( 4, 4 ),
 ( 0.000000000000000000, 1.000000000000000000 ),
 .UNSPECIFIED. ) ;
#2834 = AXIS2_PLACEMENT_3D ( 'NONE', #144928, #127292, #170491 ) ;
#2835 = CARTESIAN_POINT ( 'NONE',  ( 6.191673056007529041, 42.65792461457289875, 13.19451846590829724 ) ) ;
#2836 = EDGE_CURVE ( 'NONE', #121535, #229752, #158940, .T. ) ;
#2837 = DIRECTION ( 'NONE',  ( 0.000000000000000000, 0.000000000000000000, -1.000000000000000000 ) ) ;
#2838 = ORIENTED_EDGE ( 'NONE', *, *, #167989, .T. ) ;
#2839 = AXIS2_PLACEMENT_3D ( 'NONE', #72907, #177829, #54065 ) ;
#2840 = LINE ( 'NONE', #127783, #14888 ) ;
#2841 = CARTESIAN_POINT ( 'NONE',  ( 4.371408323025629983, 36.46750704048960046, 17.32230902158089947 ) ) ;
#2843 = FILL_AREA_STYLE_COLOUR ( '', #98383 ) ;
#2842 = SURFACE_STYLE_USAGE ( .BOTH. , #77017 ) ;
#2844 = EDGE_LOOP ( 'NONE', ( #108513, #126651, #43284, #25774 ) ) ;
#2846 = ADVANCED_FACE ( 'NONE', ( #228323 ), #121305, .T. ) ;
#2845 = CARTESIAN_POINT ( 'NONE',  ( -27.50000000000000000, 12.00000000000000000, 12.50000000000000000 ) ) ;
#2847 = PRESENTATION_STYLE_ASSIGNMENT (( #20483 ) ) ;
#2848 = CARTESIAN_POINT ( 'NONE',  ( 6.349999999999999645, 3.504999999999999893, 0.000000000000000000 ) ) ;
#2849 = CARTESIAN_POINT ( 'NONE',  ( 18.89818155441725267, 3.433940725496464896, -2.067069663629602871 ) ) ;
#2850 = CARTESIAN_POINT ( 'NONE',  ( 142.4087741707200223, 12.25855462589009903, 21.64449616167789969 ) ) ;
#2851 = CARTESIAN_POINT ( 'NONE',  ( 1.466544626729359591, 3.633417381006056157, 1.269999999999999796 ) ) ;
#2852 = ADVANCED_FACE ( 'NONE', ( #69385 ), #161236, .F. ) ;
#2853 = EDGE_LOOP ( 'NONE', ( #163185, #98711, #117414, #55597 ) ) ;
#2854 = CYLINDRICAL_SURFACE ( 'NONE', #169637, 1.000000000000000888 ) ;
#2855 = DIRECTION ( 'NONE',  ( -1.000000000000000000, -2.579412102316999831E-17, 1.776356839400000001E-15 ) ) ;
#2856 = DIRECTION ( 'NONE',  ( -1.947759692324839872E-16, -1.000000000000000000, 0.000000000000000000 ) ) ;
#2857 = ORIENTED_EDGE ( 'NONE', *, *, #42818, .T. ) ;
#2858 = AXIS2_PLACEMENT_3D ( 'NONE', #161249, #144748, #18657 ) ;
#2859 = CARTESIAN_POINT ( 'NONE',  ( 4.746946424642070284, 27.50892823644840135, 10.13995345471069953 ) ) ;
#2860 = CARTESIAN_POINT ( 'NONE',  ( -2.185000000000000053, 0.5900000000000000799, 3.850000000000000089 ) ) ;
#2861 = AXIS2_PLACEMENT_3D ( 'NONE', #222337, #4558, #6844 ) ;
#2862 = CARTESIAN_POINT ( 'NONE',  ( -1.300000000000000044, -1.790000000000000036, 0.2999999999999999889 ) ) ;
#2863 = ORIENTED_EDGE ( 'NONE', *, *, #38263, .F. ) ;
#2864 = FACE_OUTER_BOUND ( 'NONE', #81629, .T. ) ;
#2865 = ORIENTED_EDGE ( 'NONE', *, *, #46797, .T. ) ;
#2866 = EDGE_LOOP ( 'NONE', ( #14055, #156609, #198141, #195013 ) ) ;
#2867 = CARTESIAN_POINT ( 'NONE',  ( 7.058509009522610178, 30.39838172645590220, 13.50837954500440041 ) ) ;
#2868 = EDGE_CURVE ( 'NONE', #194398, #202244, #177781, .T. ) ;
#2869 = STYLED_ITEM ( 'NONE', ( #125079 ), #90261 ) ;
#2870 = DIRECTION ( 'NONE',  ( -6.165102477469609805E-16, 1.000000000000000000, 0.000000000000000000 ) ) ;
#2871 = CARTESIAN_POINT ( 'NONE',  ( -1.364999999999999991, 0.5199999999999999067, -4.049999999999999822 ) ) ;
#2872 = ORIENTED_EDGE ( 'NONE', *, *, #54022, .T. ) ;
#2873 = VERTEX_POINT ( 'NONE', #211906 ) ;
#2874 = PRESENTATION_LAYER_ASSIGNMENT (  '', '', ( #85632 ) ) ;
#2877 = VERTEX_POINT ( 'NONE', #16325 ) ;
#2876 = CARTESIAN_POINT ( 'NONE',  ( 2.339601279358999975, 3.649999999999999911, 5.487359914708999753 ) ) ;
#2875 = CARTESIAN_POINT ( 'NONE',  ( -2.814802164211919866, 0.02499995529651699924, 4.549999999999999822 ) ) ;
#2878 = DIRECTION ( 'NONE',  ( -1.000000000000000000, 0.000000000000000000, 0.000000000000000000 ) ) ;
#2879 = CARTESIAN_POINT ( 'NONE',  ( 2.339601279358999975, 3.449999999999999734, 5.487359914708999753 ) ) ;
#2880 = ORIENTED_EDGE ( 'NONE', *, *, #171922, .F. ) ;
#2881 = EDGE_CURVE ( 'NONE', #91746, #199878, #215069, .T. ) ;
#2882 = CARTESIAN_POINT ( 'NONE',  ( 1.034999999999999920, 0.1509411905539999876, -4.486142157984999379 ) ) ;
#2883 = CARTESIAN_POINT ( 'NONE',  ( -10.42136696190159917, 4.336808689942014778E-16, 3.659933147666205144 ) ) ;
#2884 = ORIENTED_EDGE ( 'NONE', *, *, #134149, .F. ) ;
#2885 = CARTESIAN_POINT ( 'NONE',  ( 2.125000000000000444, 4.134615384615383249, -0.8802038200428271564 ) ) ;
#2886 = FACE_OUTER_BOUND ( 'NONE', #100202, .T. ) ;
#2887 = VECTOR ( 'NONE', #4578, 1000.000000000000000 ) ;
#2888 = CIRCLE ( 'NONE', #134562, 0.2500000000000000000 ) ;
#2889 = AXIS2_PLACEMENT_3D ( 'NONE', #53123, #16583, #141508 ) ;
#2890 = AXIS2_PLACEMENT_3D ( 'NONE', #72968, #1114, #196676 ) ;
#2891 = B_SPLINE_CURVE_WITH_KNOTS ( 'NONE', 1,
 ( #99379, #26284 ),
 .UNSPECIFIED., .F., .F.,
 ( 2, 2 ),
 ( 0.000000000000000000, 3.464101615120010358 ),
 .UNSPECIFIED. ) ;
#2892 = DIRECTION ( 'NONE',  ( 0.000000000000000000, 0.000000000000000000, -1.000000000000000000 ) ) ;
#2893 = VERTEX_POINT ( 'NONE', #32800 ) ;
#2894 = DIRECTION ( 'NONE',  ( -0.9981347984218673641, 0.06104853953485191859, 0.000000000000000000 ) ) ;
#2896 = CARTESIAN_POINT ( 'NONE',  ( 7.272405925460417642, 0.1073426546599326181, -17.66675416118454578 ) ) ;
#2895 = DIRECTION ( 'NONE',  ( 1.000000000000000000, 0.000000000000000000, 0.000000000000000000 ) ) ;
#2898 = LINE ( 'NONE', #39348, #185422 ) ;
#2897 = AXIS2_PLACEMENT_3D ( 'NONE', #98691, #204679, #209289 ) ;
#2899 = ORIENTED_EDGE ( 'NONE', *, *, #32119, .F. ) ;
#2900 = EDGE_CURVE ( 'NONE', #230540, #129542, #176628, .T. ) ;
#2901 = AXIS2_PLACEMENT_3D ( 'NONE', #99600, #79606, #185649 ) ;
#2902 = EDGE_LOOP ( 'NONE', ( #30659, #201503, #196428, #46046 ) ) ;
#2903 = FILL_AREA_STYLE ('',( #200786 ) ) ;
#2904 = EDGE_CURVE ( 'NONE', #98314, #27795, #17467, .T. ) ;
#2905 = CARTESIAN_POINT ( 'NONE',  ( 4.750000000000000000, 1.699999999999999956, 1.649999999999999911 ) ) ;
#2906 = DIRECTION ( 'NONE',  ( 0.000000000000000000, 0.000000000000000000, 1.000000000000000000 ) ) ;
#2907 = AXIS2_PLACEMENT_3D ( 'NONE', #21987, #225614, #97373 ) ;
#2908 = ORIENTED_EDGE ( 'NONE', *, *, #154219, .F. ) ;
#2909 = CIRCLE ( 'NONE', #134581, 0.01000000000000001062 ) ;
#2910 = VERTEX_POINT ( 'NONE', #127082 ) ;
#2911 = ADVANCED_FACE ( 'NONE', ( #97216 ), #87007, .T. ) ;
#2912 = DIRECTION ( 'NONE',  ( 0.000000000000000000, 1.000000000000000000, 0.000000000000000000 ) ) ;
#2913 = EDGE_CURVE ( 'NONE', #133834, #164816, #98643, .T. ) ;
#2914 = ORIENTED_EDGE ( 'NONE', *, *, #122009, .F. ) ;
#2915 = ORIENTED_EDGE ( 'NONE', *, *, #218199, .F. ) ;
#2916 = ORIENTED_EDGE ( 'NONE', *, *, #639, .F. ) ;
#2917 = CARTESIAN_POINT ( 'NONE',  ( -3.846947573022999833, 0.4500000000000000111, -1.814999999999999947 ) ) ;
#2918 = EDGE_CURVE ( 'NONE', #94428, #230933, #45979, .T. ) ;
#2919 = ORIENTED_EDGE ( 'NONE', *, *, #9456, .F. ) ;
#2920 = LINE ( 'NONE', #73602, #222268 ) ;
#2921 = PRESENTATION_STYLE_ASSIGNMENT (( #75945 ) ) ;
#2922 = EDGE_CURVE ( 'NONE', #102133, #22612, #4696, .T. ) ;
#2923 = FACE_OUTER_BOUND ( 'NONE', #222892, .T. ) ;
#2924 = VERTEX_POINT ( 'NONE', #2145 ) ;
#2925 = ADVANCED_FACE ( 'NONE', ( #205509 ), #144736, .T. ) ;
#2926 = B_SPLINE_CURVE_WITH_KNOTS ( 'NONE', 1,
 ( #87789, #126635 ),
 .UNSPECIFIED., .F., .F.,
 ( 2, 2 ),
 ( 0.000000000000000000, 3.464101615130010359 ),
 .UNSPECIFIED. ) ;
#2927 = ORIENTED_EDGE ( 'NONE', *, *, #75831, .F. ) ;
#2928 = CARTESIAN_POINT ( 'NONE',  ( 18.27101683224841722, 5.807028597131703940, 5.729447485604235446 ) ) ;
#2929 = FACE_OUTER_BOUND ( 'NONE', #103788, .T. ) ;
#2930 = DIRECTION ( 'NONE',  ( 0.000000000000000000, 0.000000000000000000, 1.000000000000000000 ) ) ;
#2931 = CARTESIAN_POINT ( 'NONE',  ( 94.21431730520279757, 37.08536138267719906, 25.82555811113449806 ) ) ;
#2932 = VECTOR ( 'NONE', #1438, 1000.000000000000000 ) ;
#2933 = B_SPLINE_CURVE_WITH_KNOTS ( 'NONE', 1,
 ( #79729, #190342 ),
 .UNSPECIFIED., .F., .F.,
 ( 2, 2 ),
 ( 0.000000000000000000, 3.464101615030020120 ),
 .UNSPECIFIED. ) ;
#2934 = CIRCLE ( 'NONE', #168439, 0.1000000000000000472 ) ;
#2935 = CARTESIAN_POINT ( 'NONE',  ( 5.093227712632960369, 35.29439965580919392, 16.90391042729909898 ) ) ;
#2936 = EDGE_LOOP ( 'NONE', ( #79296, #89427, #157996, #110586 ) ) ;
#2937 = CARTESIAN_POINT ( 'NONE',  ( -2.115000000456165097, -8.242582326923971081, 0.000000000000000000 ) ) ;
#2938 = CARTESIAN_POINT ( 'NONE',  ( 12.80164010307879785, 32.21622301140040179, 25.74300230002110368 ) ) ;
#2939 = EDGE_CURVE ( 'NONE', #102829, #30438, #181972, .T. ) ;
#2940 = B_SPLINE_SURFACE_WITH_KNOTS ( 'NONE', 3, 1, ( 
 ( #142999, #193650 ),
 ( #69938, #176055 ),
 ( #174887, #210155 ),
 ( #32222, #101873 ),
 ( #86514, #194819 ) ),
 .UNSPECIFIED., .F., .F., .F.,
 ( 4, 1, 4 ),
 ( 2, 2 ),
 ( -0.01486259447265530012, -0.007522166755453829970, 0.000000000000000000 ),
 ( 0.000000000000000000, 9.999999999998900014E-05 ),
 .UNSPECIFIED. ) ;
#2941 = CARTESIAN_POINT ( 'NONE',  ( -1.350000000000000089, 0.4000000000000000222, -2.550000000000000266 ) ) ;
#2942 = ORIENTED_EDGE ( 'NONE', *, *, #176133, .F. ) ;
#2943 = CARTESIAN_POINT ( 'NONE',  ( 117.7988194796079995, 42.45148910503500161, 25.82555811113449806 ) ) ;
#2944 = ORIENTED_EDGE ( 'NONE', *, *, #144646, .F. ) ;
#2945 = VERTEX_POINT ( 'NONE', #74011 ) ;
#2946 = ORIENTED_EDGE ( 'NONE', *, *, #138418, .T. ) ;
#2947 = AXIS2_PLACEMENT_3D ( 'NONE', #124730, #73956, #123530 ) ;
#2948 = CARTESIAN_POINT ( 'NONE',  ( 1.863803676978508683, 45.54737787752340950, 15.17585793263119953 ) ) ;
#2949 = CIRCLE ( 'NONE', #93266, 5.200000000000002842 ) ;
#2950 = AXIS2_PLACEMENT_3D ( 'NONE', #129747, #24758, #96681 ) ;
#2951 = FACE_OUTER_BOUND ( 'NONE', #48274, .T. ) ;
#2952 = DIRECTION ( 'NONE',  ( 0.000000000000000000, 1.000000000000000000, 0.000000000000000000 ) ) ;
#2953 = PLANE ( 'NONE',  #123439 ) ;
#2954 = ORIENTED_EDGE ( 'NONE', *, *, #133080, .T. ) ;
#2955 = AXIS2_PLACEMENT_3D ( 'NONE', #169762, #120215, #102533 ) ;
#2956 = EDGE_CURVE ( 'NONE', #146079, #189026, #7665, .T. ) ;
#2957 = VECTOR ( 'NONE', #109713, 1000.000000000000000 ) ;
#2958 = ORIENTED_EDGE ( 'NONE', *, *, #109818, .T. ) ;
#2959 = ORIENTED_EDGE ( 'NONE', *, *, #200895, .F. ) ;
#2960 = CARTESIAN_POINT ( 'NONE',  ( -2.700000000000000178, 1.550000000000000044, 0.1900000000000000022 ) ) ;
#2961 = AXIS2_PLACEMENT_3D ( 'NONE', #45189, #41665, #153581 ) ;
#2962 = DIRECTION ( 'NONE',  ( -2.824543072761999373E-17, 1.000000000000000000, 0.000000000000000000 ) ) ;
#2963 = ORIENTED_EDGE ( 'NONE', *, *, #113666, .F. ) ;
#2964 = AXIS2_PLACEMENT_3D ( 'NONE', #139740, #120937, #64387 ) ;
#2965 = ORIENTED_EDGE ( 'NONE', *, *, #141588, .F. ) ;
#2966 = ORIENTED_EDGE ( 'NONE', *, *, #88982, .F. ) ;
#2967 = EDGE_LOOP ( 'NONE', ( #214576, #223166, #14222, #194715, #106083, #71899, #89332 ) ) ;
#2968 = ORIENTED_EDGE ( 'NONE', *, *, #74803, .F. ) ;
#2969 = LINE ( 'NONE', #147876, #72437 ) ;
#2970 = EDGE_CURVE ( 'NONE', #1975, #165177, #4256, .T. ) ;
#2971 =( NAMED_UNIT ( * ) PLANE_ANGLE_UNIT ( ) SI_UNIT ( $, .RADIAN. ) );
#2972 = ORIENTED_EDGE ( 'NONE', *, *, #153957, .F. ) ;
#2973 = ORIENTED_EDGE ( 'NONE', *, *, #45057, .T. ) ;
#2974 = CARTESIAN_POINT ( 'NONE',  ( 5.541628169140290439, 28.58022416574779712, 17.29217023652719831 ) ) ;
#2975 = EDGE_CURVE ( 'NONE', #232434, #71057, #7159, .T. ) ;
#2977 = CARTESIAN_POINT ( 'NONE',  ( -0.8201142023149999849, 2.916666667667999757, 1.382456168415000075 ) ) ;
#2976 = CARTESIAN_POINT ( 'NONE',  ( 77.77576225171550561, 36.67258232707690269, 25.33022324445380136 ) ) ;
#2978 = CARTESIAN_POINT ( 'NONE',  ( 2.120443951712000175, 3.921503561884000177, 2.331233427627999788 ) ) ;
#2979 = CIRCLE ( 'NONE', #119740, 0.02000000000000000042 ) ;
#2980 = DIRECTION ( 'NONE',  ( 1.000000000000000000, 0.000000000000000000, 0.000000000000000000 ) ) ;
#2981 = CARTESIAN_POINT ( 'NONE',  ( 0.1163823438466349974, -2.287232458832574977, 4.551000000000000156 ) ) ;
#2983 = ADVANCED_FACE ( 'NONE', ( #48824 ), #103041, .F. ) ;
#2982 = DIRECTION ( 'NONE',  ( -0.1736481776669309696, 0.000000000000000000, 0.9848077530122079093 ) ) ;
#2984 = CARTESIAN_POINT ( 'NONE',  ( 1.313314554501999964, -0.7633145545020000311, 1.250000000000000000 ) ) ;
#2985 = CARTESIAN_POINT ( 'NONE',  ( 3.350000000000000089, 0.1000000000000000056, 0.000000000000000000 ) ) ;
#2986 = DIRECTION ( 'NONE',  ( 0.000000000000000000, 1.000000000000000000, -4.336808689942000381E-15 ) ) ;
#2987 = CARTESIAN_POINT ( 'NONE',  ( 42.10847545217189491, 28.41700121578130123, 25.82555811113449806 ) ) ;
#2988 = ADVANCED_FACE ( 'NONE', ( #171439 ), #119556, .T. ) ;
#2989 = VECTOR ( 'NONE', #81747, 1000.000000000000000 ) ;
#2990 = DIRECTION ( 'NONE',  ( -0.5000000000002102762, 0.8660254037843173602, 0.000000000000000000 ) ) ;
#2991 = CIRCLE ( 'NONE', #78174, 0.01000000000000002623 ) ;
#2992 = VERTEX_POINT ( 'NONE', #8817 ) ;
#2993 = ORIENTED_EDGE ( 'NONE', *, *, #163076, .F. ) ;
#2994 = CYLINDRICAL_SURFACE ( 'NONE', #106273, 0.3000000000000004330 ) ;
#2995 = VERTEX_POINT ( 'NONE', #136073 ) ;
#2996 = ORIENTED_EDGE ( 'NONE', *, *, #45505, .F. ) ;
#2998 = ORIENTED_EDGE ( 'NONE', *, *, #127749, .T. ) ;
#2997 = CARTESIAN_POINT ( 'NONE',  ( 89.21143515171930005, 44.92816343844680205, 25.82555811113449806 ) ) ;
#2999 = ADVANCED_FACE ( 'NONE', ( #12293 ), #173770, .T. ) ;
#3000 = EDGE_CURVE ( 'NONE', #85457, #132414, #154911, .T. ) ;
#3001 = DIRECTION ( 'NONE',  ( 0.000000000000000000, 0.06104853953485191859, 0.9981347984218673641 ) ) ;
#3002 = CARTESIAN_POINT ( 'NONE',  ( -2.110111080264000183, 3.600043745028999709, 2.243059183893000075 ) ) ;
#3003 = EDGE_CURVE ( 'NONE', #205662, #63496, #116962, .T. ) ;
#3004 = UNCERTAINTY_MEASURE_WITH_UNIT (LENGTH_MEASURE( 1.000000000000000082E-05 ), #114292, 'distance_accuracy_value', 'NONE');
#3005 = B_SPLINE_CURVE_WITH_KNOTS ( 'NONE', 1,
 ( #31770, #126048 ),
 .UNSPECIFIED., .F., .F.,
 ( 2, 2 ),
 ( 0.000000000000000000, 3.464101615138320156 ),
 .UNSPECIFIED. ) ;
#3007 = FACE_OUTER_BOUND ( 'NONE', #15105, .T. ) ;
#3006 = AXIS2_PLACEMENT_3D ( 'NONE', #231213, #208983, #69945 ) ;
#3008 = EDGE_CURVE ( 'NONE', #141255, #30941, #141943, .T. ) ;
#3010 = CARTESIAN_POINT ( 'NONE',  ( -2.799999999999999822, 1.550000000000000044, 0.1900000000000000022 ) ) ;
#3009 = CARTESIAN_POINT ( 'NONE',  ( 2.198824889587999820, 3.653198451470999863, 3.339019608825000152 ) ) ;
#3011 = CARTESIAN_POINT ( 'NONE',  ( 0.8802038200428259351, 8.557692307692304823, -2.125000000000000444 ) ) ;
#3013 = VERTEX_POINT ( 'NONE', #66494 ) ;
#3012 = CARTESIAN_POINT ( 'NONE',  ( 3.054552540415469863, 35.64068059595609839, 14.35029982149660022 ) ) ;
#3014 =( BOUNDED_CURVE ( )  B_SPLINE_CURVE ( 2, ( #187042, #116378, #25582 ),
 .UNSPECIFIED., .F., .F. ) 
 B_SPLINE_CURVE_WITH_KNOTS ( ( 3, 3 ),
 ( 0.000000000000000000, 0.03049999316102890157 ),
 .UNSPECIFIED. ) 
 CURVE ( )  GEOMETRIC_REPRESENTATION_ITEM ( )  RATIONAL_B_SPLINE_CURVE ( ( 1.000000000000000000, 0.9999813950660300099, 1.000000000000000000 ) ) 
 REPRESENTATION_ITEM ( '' )  );
#3015 = TOROIDAL_SURFACE ( 'NONE', #131029, 0.06999999999999999278, 0.02000000000000000042 ) ;
#3016 = B_SPLINE_CURVE_WITH_KNOTS ( 'NONE', 1,
 ( #194421, #177980 ),
 .UNSPECIFIED., .F., .F.,
 ( 2, 2 ),
 ( 0.000000000000000000, 0.5999999999999999778 ),
 .UNSPECIFIED. ) ;
#3017 = LINE ( 'NONE', #41800, #22717 ) ;
#3018 = EDGE_CURVE ( 'NONE', #143475, #114494, #157228, .T. ) ;
#3019 = DIRECTION ( 'NONE',  ( 4.517509052023000551E-16, 1.000000000000000000, 0.000000000000000000 ) ) ;
#3020 = CARTESIAN_POINT ( 'NONE',  ( -0.8921666139075158375, 2.681329194638751634, 1.270000000000000240 ) ) ;
#3021 = ADVANCED_FACE ( 'NONE', ( #225462 ), #99539, .F. ) ;
#3022 = CARTESIAN_POINT ( 'NONE',  ( 0.000000000000000000, 10.87391895986120005, 25.00000000000000000 ) ) ;
#3023 = LINE ( 'NONE', #183266, #40237 ) ;
#3024 = LINE ( 'NONE', #59508, #122707 ) ;
#3025 = FACE_OUTER_BOUND ( 'NONE', #10676, .T. ) ;
#3026 = DIRECTION ( 'NONE',  ( 1.000000000000000000, 0.000000000000000000, 0.000000000000000000 ) ) ;
#3027 = ORIENTED_EDGE ( 'NONE', *, *, #92480, .F. ) ;
#3028 = CARTESIAN_POINT ( 'NONE',  ( 153.5538026857230136, 51.69775811226769946, 9.396951699557689608 ) ) ;
#3029 = ORIENTED_EDGE ( 'NONE', *, *, #190900, .T. ) ;
#3031 = EDGE_CURVE ( 'NONE', #83959, #70299, #147589, .T. ) ;
#3030 = PRESENTATION_LAYER_ASSIGNMENT (  '', '', ( #232440 ) ) ;
#3032 = DIRECTION ( 'NONE',  ( -1.000000000000000000, 2.168404344971012812E-15, 0.000000000000000000 ) ) ;
#3033 = EDGE_CURVE ( 'NONE', #172515, #20495, #106212, .T. ) ;
#3034 = CARTESIAN_POINT ( 'NONE',  ( -19.84313483298445036, 2.500000000000000000, -9.500000000000000000 ) ) ;
#3035 = CARTESIAN_POINT ( 'NONE',  ( -2.975000000000000089, 0.01059183337957000058, 4.487576710434000304 ) ) ;
#3036 = LINE ( 'NONE', #110266, #8424 ) ;
#3037 = FACE_OUTER_BOUND ( 'NONE', #192719, .T. ) ;
#3038 = CIRCLE ( 'NONE', #32916, 0.01000000000000002623 ) ;
#3039 = FACE_OUTER_BOUND ( 'NONE', #75374, .T. ) ;
#3040 = EDGE_CURVE ( 'NONE', #229869, #73541, #189892, .T. ) ;
#3041 = CARTESIAN_POINT ( 'NONE',  ( -1.364999999999999991, 0.04785926389959000576, -4.042063689859999975 ) ) ;
#3042 = CARTESIAN_POINT ( 'NONE',  ( 8.049179145255410006, 34.89767851424690548, 7.002832632399459634 ) ) ;
#3043 = ORIENTED_EDGE ( 'NONE', *, *, #18371, .T. ) ;
#3044 =( LENGTH_UNIT ( ) NAMED_UNIT ( * ) SI_UNIT ( .MILLI., .METRE. ) );
#3045 = ORIENTED_EDGE ( 'NONE', *, *, #27901, .T. ) ;
#3046 = AXIS2_PLACEMENT_3D ( 'NONE', #70928, #229, #142808 ) ;
#3047 = ORIENTED_EDGE ( 'NONE', *, *, #54434, .T. ) ;
#3048 = CARTESIAN_POINT ( 'NONE',  ( -2.267872452931895211, -0.4480833906884850171, 4.551000000000000156 ) ) ;
#3050 = CARTESIAN_POINT ( 'NONE',  ( 9.353389398226660489, 1.885128793942795200, 5.998477812240149198 ) ) ;
#3049 = VECTOR ( 'NONE', #165799, 1000.000000000000000 ) ;
#3051 = CIRCLE ( 'NONE', #127206, 0.05000000000000002359 ) ;
#3052 = AXIS2_PLACEMENT_3D ( 'NONE', #172426, #100532, #47472 ) ;
#3053 = ORIENTED_EDGE ( 'NONE', *, *, #84501, .F. ) ;
#3054 = DIRECTION ( 'NONE',  ( 1.000000000000000000, 0.000000000000000000, 0.000000000000000000 ) ) ;
#3056 = CARTESIAN_POINT ( 'NONE',  ( 2.892568411659999672, 3.450000001483999768, 2.119615242270999733 ) ) ;
#3055 = DIRECTION ( 'NONE',  ( 0.000000000000000000, 0.000000000000000000, 1.000000000000000000 ) ) ;
#3057 = AXIS2_PLACEMENT_3D ( 'NONE', #156077, #51148, #138410 ) ;
#3058 = CARTESIAN_POINT ( 'NONE',  ( 0.000000000000000000, 0.000000000000000000, 0.000000000000000000 ) ) ;
#3059 = UNCERTAINTY_MEASURE_WITH_UNIT (LENGTH_MEASURE( 1.000000000000000082E-05 ), #24585, 'distance_accuracy_value', 'NONE');
#3060 = TOROIDAL_SURFACE ( 'NONE', #224916, 0.5801898050139999707, 0.2500000000000000000 ) ;
#3061 = PLANE ( 'NONE',  #60432 ) ;
#3062 = CARTESIAN_POINT ( 'NONE',  ( -2.790000000000000036, -1.600000000000000089, 0.2000000000000000111 ) ) ;
#3063 = EDGE_CURVE ( 'NONE', #224921, #170399, #198229, .T. ) ;
#3064 = LINE ( 'NONE', #188777, #49301 ) ;
#3065 = LINE ( 'NONE', #107943, #199655 ) ;
#3066 = CARTESIAN_POINT ( 'NONE',  ( 3.846947573022999833, 0.4500000000000000111, -2.174999999999999822 ) ) ;
#3067 = LINE ( 'NONE', #107945, #42636 ) ;
#3068 = VECTOR ( 'NONE', #38113, 1000.000000000000000 ) ;
#3069 = CARTESIAN_POINT ( 'NONE',  ( 4.484524283458000582, 0.01059183337957000058, 1.824999999999999956 ) ) ;
#3070 = ORIENTED_EDGE ( 'NONE', *, *, #119144, .F. ) ;
#3071 = FACE_OUTER_BOUND ( 'NONE', #80730, .T. ) ;
#3072 = EDGE_LOOP ( 'NONE', ( #224792, #20583, #183949, #33774 ) ) ;
#3073 = CARTESIAN_POINT ( 'NONE',  ( 28.52973758485769906, 28.00422216020579924, 25.33022324445380136 ) ) ;
#3074 = ORIENTED_EDGE ( 'NONE', *, *, #90662, .F. ) ;
#3075 = CARTESIAN_POINT ( 'NONE',  ( 0.2519931822139916400, 2.942412765287587106, 1.269999999999999796 ) ) ;
#3076 = DIRECTION ( 'NONE',  ( -1.000000000000000000, 0.000000000000000000, 0.000000000000000000 ) ) ;
#3077 = DIRECTION ( 'NONE',  ( -0.000000000000000000, 1.000000000000000000, 0.000000000000000000 ) ) ;
#3078 = CARTESIAN_POINT ( 'NONE',  ( -1.050000000000000044, 1.182251760257999948E-14, -2.949999999999999734 ) ) ;
#3079 = LINE ( 'NONE', #109148, #118388 ) ;
#3080 = ORIENTED_EDGE ( 'NONE', *, *, #37551, .T. ) ;
#3081 = EDGE_CURVE ( 'NONE', #15062, #137039, #49680, .T. ) ;
#3082 = PLANE ( 'NONE',  #229431 ) ;
#3083 = FACE_OUTER_BOUND ( 'NONE', #1212, .T. ) ;
#3084 = ORIENTED_EDGE ( 'NONE', *, *, #159857, .T. ) ;
#3085 = CARTESIAN_POINT ( 'NONE',  ( 62.05395941710489893, 33.37034988258339752, 25.82555811113449806 ) ) ;
#3086 = CARTESIAN_POINT ( 'NONE',  ( 148.8705810559100087, 27.30666132117099920, 15.17585793263090110 ) ) ;
#3087 = ORIENTED_EDGE ( 'NONE', *, *, #199742, .T. ) ;
#3088 = LINE ( 'NONE', #214546, #158966 ) ;
#3089 = CARTESIAN_POINT ( 'NONE',  ( 8.255581111345144052, 14.13487349884330868, 5.599384388338918050 ) ) ;
#3090 = ORIENTED_EDGE ( 'NONE', *, *, #33468, .T. ) ;
#3091 = EDGE_CURVE ( 'NONE', #151636, #176313, #152562, .T. ) ;
#3092 = DIRECTION ( 'NONE',  ( 0.000000000000000000, 0.000000000000000000, -1.000000000000000000 ) ) ;
#3093 = B_SPLINE_CURVE_WITH_KNOTS ( 'NONE', 3,
 ( #43548, #47052, #97793, #45922, #171999 ),
 .UNSPECIFIED., .F., .F.,
 ( 4, 1, 4 ),
 ( -0.01438984446059740109, -0.007362258525450559796, 0.000000000000000000 ),
 .UNSPECIFIED. ) ;
#3094 = CARTESIAN_POINT ( 'NONE',  ( 7.017231067909399655, 44.92820951942550067, 15.67119279931189801 ) ) ;
#3095 = DIRECTION ( 'NONE',  ( 1.000000000000000000, 0.000000000000000000, 0.000000000000000000 ) ) ;
#3096 = SURFACE_STYLE_USAGE ( .BOTH. , #77248 ) ;
#3097 = EDGE_CURVE ( 'NONE', #224978, #115200, #18396, .T. ) ;
#3098 = AXIS2_PLACEMENT_3D ( 'NONE', #48082, #225896, #188331 ) ;
#3100 = FACE_OUTER_BOUND ( 'NONE', #79491, .T. ) ;
#3099 = CARTESIAN_POINT ( 'NONE',  ( 0.5749999999999999556, 0.5999999999999999778, 3.449999999999999734 ) ) ;
#3101 = EDGE_CURVE ( 'NONE', #42175, #159036, #62988, .T. ) ;
#3102 = ORIENTED_EDGE ( 'NONE', *, *, #125257, .F. ) ;
#3103 = FACE_OUTER_BOUND ( 'NONE', #72583, .T. ) ;
#3104 = VECTOR ( 'NONE', #43376, 1000.000000000000000 ) ;
#3105 = CARTESIAN_POINT ( 'NONE',  ( 145.9586740485970040, 34.07210188393059269, 25.33022324445380136 ) ) ;
#3106 = CYLINDRICAL_SURFACE ( 'NONE', #191180, 0.01000000000000001409 ) ;
#3107 = DIRECTION ( 'NONE',  ( 0.000000000000000000, 1.000000000000000000, 0.000000000000000000 ) ) ;
#3108 = CARTESIAN_POINT ( 'NONE',  ( -0.3960543727933834579, 2.189759088405895060, 4.549999999999999822 ) ) ;
#3109 = ADVANCED_FACE ( 'NONE', ( #206702 ), #45345, .T. ) ;
#3110 = CARTESIAN_POINT ( 'NONE',  ( 0.2500000000000000000, 1.179109145264999855E-14, -2.799999999999999822 ) ) ;
#3111 = EDGE_CURVE ( 'NONE', #181432, #15541, #46499, .T. ) ;
#3112 = ORIENTED_EDGE ( 'NONE', *, *, #80287, .F. ) ;
#3113 = ORIENTED_EDGE ( 'NONE', *, *, #103839, .T. ) ;
#3114 = CARTESIAN_POINT ( 'NONE',  ( 1.149999999999999911, 0.1000000000000000056, 0.000000000000000000 ) ) ;
#3115 = ORIENTED_EDGE ( 'NONE', *, *, #217801, .T. ) ;
#3116 = AXIS2_PLACEMENT_3D ( 'NONE', #144401, #70177, #87890 ) ;
#3117 = FACE_OUTER_BOUND ( 'NONE', #56600, .T. ) ;
#3118 = EDGE_CURVE ( 'NONE', #205207, #161227, #175769, .T. ) ;
#3119 = DIRECTION ( 'NONE',  ( 1.903182126781000129E-15, 1.000000000000000000, 0.000000000000000000 ) ) ;
#3120 = CARTESIAN_POINT ( 'NONE',  ( 4.746946720499179762, 34.44362140878450163, 9.892286021370249927 ) ) ;
#3121 = VERTEX_POINT ( 'NONE', #126506 ) ;
#3123 = CARTESIAN_POINT ( 'NONE',  ( 27.50000000000000000, 0.000000000000000000, -20.50000000000000000 ) ) ;
#3122 = DIRECTION ( 'NONE',  ( 0.000000000000000000, 0.000000000000000000, 1.000000000000000000 ) ) ;
#3125 = LINE ( 'NONE', #74986, #101941 ) ;
#3124 = DIRECTION ( 'NONE',  ( 0.000000000000000000, 3.155443620884047222E-30, 1.000000000000000444 ) ) ;
#3126 = CARTESIAN_POINT ( 'NONE',  ( -2.819822285456082156, 1.370520129281005639, 0.2179597418499363004 ) ) ;
#3127 = ADVANCED_FACE ( 'NONE', ( #34565 ), #69946, .T. ) ;
#3128 = ORIENTED_EDGE ( 'NONE', *, *, #157405, .F. ) ;
#3130 = EDGE_CURVE ( 'NONE', #104874, #169190, #107647, .T. ) ;
#3129 = CARTESIAN_POINT ( 'NONE',  ( 7.058275568138306255, 34.78644508573299277, 13.40675125670832379 ) ) ;
#3131 = CARTESIAN_POINT ( 'NONE',  ( 10.94999999999999929, -22.75000000000000000, 19.19999999999999929 ) ) ;
#3132 = DIRECTION ( 'NONE',  ( -0.8660254037844431485, 0.000000000000000000, 0.4999999999999921174 ) ) ;
#3133 = EDGE_CURVE ( 'NONE', #19937, #48945, #178355, .T. ) ;
#3134 = CARTESIAN_POINT ( 'NONE',  ( 4.737387666390580065, 24.04156246719640322, 15.67119279931189801 ) ) ;
#3135 = CARTESIAN_POINT ( 'NONE',  ( 2.270272397957609822, 20.49168418355110077, 13.52451169188589830 ) ) ;
#3137 = DIRECTION ( 'NONE',  ( 0.000000000000000000, -1.000000000000000000, 0.000000000000000000 ) ) ;
#3136 = AXIS2_PLACEMENT_3D ( 'NONE', #71430, #53752, #125667 ) ;
#3138 = PLANE ( 'NONE',  #143192 ) ;
#3140 = CARTESIAN_POINT ( 'NONE',  ( -1.641666666666999896, -0.8448101949859999626, 1.949999999999999956 ) ) ;
#3139 = CARTESIAN_POINT ( 'NONE',  ( -0.7363149014173460127, -1.272022294678220034, 4.551000000000000156 ) ) ;
#3141 = EDGE_CURVE ( 'NONE', #90133, #14991, #105689, .T. ) ;
#3142 = VERTEX_POINT ( 'NONE', #196006 ) ;
#3143 = CONTEXT_DEPENDENT_SHAPE_REPRESENTATION ( #132365, #146170 ) ;
#3144 = CIRCLE ( 'NONE', #138551, 0.9499999999999995115 ) ;
#3146 = CARTESIAN_POINT ( 'NONE',  ( -3.827432463867999957, 0.1309307857100000250, -2.984999999999999876 ) ) ;
#3145 = CARTESIAN_POINT ( 'NONE',  ( 74.20278869138471123, 30.48089649360930053, 25.82555811113449806 ) ) ;
#3147 = DIRECTION ( 'NONE',  ( -0.9981347984218673641, 0.06104853953485191859, 0.000000000000000000 ) ) ;
#3148 = VERTEX_POINT ( 'NONE', #145314 ) ;
#3149 = EDGE_LOOP ( 'NONE', ( #29409, #60870, #27660, #108677, #207281, #29437 ) ) ;
#3150 = AXIS2_PLACEMENT_3D ( 'NONE', #9601, #158022, #16553 ) ;
#3151 = EDGE_LOOP ( 'NONE', ( #174923, #106565, #219560, #79318 ) ) ;
#3152 = ORIENTED_EDGE ( 'NONE', *, *, #161336, .T. ) ;
#3153 = CARTESIAN_POINT ( 'NONE',  ( 5.931774613160980536, 35.99169498973440540, 16.97159889513330100 ) ) ;
#3154 = ADVANCED_FACE ( 'NONE', ( #16891 ), #86526, .T. ) ;
#3155 = CARTESIAN_POINT ( 'NONE',  ( -4.484524283458000582, 0.01059183337957000058, -2.984999999999999876 ) ) ;
#3156 = EDGE_LOOP ( 'NONE', ( #191978, #212831, #83538, #201611 ) ) ;
#3157 = ORIENTED_EDGE ( 'NONE', *, *, #193195, .T. ) ;
#3158 = VERTEX_POINT ( 'NONE', #53458 ) ;
#3159 = ORIENTED_EDGE ( 'NONE', *, *, #131448, .F. ) ;
#3160 = CARTESIAN_POINT ( 'NONE',  ( 2.270272435874549632, 33.32911785049910236, 7.002832632399449864 ) ) ;
#3161 = FACE_OUTER_BOUND ( 'NONE', #23173, .T. ) ;
#3162 = EDGE_CURVE ( 'NONE', #112199, #213040, #31200, .T. ) ;
#3163 = PLANE ( 'NONE',  #132433 ) ;
#3164 = ORIENTED_EDGE ( 'NONE', *, *, #121263, .T. ) ;
#3165 = VECTOR ( 'NONE', #179130, 1000.000000000000000 ) ;
#3166 =( LENGTH_UNIT ( ) NAMED_UNIT ( * ) SI_UNIT ( .MILLI., .METRE. ) );
#3168 = ORIENTED_EDGE ( 'NONE', *, *, #96225, .F. ) ;
#3167 = CARTESIAN_POINT ( 'NONE',  ( 6.182311731412553080, 27.50432340269297171, 17.32230902158089947 ) ) ;
#3169 = ORIENTED_EDGE ( 'NONE', *, *, #149322, .F. ) ;
#3172 = ORIENTED_EDGE ( 'NONE', *, *, #43301, .F. ) ;
#3171 = CARTESIAN_POINT ( 'NONE',  ( 27.50000000000000000, 0.000000000000000000, 6.500000000000000000 ) ) ;
#3170 = CARTESIAN_POINT ( 'NONE',  ( 2.615000000000000213, 0.5999999999999999778, -3.449999999999999734 ) ) ;
#3173 = CARTESIAN_POINT ( 'NONE',  ( -1.930000000000000160, -0.5342957248830000339, -2.554807418778000105 ) ) ;
#3174 = DIRECTION ( 'NONE',  ( 0.000000000000000000, 0.000000000000000000, 1.000000000000000000 ) ) ;
#3175 = ORIENTED_EDGE ( 'NONE', *, *, #217451, .T. ) ;
#3176 = AXIS2_PLACEMENT_3D ( 'NONE', #190796, #101340, #120197 ) ;
#3177 = DIRECTION ( 'NONE',  ( 0.000000000000000000, 1.000000000000000000, 0.000000000000000000 ) ) ;
#3178 = EDGE_CURVE ( 'NONE', #75194, #49043, #102759, .T. ) ;
#3179 = CARTESIAN_POINT ( 'NONE',  ( -2.070947969916000047E-16, 0.4000000000000000222, -1.699999999999999956 ) ) ;
#3180 = CIRCLE ( 'NONE', #33210, 0.05000000000000000278 ) ;
#3182 = ORIENTED_EDGE ( 'NONE', *, *, #53224, .T. ) ;
#3181 = CARTESIAN_POINT ( 'NONE',  ( 0.04849936570966489197, -1.626296067237855025, 4.549999999999999822 ) ) ;
#3183 = FACE_OUTER_BOUND ( 'NONE', #160452, .T. ) ;
#3184 = EDGE_CURVE ( 'NONE', #64701, #83918, #199493, .T. ) ;
#3185 = AXIS2_PLACEMENT_3D ( 'NONE', #218064, #163940, #129789 ) ;
#3186 = PRODUCT ( 'Designator64_1.step_�� 㬮�砭��', 'Designator64_1.step_�� 㬮�砭��', '', ( #189938 ) ) ;
#3187 = ORIENTED_EDGE ( 'NONE', *, *, #143194, .T. ) ;
#3188 = CARTESIAN_POINT ( 'NONE',  ( 67.05684157065689988, 37.08536138269369786, 25.82555811113449806 ) ) ;
#3189 = LINE ( 'NONE', #75054, #35243 ) ;
#3190 = FACE_OUTER_BOUND ( 'NONE', #169189, .T. ) ;
#3191 = FACE_OUTER_BOUND ( 'NONE', #110709, .T. ) ;
#3192 = CARTESIAN_POINT ( 'NONE',  ( -15.94999999999999929, 2.500000000000000000, 10.55000000000000071 ) ) ;
#3193 = VERTEX_POINT ( 'NONE', #212472 ) ;
#3194 = B_SPLINE_CURVE_WITH_KNOTS ( 'NONE', 1,
 ( #29160, #32617 ),
 .UNSPECIFIED., .F., .F.,
 ( 2, 2 ),
 ( 0.000000000000000000, 0.5999999999999999778 ),
 .UNSPECIFIED. ) ;
#3195 = ORIENTED_EDGE ( 'NONE', *, *, #194738, .F. ) ;
#3196 = CARTESIAN_POINT ( 'NONE',  ( 3.892050301047042637, 19.87251566187660146, 13.52474171036210571 ) ) ;
#3197 = EDGE_CURVE ( 'NONE', #158865, #202271, #179511, .T. ) ;
#3198 = ORIENTED_EDGE ( 'NONE', *, *, #222672, .F. ) ;
#3199 = ORIENTED_EDGE ( 'NONE', *, *, #208039, .F. ) ;
#3200 = AXIS2_PLACEMENT_3D ( 'NONE', #46224, #80411, #118125 ) ;
#3201 = ADVANCED_FACE ( 'NONE', ( #18066 ), #51115, .F. ) ;
#3202 = ORIENTED_EDGE ( 'NONE', *, *, #97698, .T. ) ;
#3203 = ORIENTED_EDGE ( 'NONE', *, *, #139055, .F. ) ;
#3204 = DIRECTION ( 'NONE',  ( 0.000000000000000000, 0.000000000000000000, -1.000000000000000000 ) ) ;
#3205 = ADVANCED_FACE ( 'NONE', ( #87664 ), #54594, .F. ) ;
#3206 = AXIS2_PLACEMENT_3D ( 'NONE', #190239, #46571, #186793 ) ;
#3207 = ORIENTED_EDGE ( 'NONE', *, *, #226969, .F. ) ;
#3208 =( NAMED_UNIT ( * ) PLANE_ANGLE_UNIT ( ) SI_UNIT ( $, .RADIAN. ) );
#3209 = LINE ( 'NONE', #155081, #66964 ) ;
#3210 = ADVANCED_FACE ( 'NONE', ( #161836 ), #194827, .T. ) ;
#3211 = DIRECTION ( 'NONE',  ( 0.000000000000000000, 0.000000000000000000, 1.000000000000000000 ) ) ;
#3212 = ORIENTED_EDGE ( 'NONE', *, *, #111022, .F. ) ;
#3213 = ORIENTED_EDGE ( 'NONE', *, *, #84064, .F. ) ;
#3214 = DIRECTION ( 'NONE',  ( 0.000000000000000000, 0.000000000000000000, -1.000000000000000000 ) ) ;
#3215 = CARTESIAN_POINT ( 'NONE',  ( -1.364999999999999991, 0.1776167876939999946, -3.979999999999999982 ) ) ;
#3216 = AXIS2_PLACEMENT_3D ( 'NONE', #146814, #200959, #183319 ) ;
#3217 = ORIENTED_EDGE ( 'NONE', *, *, #43403, .F. ) ;
#3218 = DIRECTION ( 'NONE',  ( 0.000000000000000000, 0.000000000000000000, -1.000000000000000000 ) ) ;
#3219 = DIRECTION ( 'NONE',  ( 7.973772729983861420E-18, 0.3162277660168121840, 0.9486832980505224278 ) ) ;
#3220 = DIRECTION ( 'NONE',  ( -1.000000000000000000, 0.000000000000000000, 0.000000000000000000 ) ) ;
#3221 = FACE_OUTER_BOUND ( 'NONE', #211554, .T. ) ;
#3222 = EDGE_CURVE ( 'NONE', #200518, #76771, #127702, .T. ) ;
#3223 = ORIENTED_EDGE ( 'NONE', *, *, #63570, .T. ) ;
#3224 = EDGE_LOOP ( 'NONE', ( #172933, #32602, #50331, #30864 ) ) ;
#3225 = VERTEX_POINT ( 'NONE', #105366 ) ;
#3226 = VERTEX_POINT ( 'NONE', #15770 ) ;
#3227 = EDGE_LOOP ( 'NONE', ( #12023, #87357, #163473, #173704 ) ) ;
#3228 = DIRECTION ( 'NONE',  ( 0.000000000000000000, 1.000000000000000000, 0.000000000000000000 ) ) ;
#3229 = EDGE_CURVE ( 'NONE', #73035, #228908, #141821, .T. ) ;
#3230 = CIRCLE ( 'NONE', #108500, 0.009999999999999158867 ) ;
#3231 = CARTESIAN_POINT ( 'NONE',  ( 0.1319005063229999886, -0.1260077414459999656, 1.250000000000000000 ) ) ;
#3233 = VECTOR ( 'NONE', #153368, 1000.000000000000000 ) ;
#3232 = CIRCLE ( 'NONE', #176293, 5.200000000000002842 ) ;
#3235 = ORIENTED_EDGE ( 'NONE', *, *, #194845, .F. ) ;
#3234 = VECTOR ( 'NONE', #14882, 1000.000000000000000 ) ;
#3237 = EDGE_LOOP ( 'NONE', ( #213418, #134342, #222855, #141307 ) ) ;
#3236 = CIRCLE ( 'NONE', #48269, 0.1399999999999999301 ) ;
#3238 = SURFACE_STYLE_FILL_AREA ( #145791 ) ;
#3239 = ORIENTED_EDGE ( 'NONE', *, *, #164663, .F. ) ;
#3240 = ORIENTED_EDGE ( 'NONE', *, *, #162196, .T. ) ;
#3241 = ORIENTED_EDGE ( 'NONE', *, *, #1986, .F. ) ;
#3242 = TOROIDAL_SURFACE ( 'NONE', #82267, 0.1399999999999999856, 0.01000000000000000021 ) ;
#3243 = ORIENTED_EDGE ( 'NONE', *, *, #162088, .T. ) ;
#3244 = DIRECTION ( 'NONE',  ( 0.000000000000000000, -1.000000000000000000, 0.000000000000000000 ) ) ;
#3245 = PRODUCT_DEFINITION_SHAPE ( 'NONE', 'NONE',  #233080 ) ;
#3246 = CARTESIAN_POINT ( 'NONE',  ( 44.18549577061629918, 25.52754782681050116, 25.82555811113449806 ) ) ;
#3247 = DIRECTION ( 'NONE',  ( -0.000000000000000000, 1.000000000000000000, 0.000000000000000000 ) ) ;
#3248 = VERTEX_POINT ( 'NONE', #148792 ) ;
#3249 = ORIENTED_EDGE ( 'NONE', *, *, #33571, .T. ) ;
#3251 = ORIENTED_EDGE ( 'NONE', *, *, #170236, .T. ) ;
#3250 = SURFACE_STYLE_USAGE ( .BOTH. , #92777 ) ;
#3252 = CYLINDRICAL_SURFACE ( 'NONE', #19269, 0.009999999999999984596 ) ;
#3253 = SURFACE_SIDE_STYLE ('',( #112825 ) ) ;
#3254 = CARTESIAN_POINT ( 'NONE',  ( 142.4087741707200223, 53.07773229200459753, 21.51366453463000283 ) ) ;
#3255 = VERTEX_POINT ( 'NONE', #222848 ) ;
#3256 = ORIENTED_EDGE ( 'NONE', *, *, #156239, .F. ) ;
#3257 = ORIENTED_EDGE ( 'NONE', *, *, #21514, .F. ) ;
#3258 = CIRCLE ( 'NONE', #213897, 0.1000000000000000056 ) ;
#3259 = PRESENTATION_STYLE_ASSIGNMENT (( #49618 ) ) ;
#3260 = EDGE_LOOP ( 'NONE', ( #93081, #150374, #199278, #30122 ) ) ;
#3261 = EDGE_LOOP ( 'NONE', ( #154966, #190498, #40306, #29060, #154941, #177077, #81976, #38218, #93326, #150260, #114682, #212867 ) ) ;
#3262 = B_SPLINE_CURVE_WITH_KNOTS ( 'NONE', 1,
 ( #183270, #218524 ),
 .UNSPECIFIED., .F., .F.,
 ( 2, 2 ),
 ( 0.000000000000000000, 4.799999999999999822 ),
 .UNSPECIFIED. ) ;
#3263 = DIRECTION ( 'NONE',  ( 0.000000000000000000, 0.000000000000000000, 1.000000000000000000 ) ) ;
#3264 = DIRECTION ( 'NONE',  ( 0.000000000000000000, 0.000000000000000000, -1.000000000000000000 ) ) ;
#3265 = CARTESIAN_POINT ( 'NONE',  ( 109.2229637657769956, 44.92816343844680205, 25.33022324445380136 ) ) ;
#3266 = CARTESIAN_POINT ( 'NONE',  ( -2.975000000000000089, 0.03787791591537000013, 4.041453204465000226 ) ) ;
#3268 = ORIENTED_EDGE ( 'NONE', *, *, #113723, .T. ) ;
#3267 = VECTOR ( 'NONE', #157097, 1000.000000000000000 ) ;
#3269 = CARTESIAN_POINT ( 'NONE',  ( 97.78729086555009076, 36.67258232708520183, 25.82555811113449806 ) ) ;
#3270 = EDGE_CURVE ( 'NONE', #45069, #16857, #22724, .T. ) ;
#3271 = CARTESIAN_POINT ( 'NONE',  ( 0.000000000000000000, 2.500000000000000000, 0.000000000000000000 ) ) ;
#3272 = FACE_OUTER_BOUND ( 'NONE', #8694, .T. ) ;
#3273 = CARTESIAN_POINT ( 'NONE',  ( 3.896947573022999656, 0.1776167876939999946, -0.2250000000000000056 ) ) ;
#3274 = CIRCLE ( 'NONE', #149917, 0.9499999999999995115 ) ;
#3275 = EDGE_CURVE ( 'NONE', #108414, #100734, #188918, .T. ) ;
#3276 = DIRECTION ( 'NONE',  ( -0.9981347984218673641, 0.06104853953485129409, 0.000000000000000000 ) ) ;
#3277 = CARTESIAN_POINT ( 'NONE',  ( -2.306207458116170006, -1.396759921312332065, 4.551000000000000156 ) ) ;
#3278 = B_SPLINE_CURVE_WITH_KNOTS ( 'NONE', 1,
 ( #21519, #148762 ),
 .UNSPECIFIED., .F., .F.,
 ( 2, 2 ),
 ( 0.000000000000000000, 0.5999999999999999778 ),
 .UNSPECIFIED. ) ;
#3279 = CARTESIAN_POINT ( 'NONE',  ( -2.975000000000000089, 0.1277100477729999906, 4.046947573023000011 ) ) ;
#3280 = ORIENTED_EDGE ( 'NONE', *, *, #19904, .T. ) ;
#3281 = DIRECTION ( 'NONE',  ( -0.06104853953485191859, 0.9981347984218673641, 0.000000000000000000 ) ) ;
#3282 =( GEOMETRIC_REPRESENTATION_CONTEXT ( 3 ) GLOBAL_UNCERTAINTY_ASSIGNED_CONTEXT ( ( #196572 ) ) GLOBAL_UNIT_ASSIGNED_CONTEXT ( ( #69898, #89927, #166171 ) ) REPRESENTATION_CONTEXT ( 'NONE', 'WORKASPACE' ) );
#3283 = CARTESIAN_POINT ( 'NONE',  ( -4.037790292093000666, 0.02789656793115000144, -2.174999999999999822 ) ) ;
#3284 = CARTESIAN_POINT ( 'NONE',  ( 143.2876036756389908, 52.33574926409760053, 22.52332566659650226 ) ) ;
#3285 = EDGE_CURVE ( 'NONE', #158628, #31521, #219407, .T. ) ;
#3286 = VECTOR ( 'NONE', #65698, 999.9999999999998863 ) ;
#3288 = CARTESIAN_POINT ( 'NONE',  ( -8.000000000000000000, 27.50000000000000000, 18.89999999999999858 ) ) ;
#3287 = DIRECTION ( 'NONE',  ( 0.000000000000000000, 2.710505431214000208E-16, -1.000000000000000000 ) ) ;
#3289 = VECTOR ( 'NONE', #198946, 999.9999999999998863 ) ;
#3290 = CARTESIAN_POINT ( 'NONE',  ( 74.20278869131870181, 42.86426816063529799, 25.82555811113449806 ) ) ;
#3291 = PRESENTATION_LAYER_ASSIGNMENT (  '', '', ( #104873 ) ) ;
#3292 = ORIENTED_EDGE ( 'NONE', *, *, #109208, .F. ) ;
#3293 = CARTESIAN_POINT ( 'NONE',  ( -2.204433818161544600, 1.324999985098840094, 4.549999999999999822 ) ) ;
#3295 = VERTEX_POINT ( 'NONE', #79275 ) ;
#3294 = EDGE_CURVE ( 'NONE', #65881, #114311, #174008, .T. ) ;
#3296 = ORIENTED_EDGE ( 'NONE', *, *, #87948, .T. ) ;
#3297 = ORIENTED_EDGE ( 'NONE', *, *, #167681, .F. ) ;
#3298 = ADVANCED_FACE ( 'NONE', ( #95785 ), #23868, .T. ) ;
#3299 = CARTESIAN_POINT ( 'NONE',  ( 2.435394490241952425, 30.11236662418407306, 13.46814339544830119 ) ) ;
#3300 = TOROIDAL_SURFACE ( 'NONE', #213801, 0.1399999999999999856, 0.01000000000000000021 ) ;
#3301 = DIRECTION ( 'NONE',  ( -1.000000000000000000, 0.000000000000000000, 0.000000000000000000 ) ) ;
#3303 = FACE_OUTER_BOUND ( 'NONE', #56153, .T. ) ;
#3302 = DIRECTION ( 'NONE',  ( 0.000000000000000000, -1.000000000000000000, 0.000000000000000000 ) ) ;
#3304 = AXIS2_PLACEMENT_3D ( 'NONE', #22375, #131963, #18874 ) ;
#3305 = COLOUR_RGB ( '',0.6666666666666666297, 0.6980392156862744724, 0.7686274509803920907 ) ;
#3306 = DIRECTION ( 'NONE',  ( -1.365674268049999920E-15, 1.000000000000000000, 0.000000000000000000 ) ) ;
#3307 = ADVANCED_FACE ( 'NONE', ( #168832 ), #132309, .T. ) ;
#3308 = DIRECTION ( 'NONE',  ( -5.551115040407719475E-16, 1.000000000000000000, 0.000000000000000000 ) ) ;
#3309 = CARTESIAN_POINT ( 'NONE',  ( 7.200000000000000178, 6.850000000000000533, 1.500000000000000000 ) ) ;
#3310 = CARTESIAN_POINT ( 'NONE',  ( 6.191673055979421747, 28.95365493093368059, 15.67119279931189446 ) ) ;
#3311 = CARTESIAN_POINT ( 'NONE',  ( -6.242217483788889076, 6.519141882672145449, 15.78711057931178274 ) ) ;
#3312 = ORIENTED_EDGE ( 'NONE', *, *, #148616, .T. ) ;
#3314 = ORIENTED_EDGE ( 'NONE', *, *, #49886, .T. ) ;
#3313 = DIRECTION ( 'NONE',  ( 1.000000000000000000, 2.710505431213871526E-15, 0.000000000000000000 ) ) ;
#3315 = EDGE_CURVE ( 'NONE', #125070, #53980, #75791, .T. ) ;
#3317 = AXIS2_PLACEMENT_3D ( 'NONE', #154884, #79528, #11106 ) ;
#3316 = DIRECTION ( 'NONE',  ( 0.000000000000000000, 0.000000000000000000, -1.000000000000000000 ) ) ;
#3318 = EDGE_CURVE ( 'NONE', #170332, #145485, #87365, .T. ) ;
#3319 = DIRECTION ( 'NONE',  ( 0.06104853953485191165, -0.9981347984218672531, 0.000000000000000000 ) ) ;
#3320 = AXIS2_PLACEMENT_3D ( 'NONE', #219896, #185816, #43193 ) ;
#3322 = LINE ( 'NONE', #142385, #162291 ) ;
#3321 = PRODUCT_DEFINITION_CONTEXT ( 'detailed design', #192187, 'design' ) ;
#3323 = DIRECTION ( 'NONE',  ( 0.000000000000000000, 0.000000000000000000, -1.000000000000000000 ) ) ;
#3324 = CARTESIAN_POINT ( 'NONE',  ( 5.122484939990369135, 22.76323739020530112, 17.32230902158109842 ) ) ;
#3325 = EDGE_CURVE ( 'NONE', #139046, #159664, #86083, .T. ) ;
#3326 = CARTESIAN_POINT ( 'NONE',  ( -0.9657732060243749972, -1.352077195639548091, 4.549999999999999822 ) ) ;
#3327 = CARTESIAN_POINT ( 'NONE',  ( 158.7772789126549924, 41.08522455396810358, 15.17585793263090110 ) ) ;
#3328 = DIRECTION ( 'NONE',  ( 1.000000000000000000, 0.000000000000000000, 1.387778780780999723E-16 ) ) ;
#3329 = VECTOR ( 'NONE', #141024, 1000.000000000000000 ) ;
#3330 = ORIENTED_EDGE ( 'NONE', *, *, #71889, .T. ) ;
#3331 = CARTESIAN_POINT ( 'NONE',  ( 3.846947573022999833, 0.4500000000000000111, -2.174999999999999822 ) ) ;
#3332 = B_SPLINE_CURVE_WITH_KNOTS ( 'NONE', 1,
 ( #100311, #136853 ),
 .UNSPECIFIED., .F., .F.,
 ( 2, 2 ),
 ( 0.000000000000000000, 0.4997209321239989843 ),
 .UNSPECIFIED. ) ;
#3333 = VECTOR ( 'NONE', #83536, 1000.000000000000000 ) ;
#3334 = CARTESIAN_POINT ( 'NONE',  ( -0.8558043177809999680, 2.857179676971999704, 2.000414891876999945 ) ) ;
#3335 = ORIENTED_EDGE ( 'NONE', *, *, #71128, .T. ) ;
#3338 = FILL_AREA_STYLE ('',( #109409 ) ) ;
#3337 = AXIS2_PLACEMENT_3D ( 'NONE', #63384, #22229, #166014 ) ;
#3336 = DIRECTION ( 'NONE',  ( 0.000000000000000000, 0.000000000000000000, -1.000000000000000000 ) ) ;
#3339 = ORIENTED_EDGE ( 'NONE', *, *, #163165, .T. ) ;
#3340 = CARTESIAN_POINT ( 'NONE',  ( 0.6174999999999999378, 0.4000000000000000222, -1.891746824527000159 ) ) ;
#3341 = FACE_OUTER_BOUND ( 'NONE', #220311, .T. ) ;
#3342 = CARTESIAN_POINT ( 'NONE',  ( 123.5184538519039990, 30.89367554916009695, 25.33022324445380136 ) ) ;
#3343 = SURFACE_SIDE_STYLE ('',( #164751 ) ) ;
#3344 = CARTESIAN_POINT ( 'NONE',  ( 0.4399950644719999859, 0.3599999999960000197, 0.09609389764993001015 ) ) ;
#3345 = B_SPLINE_CURVE_WITH_KNOTS ( 'NONE', 1,
 ( #220203, #185001 ),
 .UNSPECIFIED., .F., .F.,
 ( 2, 2 ),
 ( 0.000000000000000000, 0.9980377016760370035 ),
 .UNSPECIFIED. ) ;
#3346 = EDGE_LOOP ( 'NONE', ( #160866, #54337, #227589, #51830 ) ) ;
#3347 = EDGE_CURVE ( 'NONE', #132014, #183120, #184173, .T. ) ;
#3348 = DIRECTION ( 'NONE',  ( 0.000000000000000000, 0.000000000000000000, 1.000000000000000000 ) ) ;
#3349 = DIRECTION ( 'NONE',  ( 0.000000000000000000, 3.842170443889984621E-14, -1.000000000000000000 ) ) ;
#3350 = ORIENTED_EDGE ( 'NONE', *, *, #86366, .F. ) ;
#3351 = SURFACE_SIDE_STYLE ('',( #94059 ) ) ;
#3352 = AXIS2_PLACEMENT_3D ( 'NONE', #175494, #87126, #209593 ) ;
#3353 = EDGE_LOOP ( 'NONE', ( #87785, #144762, #54021 ) ) ;
#3354 = PRESENTATION_STYLE_ASSIGNMENT (( #150572 ) ) ;
#3358 = VERTEX_POINT ( 'NONE', #24996 ) ;
#3357 = CARTESIAN_POINT ( 'NONE',  ( 1.135129590891243767, -2.156991833448409945, 4.549999999999999822 ) ) ;
#3356 =( GEOMETRIC_REPRESENTATION_CONTEXT ( 3 ) GLOBAL_UNCERTAINTY_ASSIGNED_CONTEXT ( ( #55830 ) ) GLOBAL_UNIT_ASSIGNED_CONTEXT ( ( #13196, #195753, #103941 ) ) REPRESENTATION_CONTEXT ( 'NONE', 'WORKASPACE' ) );
#3355 = PRESENTATION_STYLE_ASSIGNMENT (( #4515 ) ) ;
#3359 = CARTESIAN_POINT ( 'NONE',  ( 18.08993457454130294, 53.55527330670850006, 22.52332566659650226 ) ) ;
#3360 = CARTESIAN_POINT ( 'NONE',  ( 119.3441151109179970, 9.594303887603530256, 13.85496549968410029 ) ) ;
#3361 = ORIENTED_EDGE ( 'NONE', *, *, #6936, .F. ) ;
#3362 = EDGE_CURVE ( 'NONE', #126314, #152123, #40914, .T. ) ;
#3363 = DIRECTION ( 'NONE',  ( -1.000000000000000000, 0.000000000000000000, 0.000000000000000000 ) ) ;
#3364 = CYLINDRICAL_SURFACE ( 'NONE', #64097, 0.04999999999999991257 ) ;
#3365 = ORIENTED_EDGE ( 'NONE', *, *, #12726, .T. ) ;
#3366 = CARTESIAN_POINT ( 'NONE',  ( 0.7500000000000000000, -0.3499999999999999778, 0.7500000000000000000 ) ) ;
#3367 = DIRECTION ( 'NONE',  ( 0.000000000000000000, 0.000000000000000000, -1.000000000000000000 ) ) ;
#3368 = CARTESIAN_POINT ( 'NONE',  ( 16.51000000000000156, 31.75000000000000000, 0.000000000000000000 ) ) ;
#3369 = DIRECTION ( 'NONE',  ( 1.721363344813250176E-14, 0.000000000000000000, 1.000000000000000000 ) ) ;
#3370 = EDGE_LOOP ( 'NONE', ( #34600, #53290, #182694, #188360 ) ) ;
#3371 = EDGE_CURVE ( 'NONE', #72078, #199161, #220535, .T. ) ;
#3372 = B_SPLINE_CURVE_WITH_KNOTS ( 'NONE', 1,
 ( #92647, #1926 ),
 .UNSPECIFIED., .F., .F.,
 ( 2, 2 ),
 ( 0.000000000000000000, 0.5999999999999999778 ),
 .UNSPECIFIED. ) ;
#3373 = FACE_OUTER_BOUND ( 'NONE', #29188, .T. ) ;
#3374 = FACE_OUTER_BOUND ( 'NONE', #88323, .T. ) ;
#3376 = SURFACE_STYLE_USAGE ( .BOTH. , #42166 ) ;
#3375 = DIRECTION ( 'NONE',  ( 0.000000000000000000, 0.000000000000000000, 1.000000000000000000 ) ) ;
#3377 = DIRECTION ( 'NONE',  ( 0.000000000000000000, -0.06104853953485191859, -0.9981347984218673641 ) ) ;
#3378 = DIRECTION ( 'NONE',  ( 1.000000000000000222, -7.277840822751495901E-23, 0.000000000000000000 ) ) ;
#3379 = B_SPLINE_CURVE_WITH_KNOTS ( 'NONE', 1,
 ( #43587, #78995 ),
 .UNSPECIFIED., .F., .F.,
 ( 2, 2 ),
 ( 0.000000000000000000, 3.464101615102330278 ),
 .UNSPECIFIED. ) ;
#3381 = CARTESIAN_POINT ( 'NONE',  ( -3.846947573022999833, 0.4500000000000000111, 2.975000000000000089 ) ) ;
#3380 = CARTESIAN_POINT ( 'NONE',  ( 112.0827809519499993, 33.37034988256360180, 25.33022324445380136 ) ) ;
#3382 = EDGE_CURVE ( 'NONE', #166924, #108630, #55315, .T. ) ;
#3383 = ORIENTED_EDGE ( 'NONE', *, *, #91577, .T. ) ;
#3384 = ORIENTED_EDGE ( 'NONE', *, *, #187868, .F. ) ;
#3385 = CARTESIAN_POINT ( 'NONE',  ( 0.8255581111345140499, 53.72038492775150331, 25.82555811113449806 ) ) ;
#3386 = CARTESIAN_POINT ( 'NONE',  ( 154.9575869776258514, 41.17287098573039117, 16.72560845638820481 ) ) ;
#3387 = CARTESIAN_POINT ( 'NONE',  ( 82.06548803099980205, 44.92816343846330085, 25.82555811113449806 ) ) ;
#3388 = DIRECTION ( 'NONE',  ( -1.000000000000000000, 0.000000000000000000, 0.000000000000000000 ) ) ;
#3389 = ORIENTED_EDGE ( 'NONE', *, *, #139593, .F. ) ;
#3390 = CARTESIAN_POINT ( 'NONE',  ( 160.1582735600960063, 17.14816060448839963, 5.599384388338919827 ) ) ;
#3391 = CARTESIAN_POINT ( 'NONE',  ( 54.19126007756659646, 25.52754782679400236, 25.82555811113449806 ) ) ;
#3392 = EDGE_CURVE ( 'NONE', #128943, #27286, #59235, .T. ) ;
#3393 = VECTOR ( 'NONE', #196412, 1000.000000000000000 ) ;
#3394 = ORIENTED_EDGE ( 'NONE', *, *, #47874, .T. ) ;
#3395 = CIRCLE ( 'NONE', #67297, 0.06500000000000000222 ) ;
#3396 = AXIS2_PLACEMENT_3D ( 'NONE', #151950, #44703, #231469 ) ;
#3397 = VERTEX_POINT ( 'NONE', #128851 ) ;
#3398 = VERTEX_POINT ( 'NONE', #5065 ) ;
#3399 = AXIS2_PLACEMENT_3D ( 'NONE', #45095, #10883, #152314 ) ;
#3401 = EDGE_LOOP ( 'NONE', ( #147476, #152354, #166970, #123387, #19423, #139317, #29219 ) ) ;
#3400 =( NAMED_UNIT ( * ) SI_UNIT ( $, .STERADIAN. ) SOLID_ANGLE_UNIT ( ) );
#3402 = ADVANCED_FACE ( 'NONE', ( #6205 ), #218266, .F. ) ;
#3403 = CARTESIAN_POINT ( 'NONE',  ( -7.049999999999999822, 28.35000000000000142, 27.00000000000000000 ) ) ;
#3405 = EDGE_LOOP ( 'NONE', ( #88501, #77354, #182314, #88259 ) ) ;
#3404 = VECTOR ( 'NONE', #90077, 1000.000000000000000 ) ;
#3406 = DIRECTION ( 'NONE',  ( 2.579412102314194753E-17, -1.000000000000000000, -2.608091669919485246E-16 ) ) ;
#3407 = ADVANCED_FACE ( 'NONE', ( #185331 ), #182999, .T. ) ;
#3408 = CARTESIAN_POINT ( 'NONE',  ( 4.711696038825820665, 39.76868625467119500, 13.52474171036209860 ) ) ;
#3409 =( BOUNDED_CURVE ( )  B_SPLINE_CURVE ( 3, ( #60003, #131909, #149547, #183764 ),
 .UNSPECIFIED., .F., .F. ) 
 B_SPLINE_CURVE_WITH_KNOTS ( ( 4, 4 ),
 ( 0.000000000000000000, 1.570796326795000031 ),
 .UNSPECIFIED. ) 
 CURVE ( )  GEOMETRIC_REPRESENTATION_ITEM ( )  RATIONAL_B_SPLINE_CURVE ( ( 1.000000000000000000, 0.8047378541240000072, 0.8047378541240000072, 1.000000000000000000 ) ) 
 REPRESENTATION_ITEM ( '' )  );
#3410 = DIRECTION ( 'NONE',  ( 1.000000000000000000, 0.000000000000000000, 0.000000000000000000 ) ) ;
#3411 = DIRECTION ( 'NONE',  ( 0.000000000000000000, -1.000000000000000000, 0.000000000000000000 ) ) ;
#3412 = VERTEX_POINT ( 'NONE', #200646 ) ;
#3414 =( LENGTH_UNIT ( ) NAMED_UNIT ( * ) SI_UNIT ( .MILLI., .METRE. ) );
#3413 = CARTESIAN_POINT ( 'NONE',  ( -1.823284271246999877, 0.5000000000000000000, -3.450000000000000178 ) ) ;
#3415 =( NAMED_UNIT ( * ) PLANE_ANGLE_UNIT ( ) SI_UNIT ( $, .RADIAN. ) );
#3416 = EDGE_CURVE ( 'NONE', #63623, #141917, #231867, .T. ) ;
#3417 = CARTESIAN_POINT ( 'NONE',  ( 9.797174393178821713E-16, 1.000000000000000000, 8.000000000000000000 ) ) ;
#3418 = EDGE_LOOP ( 'NONE', ( #22200, #176895, #58558, #105848 ) ) ;
#3419 = CARTESIAN_POINT ( 'NONE',  ( -1.385000000000000009, 0.1004239652379999986, 4.493071078993000178 ) ) ;
#3420 = LINE ( 'NONE', #22222, #176630 ) ;
#3421 = ADVANCED_FACE ( 'NONE', ( #28478 ), #189900, .F. ) ;
#3422 = DIRECTION ( 'NONE',  ( -1.592171798413000068E-15, 1.000000000000000000, 0.000000000000000000 ) ) ;
#3423 = CYLINDRICAL_SURFACE ( 'NONE', #149540, 0.1000000000000002554 ) ;
#3424 = CARTESIAN_POINT ( 'NONE',  ( 3.350000000000000089, 0.4000000000000000222, 0.000000000000000000 ) ) ;
#3425 = PRODUCT ( 'Header_Body-0.step_�� 㬮�砭��', 'Header_Body-0.step_�� 㬮�砭��', '', ( #100167 ) ) ;
#3426 = CARTESIAN_POINT ( 'NONE',  ( -2.832248794886000010, -1.706755948068999995, 0.1977809476499999830 ) ) ;
#3427 = CONTEXT_DEPENDENT_SHAPE_REPRESENTATION ( #117241, #224463 ) ;
#3429 = CARTESIAN_POINT ( 'NONE',  ( -2.819822285456082156, 1.370520129281005639, 0.2179597418499363004 ) ) ;
#3428 = CARTESIAN_POINT ( 'NONE',  ( 12.50000000000000000, 0.000000000000000000, -27.50000000000000000 ) ) ;
#3430 = CARTESIAN_POINT ( 'NONE',  ( 2.850000000000000089, 1.300000000000000044, 0.7590000000000000080 ) ) ;
#3431 = ORIENTED_EDGE ( 'NONE', *, *, #17206, .F. ) ;
#3432 = VERTEX_POINT ( 'NONE', #118126 ) ;
#3433 = ORIENTED_EDGE ( 'NONE', *, *, #229211, .F. ) ;
#3434 = DIRECTION ( 'NONE',  ( 0.9848077530122080203, 0.000000000000000000, -0.1736481776669309973 ) ) ;
#3435 = FACE_OUTER_BOUND ( 'NONE', #5442, .T. ) ;
#3436 = ORIENTED_EDGE ( 'NONE', *, *, #122847, .T. ) ;
#3437 = FACE_OUTER_BOUND ( 'NONE', #119713, .T. ) ;
#3438 = ORIENTED_EDGE ( 'NONE', *, *, #9498, .T. ) ;
#3439 = CARTESIAN_POINT ( 'NONE',  ( -11.15000000000000036, 2.000000000000000000, -0.6500000426340000192 ) ) ;
#3440 = EDGE_LOOP ( 'NONE', ( #216367, #216698, #66132, #169872, #13532, #159984, #72542, #207652, #13795, #63803, #180501, #163487, #98097, #83887, #11644, #61017, #59238, #218384, #197464, #136835, #68725, #55173, #9199, #226738, #230602, #7541, #232150, #33070, #130419, #122357 ) ) ;
#3441 = DIRECTION ( 'NONE',  ( 0.000000000000000000, 0.000000000000000000, -1.000000000000000000 ) ) ;
#3443 = DIRECTION ( 'NONE',  ( 0.7071067811865474617, 0.7071067811865474617, 0.000000000000000000 ) ) ;
#3442 = MECHANICAL_DESIGN_GEOMETRIC_PRESENTATION_REPRESENTATION (  '', ( #229488 ), #150615 ) ;
#3444 = TOROIDAL_SURFACE ( 'NONE', #7278, 0.1399999999999999856, 0.01000000000000000021 ) ;
#3445 = DIRECTION ( 'NONE',  ( 0.000000000000000000, -1.000000000000000000, 0.000000000000000000 ) ) ;
#3446 = VERTEX_POINT ( 'NONE', #205235 ) ;
#3447 = CARTESIAN_POINT ( 'NONE',  ( 104.6300897806569878, 10.21347247095440025, 14.06135502746769994 ) ) ;
#3449 = ORIENTED_EDGE ( 'NONE', *, *, #154189, .F. ) ;
#3448 = DIRECTION ( 'NONE',  ( 0.000000000000000000, 0.7071067811865479058, -0.7071067811865471286 ) ) ;
#3450 = DIRECTION ( 'NONE',  ( 1.000000000000000000, 0.000000000000000000, 0.000000000000000000 ) ) ;
#3451 = LINE ( 'NONE', #75320, #217268 ) ;
#3452 = ORIENTED_EDGE ( 'NONE', *, *, #51877, .F. ) ;
#3453 = CARTESIAN_POINT ( 'NONE',  ( -15.94999999999999929, 0.000000000000000000, -5.500000000000000000 ) ) ;
#3454 = DIRECTION ( 'NONE',  ( 0.000000000000000000, -1.000000000000000000, 0.000000000000000000 ) ) ;
#3455 = EDGE_CURVE ( 'NONE', #219471, #863, #194295, .T. ) ;
#3456 = AXIS2_PLACEMENT_3D ( 'NONE', #58603, #112873, #23269 ) ;
#3457 = CARTESIAN_POINT ( 'NONE',  ( 2.811489901508999800, -1.755569891886999745, 0.1836355059170000081 ) ) ;
#3458 = ORIENTED_EDGE ( 'NONE', *, *, #146477, .F. ) ;
#3459 =( NAMED_UNIT ( * ) PLANE_ANGLE_UNIT ( ) SI_UNIT ( $, .RADIAN. ) );
#3460 = CARTESIAN_POINT ( 'NONE',  ( -2.837034200052999999, 3.649999999603999790, 2.881530847404999651 ) ) ;
#3461 = DIRECTION ( 'NONE',  ( 1.000000000000000000, 0.000000000000000000, 0.000000000000000000 ) ) ;
#3462 = VECTOR ( 'NONE', #79323, 1000.000000000000000 ) ;
#3463 = VECTOR ( 'NONE', #102149, 1000.000000000000000 ) ;
#3464 = CARTESIAN_POINT ( 'NONE',  ( -27.50000000000000000, 12.00000000000000000, -27.50000000000000000 ) ) ;
#3465 = ORIENTED_EDGE ( 'NONE', *, *, #56008, .F. ) ;
#3466 = CARTESIAN_POINT ( 'NONE',  ( -2.124999999999998668, 3.115384615384615863, 0.8802038200428261572 ) ) ;
#3467 = CARTESIAN_POINT ( 'NONE',  ( 1.466666666666666563, 3.639244791666666146, 1.270000000000000240 ) ) ;
#3468 = DIRECTION ( 'NONE',  ( 0.000000000000000000, 0.000000000000000000, 1.000000000000000000 ) ) ;
#3470 = VERTEX_POINT ( 'NONE', #43854 ) ;
#3469 = DIRECTION ( 'NONE',  ( 0.000000000000000000, -1.000000000000000000, 0.000000000000000000 ) ) ;
#3471 = CYLINDRICAL_SURFACE ( 'NONE', #148877, 0.009999999999999592548 ) ;
#3472 = DIRECTION ( 'NONE',  ( -0.06651901052377381940, -0.4988925789280281298, -0.8641072942230492160 ) ) ;
#3473 = CARTESIAN_POINT ( 'NONE',  ( 0.5999999999999999778, -0.4000000000000000222, 0.5362000000000000099 ) ) ;
#3474 = ORIENTED_EDGE ( 'NONE', *, *, #197890, .T. ) ;
#3475 = ORIENTED_EDGE ( 'NONE', *, *, #47749, .F. ) ;
#3477 = PLANE ( 'NONE',  #181153 ) ;
#3476 = DIRECTION ( 'NONE',  ( 0.000000000000000000, 0.000000000000000000, -1.000000000000000000 ) ) ;
#3478 = EDGE_CURVE ( 'NONE', #16185, #138882, #164490, .T. ) ;
#3479 = ORIENTED_EDGE ( 'NONE', *, *, #151717, .T. ) ;
#3480 = FILL_AREA_STYLE ('',( #23440 ) ) ;
#3481 = ORIENTED_EDGE ( 'NONE', *, *, #19265, .T. ) ;
#3482 = AXIS2_PLACEMENT_3D ( 'NONE', #134580, #26136, #154601 ) ;
#3483 = ORIENTED_EDGE ( 'NONE', *, *, #191839, .T. ) ;
#3484 = EDGE_CURVE ( 'NONE', #201027, #143140, #45065, .T. ) ;
#3485 = ORIENTED_EDGE ( 'NONE', *, *, #191690, .F. ) ;
#3487 = VECTOR ( 'NONE', #375, 1000.000000000000000 ) ;
#3486 = FILL_AREA_STYLE ('',( #74166 ) ) ;
#3488 = EDGE_CURVE ( 'NONE', #160541, #95310, #57659, .T. ) ;
#3489 = ORIENTED_EDGE ( 'NONE', *, *, #78086, .F. ) ;
#3490 = DIRECTION ( 'NONE',  ( 1.000000000000000000, 0.000000000000000000, 0.000000000000000000 ) ) ;
#3491 = CARTESIAN_POINT ( 'NONE',  ( 2.802493327794035594, -1.799999999996046762, 0.7684876380380023519 ) ) ;
#3492 = ORIENTED_EDGE ( 'NONE', *, *, #170942, .T. ) ;
#3493 = VERTEX_POINT ( 'NONE', #98118 ) ;
#3494 = FACE_OUTER_BOUND ( 'NONE', #19831, .T. ) ;
#3495 = DIRECTION ( 'NONE',  ( 1.000000000000000000, 0.000000000000000000, 0.000000000000000000 ) ) ;
#3496 =( GEOMETRIC_REPRESENTATION_CONTEXT ( 3 ) GLOBAL_UNCERTAINTY_ASSIGNED_CONTEXT ( ( #153433 ) ) GLOBAL_UNIT_ASSIGNED_CONTEXT ( ( #99243, #114599, #207561 ) ) REPRESENTATION_CONTEXT ( 'NONE', 'WORKASPACE' ) );
#3497 = ORIENTED_EDGE ( 'NONE', *, *, #139372, .F. ) ;
#3498 = ORIENTED_EDGE ( 'NONE', *, *, #47936, .T. ) ;
#3499 = CARTESIAN_POINT ( 'NONE',  ( 0.3076332190366323216, 2.691399336131090170, 1.269999999999999574 ) ) ;
#3500 = AXIS2_PLACEMENT_3D ( 'NONE', #100838, #229945, #117394 ) ;
#3501 = DIRECTION ( 'NONE',  ( -0.7071067811865230368, 0.000000000000000000, 0.7071067811865721087 ) ) ;
#3502 = AXIS2_PLACEMENT_3D ( 'NONE', #189263, #27833, #28993 ) ;
#3503 = SPHERICAL_SURFACE ( 'NONE', #29830, 0.01000000000000000021 ) ;
#3504 = CARTESIAN_POINT ( 'NONE',  ( -0.9349179871484044613, 2.490728283974931845, 1.269999999999999352 ) ) ;
#3505 = ADVANCED_FACE ( 'NONE', ( #187612 ), #13160, .T. ) ;
#3506 = ORIENTED_EDGE ( 'NONE', *, *, #178797, .T. ) ;
#3507 = ORIENTED_EDGE ( 'NONE', *, *, #125218, .T. ) ;
#3508 = ADVANCED_FACE ( 'NONE', ( #192253 ), #208708, .T. ) ;
#3509 = ORIENTED_EDGE ( 'NONE', *, *, #131992, .F. ) ;
#3510 = CARTESIAN_POINT ( 'NONE',  ( -1.385000000000000009, -1.111307226797999990E-15, -4.496947573023000189 ) ) ;
#3511 = CARTESIAN_POINT ( 'NONE',  ( -0.5755801962119999615, 0.2430074740570000169, 1.250000000000000000 ) ) ;
#3512 = VECTOR ( 'NONE', #222937, 1000.000000000000000 ) ;
#3513 = EDGE_CURVE ( 'NONE', #90437, #5798, #173495, .T. ) ;
#3514 = PRESENTATION_STYLE_ASSIGNMENT (( #219002 ) ) ;
#3515 = ORIENTED_EDGE ( 'NONE', *, *, #136312, .T. ) ;
#3516 = CIRCLE ( 'NONE', #214147, 0.01000000000000007654 ) ;
#3518 = CARTESIAN_POINT ( 'NONE',  ( -1.148102135540561841, 0.4557539292671080045, 4.551000000000000156 ) ) ;
#3517 = DIRECTION ( 'NONE',  ( 0.5000000000001899592, 0.000000000000000000, 0.8660254037843289066 ) ) ;
#3519 = ORIENTED_EDGE ( 'NONE', *, *, #161693, .F. ) ;
#3520 = VERTEX_POINT ( 'NONE', #48538 ) ;
#3521 = VECTOR ( 'NONE', #129227, 1000.000000000000000 ) ;
#3522 = MECHANICAL_DESIGN_GEOMETRIC_PRESENTATION_REPRESENTATION (  '', ( #78667 ), #7190 ) ;
#3524 = CARTESIAN_POINT ( 'NONE',  ( 8.957305505809479484, 16.19876877787000069, 8.076058721742459312 ) ) ;
#3523 = SURFACE_SIDE_STYLE ('',( #216675 ) ) ;
#3525 = EDGE_CURVE ( 'NONE', #95596, #229961, #195318, .T. ) ;
#3526 = ORIENTED_EDGE ( 'NONE', *, *, #101205, .F. ) ;
#3527 = EDGE_CURVE ( 'NONE', #185375, #108119, #130475, .T. ) ;
#3528 = ORIENTED_EDGE ( 'NONE', *, *, #226687, .T. ) ;
#3529 = CARTESIAN_POINT ( 'NONE',  ( 69.19990653790949864, 21.81253632668040154, 25.33022324445380136 ) ) ;
#3530 = AXIS2_PLACEMENT_3D ( 'NONE', #105438, #157304, #125447 ) ;
#3531 = ORIENTED_EDGE ( 'NONE', *, *, #87224, .F. ) ;
#3533 = ORIENTED_EDGE ( 'NONE', *, *, #96646, .F. ) ;
#3532 = CARTESIAN_POINT ( 'NONE',  ( 18.45322533596059955, 5.637880889626379677, -5.161808139746350221 ) ) ;
#3534 = DIRECTION ( 'NONE',  ( -1.000000000000000000, 0.000000000000000000, 9.011550524554819536E-16 ) ) ;
#3535 = PLANE ( 'NONE',  #149084 ) ;
#3536 = DIRECTION ( 'NONE',  ( 0.000000000000000000, 0.000000000000000000, -1.000000000000000000 ) ) ;
#3537 = VERTEX_POINT ( 'NONE', #225180 ) ;
#3538 = ORIENTED_EDGE ( 'NONE', *, *, #11221, .F. ) ;
#3539 = ORIENTED_EDGE ( 'NONE', *, *, #213945, .F. ) ;
#3540 = ORIENTED_EDGE ( 'NONE', *, *, #42085, .T. ) ;
#3541 = ORIENTED_EDGE ( 'NONE', *, *, #176675, .T. ) ;
#3542 = DIRECTION ( 'NONE',  ( 0.000000000000000000, 0.000000000000000000, -1.000000000000000000 ) ) ;
#3543 = CYLINDRICAL_SURFACE ( 'NONE', #174565, 0.01000000000000002623 ) ;
#3545 = ORIENTED_EDGE ( 'NONE', *, *, #42884, .T. ) ;
#3544 = CIRCLE ( 'NONE', #108827, 1.379999999999999227 ) ;
#3546 = CARTESIAN_POINT ( 'NONE',  ( 23.09079297028090139, 19.12947246559230408, 25.33022324445380136 ) ) ;
#3547 = CARTESIAN_POINT ( 'NONE',  ( 108.5098073915779935, 22.22531538226419912, 25.33022324445380136 ) ) ;
#3548 = ORIENTED_EDGE ( 'NONE', *, *, #4459, .T. ) ;
#3549 = CARTESIAN_POINT ( 'NONE',  ( -1.590419311286400017, 0.8265323338955090637, 11.00000000000000000 ) ) ;
#3551 = ADVANCED_FACE ( 'NONE', ( #46225 ), #119813, .T. ) ;
#3550 = VECTOR ( 'NONE', #197466, 1000.000000000000000 ) ;
#3552 = CARTESIAN_POINT ( 'NONE',  ( -0.8230730885070000058, 3.250000000000000000, 1.430157008622999992 ) ) ;
#3553 = FACE_OUTER_BOUND ( 'NONE', #138639, .T. ) ;
#3554 = EDGE_CURVE ( 'NONE', #219921, #21225, #96612, .T. ) ;
#3555 = ORIENTED_EDGE ( 'NONE', *, *, #107591, .F. ) ;
#3556 = EDGE_CURVE ( 'NONE', #10519, #179752, #179381, .T. ) ;
#3557 = CARTESIAN_POINT ( 'NONE',  ( 34.24577611247420350, 42.03871004949250079, 25.33022324445380136 ) ) ;
#3558 = VECTOR ( 'NONE', #219539, 1000.000000000000000 ) ;
#3559 = CARTESIAN_POINT ( 'NONE',  ( 2.949999999999999734, 0.6500000000000000222, 1.340000000000000080 ) ) ;
#3561 = VECTOR ( 'NONE', #196518, 1000.000000000000000 ) ;
#3560 = PRESENTATION_LAYER_ASSIGNMENT (  '', '', ( #191708 ) ) ;
#3562 = VERTEX_POINT ( 'NONE', #126228 ) ;
#3563 = DIRECTION ( 'NONE',  ( 0.000000000000000000, 0.000000000000000000, 1.000000000000000000 ) ) ;
#3564 = ORIENTED_EDGE ( 'NONE', *, *, #167442, .T. ) ;
#3565 = PRESENTATION_LAYER_ASSIGNMENT (  '', '', ( #37307 ) ) ;
#3566 = CARTESIAN_POINT ( 'NONE',  ( -1.834999999999999964, 0.1776167876939999946, -3.919999999999999929 ) ) ;
#3567 = ORIENTED_EDGE ( 'NONE', *, *, #190098, .F. ) ;
#3568 = CARTESIAN_POINT ( 'NONE',  ( -1.340000000000000080, -0.4499999999809999873, 1.949999999999999956 ) ) ;
#3569 = SURFACE_STYLE_FILL_AREA ( #57734 ) ;
#3570 = EDGE_CURVE ( 'NONE', #5298, #132113, #170403, .T. ) ;
#3571 = DIRECTION ( 'NONE',  ( -5.843279076974420269E-17, -1.000000000000000000, -5.843279076974510248E-17 ) ) ;
#3572 = CARTESIAN_POINT ( 'NONE',  ( 2.750000000000000000, 1.300000000000000044, 0.1000000000000000056 ) ) ;
#3573 = AXIS2_PLACEMENT_3D ( 'NONE', #71506, #125736, #143393 ) ;
#3574 = VECTOR ( 'NONE', #128949, 1000.000000000000000 ) ;
#3575 = ADVANCED_FACE ( 'NONE', ( #215661 ), #105066, .F. ) ;
#3576 = EDGE_CURVE ( 'NONE', #164111, #107963, #211064, .T. ) ;
#3577 = DIRECTION ( 'NONE',  ( -1.000000000000000000, 0.000000000000000000, 0.000000000000000000 ) ) ;
#3578 = LINE ( 'NONE', #75448, #74587 ) ;
#3579 = VERTEX_POINT ( 'NONE', #49712 ) ;
#3580 = LINE ( 'NONE', #61201, #188730 ) ;
#3581 = DIRECTION ( 'NONE',  ( 4.969147952502550259E-15, 0.000000000000000000, 1.000000000000000000 ) ) ;
#3582 = ADVANCED_FACE ( 'NONE', ( #33128 ), #121622, .F. ) ;
#3583 = ORIENTED_EDGE ( 'NONE', *, *, #222612, .T. ) ;
#3584 =( GEOMETRIC_REPRESENTATION_CONTEXT ( 3 ) GLOBAL_UNCERTAINTY_ASSIGNED_CONTEXT ( ( #88199 ) ) GLOBAL_UNIT_ASSIGNED_CONTEXT ( ( #34327, #46539, #225502 ) ) REPRESENTATION_CONTEXT ( 'NONE', 'WORKASPACE' ) );
#3585 = ORIENTED_EDGE ( 'NONE', *, *, #21705, .T. ) ;
#3586 = ORIENTED_EDGE ( 'NONE', *, *, #24606, .T. ) ;
#3587 = VECTOR ( 'NONE', #148709, 1000.000000000000000 ) ;
#3588 = DIRECTION ( 'NONE',  ( 0.000000000000000000, 0.7071067811865474617, 0.7071067811865474617 ) ) ;
#3590 = EDGE_CURVE ( 'NONE', #65843, #65121, #9613, .T. ) ;
#3589 = CARTESIAN_POINT ( 'NONE',  ( -1.502601910021409859, 0.5769230769230770939, -1.502601910021409859 ) ) ;
#3592 = ORIENTED_EDGE ( 'NONE', *, *, #118363, .F. ) ;
#3591 = PLANE ( 'NONE',  #189045 ) ;
#3593 = EDGE_CURVE ( 'NONE', #201299, #164194, #200756, .T. ) ;
#3594 = DIRECTION ( 'NONE',  ( -1.000000000000000000, 7.170981530318898295E-17, -1.776356839399719956E-15 ) ) ;
#3595 = AXIS2_PLACEMENT_3D ( 'NONE', #84511, #160992, #12618 ) ;
#3596 = ADVANCED_FACE ( 'NONE', ( #230948 ), #161561, .T. ) ;
#3597 = CARTESIAN_POINT ( 'NONE',  ( -1.194995553692363988, 0.1540257046507325089, 4.549999999999999822 ) ) ;
#3598 = DIRECTION ( 'NONE',  ( 0.000000000000000000, -1.000000000000000000, 0.000000000000000000 ) ) ;
#3599 = VERTEX_POINT ( 'NONE', #50834 ) ;
#3600 = VECTOR ( 'NONE', #154890, 1000.000000000000000 ) ;
#3602 = ORIENTED_EDGE ( 'NONE', *, *, #46904, .T. ) ;
#3601 = B_SPLINE_CURVE_WITH_KNOTS ( 'NONE', 1,
 ( #100397, #23854 ),
 .UNSPECIFIED., .F., .F.,
 ( 2, 2 ),
 ( 0.000000000000000000, 3.464101615097330278 ),
 .UNSPECIFIED. ) ;
#3604 = DIRECTION ( 'NONE',  ( 0.000000000000000000, 1.000000000000000000, 0.000000000000000000 ) ) ;
#3603 = DIRECTION ( 'NONE',  ( -3.184343596827000016E-15, 1.000000000000000000, 0.000000000000000000 ) ) ;
#3605 = EDGE_CURVE ( 'NONE', #71205, #95478, #194535, .T. ) ;
#3606 = ORIENTED_EDGE ( 'NONE', *, *, #141851, .F. ) ;
#3608 = ORIENTED_EDGE ( 'NONE', *, *, #209467, .T. ) ;
#3607 = B_SPLINE_CURVE_WITH_KNOTS ( 'NONE', 1,
 ( #152540, #44125 ),
 .UNSPECIFIED., .F., .F.,
 ( 2, 2 ),
 ( 0.000000000000000000, 9.000000000000000000 ),
 .UNSPECIFIED. ) ;
#3609 = EDGE_LOOP ( 'NONE', ( #177516, #142296, #179518, #136571 ) ) ;
#3610 = CARTESIAN_POINT ( 'NONE',  ( -2.790000000000000036, 1.699999999999999956, 0.1900000000000000022 ) ) ;
#3611 = FACE_OUTER_BOUND ( 'NONE', #166107, .T. ) ;
#3612 = ADVANCED_FACE ( 'NONE', ( #69674 ), #145, .F. ) ;
#3613 = VERTEX_POINT ( 'NONE', #180401 ) ;
#3614 = ADVANCED_FACE ( 'NONE', ( #16634 ), #84062, .T. ) ;
#3615 = SURFACE_STYLE_USAGE ( .BOTH. , #107347 ) ;
#3617 = FACE_OUTER_BOUND ( 'NONE', #134762, .T. ) ;
#3616 = DIRECTION ( 'NONE',  ( 0.000000000000000000, 0.000000000000000000, 1.000000000000000000 ) ) ;
#3618 = ORIENTED_EDGE ( 'NONE', *, *, #87191, .T. ) ;
#3619 = VECTOR ( 'NONE', #42982, 1000.000000000000000 ) ;
#3620 = FACE_OUTER_BOUND ( 'NONE', #166390, .T. ) ;
#3622 = EDGE_LOOP ( 'NONE', ( #194057, #28307, #86819, #105880 ) ) ;
#3621 = DIRECTION ( 'NONE',  ( -3.055690044300149970E-16, 0.000000000000000000, -1.000000000000000000 ) ) ;
#3623 = AXIS2_PLACEMENT_3D ( 'NONE', #61497, #128804, #78035 ) ;
#3624 = CARTESIAN_POINT ( 'NONE',  ( 0.8000000000000000444, -0.3499999999999999778, 0.8000000000000000444 ) ) ;
#3625 = CARTESIAN_POINT ( 'NONE',  ( 4.038400777487999527, 0.03787791591537000013, 0.2250000000000000056 ) ) ;
#3626 = CARTESIAN_POINT ( 'NONE',  ( 0.000000000000000000, 9.500000000000000000, 2.500000000000000000 ) ) ;
#3627 = ORIENTED_EDGE ( 'NONE', *, *, #214529, .F. ) ;
#3628 = EDGE_CURVE ( 'NONE', #210567, #56818, #145031, .T. ) ;
#3630 = PLANE ( 'NONE',  #71124 ) ;
#3629 = CARTESIAN_POINT ( 'NONE',  ( -0.5649999999999999467, 0.08107175466445000478, -4.481868760218000070 ) ) ;
#3631 = ADVANCED_FACE ( 'NONE', ( #148527 ), #55487, .T. ) ;
#3632 = FACE_OUTER_BOUND ( 'NONE', #50401, .T. ) ;
#3633 = CARTESIAN_POINT ( 'NONE',  ( 0.3699999999999999956, -0.4800000000000000377, -3.479999999999999982 ) ) ;
#3634 = DIRECTION ( 'NONE',  ( -1.000000000000000000, 0.000000000000000000, 0.000000000000000000 ) ) ;
#3635 =( NAMED_UNIT ( * ) SI_UNIT ( $, .STERADIAN. ) SOLID_ANGLE_UNIT ( ) );
#3636 = CARTESIAN_POINT ( 'NONE',  ( 1.949999999999999956, 0.8599999999999999867, -4.240000000000000213 ) ) ;
#3637 = DIRECTION ( 'NONE',  ( 0.000000000000000000, 0.000000000000000000, 1.000000000000000000 ) ) ;
#3638 = EDGE_CURVE ( 'NONE', #57047, #212073, #157872, .T. ) ;
#3639 = MECHANICAL_DESIGN_GEOMETRIC_PRESENTATION_REPRESENTATION (  '', ( #191810 ), #131661 ) ;
#3640 = EDGE_CURVE ( 'NONE', #68009, #134044, #117294, .T. ) ;
#3641 = B_SPLINE_CURVE_WITH_KNOTS ( 'NONE', 1,
 ( #168867, #79309 ),
 .UNSPECIFIED., .F., .F.,
 ( 2, 2 ),
 ( 0.000000000000000000, 3.464101615170630311 ),
 .UNSPECIFIED. ) ;
#3642 = AXIS2_PLACEMENT_3D ( 'NONE', #137785, #47053, #190735 ) ;
#3643 = DIRECTION ( 'NONE',  ( 0.000000000000000000, 0.7071067811865474617, 0.7071067811865474617 ) ) ;
#3644 = CARTESIAN_POINT ( 'NONE',  ( 2.476661555874109855, 28.95365483170099807, 16.49675091044640141 ) ) ;
#3645 = CIRCLE ( 'NONE', #195508, 0.7000000000000009548 ) ;
#3646 = EDGE_CURVE ( 'NONE', #97018, #72031, #169929, .T. ) ;
#3649 = CARTESIAN_POINT ( 'NONE',  ( -3.035267416573999899, 1.100000000000000089, 3.343721719164999495 ) ) ;
#3648 = DIRECTION ( 'NONE',  ( -1.000000000000000000, 0.000000000000000000, 0.000000000000000000 ) ) ;
#3647 = DIRECTION ( 'NONE',  ( 0.7071067811865475727, 0.000000000000000000, 0.7071067811865475727 ) ) ;
#3650 = CYLINDRICAL_SURFACE ( 'NONE', #115396, 0.9499999999999995115 ) ;
#3651 = VERTEX_POINT ( 'NONE', #3649 ) ;
#3652 = ORIENTED_EDGE ( 'NONE', *, *, #45099, .F. ) ;
#3653 = CARTESIAN_POINT ( 'NONE',  ( -2.635000000000000231, 0.001183666759129996162, -4.478205847845999621 ) ) ;
#3654 = PLANE ( 'NONE',  #202539 ) ;
#3655 = CARTESIAN_POINT ( 'NONE',  ( 8.957305505809484814, 47.03336422874252065, 8.076058721742461088 ) ) ;
#3656 = VERTEX_POINT ( 'NONE', #166237 ) ;
#3657 = CARTESIAN_POINT ( 'NONE',  ( -2.615000000000000213, 0.4500000000000000111, 3.989999999999999769 ) ) ;
#3658 = DIRECTION ( 'NONE',  ( 1.000000000000000000, 5.796249766163920985E-16, 0.000000000000000000 ) ) ;
#3659 = CIRCLE ( 'NONE', #225529, 0.8000000014839999674 ) ;
#3660 = EDGE_LOOP ( 'NONE', ( #8591, #29712, #189250, #143074 ) ) ;
#3661 = VECTOR ( 'NONE', #113423, 1000.000000000000000 ) ;
#3662 = ORIENTED_EDGE ( 'NONE', *, *, #20352, .F. ) ;
#3663 = MECHANICAL_DESIGN_GEOMETRIC_PRESENTATION_REPRESENTATION (  '', ( #101555 ), #93993 ) ;
#3664 = B_SPLINE_SURFACE_WITH_KNOTS ( 'NONE', 3, 1, ( 
 ( #13867, #31525 ),
 ( #155353, #85785 ),
 ( #101145, #153013 ),
 ( #32678, #173050 ),
 ( #11568, #210621 ),
 ( #171866, #121184 ) ),
 .UNSPECIFIED., .F., .F., .F.,
 ( 4, 2, 4 ),
 ( 2, 2 ),
 ( 0.000000000000000000, 0.5000000000000000000, 1.000000000000000000 ),
 ( 0.000000000000000000, 1.000000000000000000 ),
 .UNSPECIFIED. ) ;
#3666 = ADVANCED_FACE ( 'NONE', ( #114356 ), #201494, .T. ) ;
#3665 = DIRECTION ( 'NONE',  ( 0.000000000000000000, 1.000000000000000000, 0.000000000000000000 ) ) ;
#3667 = CARTESIAN_POINT ( 'NONE',  ( 3.944999999999999840, 0.4000000000000000222, -4.151552649110000124E-16 ) ) ;
#3668 = DIRECTION ( 'NONE',  ( 0.000000000000000000, 0.000000000000000000, 1.000000000000000000 ) ) ;
#3670 = ORIENTED_EDGE ( 'NONE', *, *, #20170, .F. ) ;
#3669 = LINE ( 'NONE', #38959, #47900 ) ;
#3671 = EDGE_CURVE ( 'NONE', #225392, #135150, #70190, .T. ) ;
#3672 = CARTESIAN_POINT ( 'NONE',  ( 13.44999999999999929, 22.75000000000000000, 20.61313195248254715 ) ) ;
#3673 = ORIENTED_EDGE ( 'NONE', *, *, #109418, .F. ) ;
#3674 = ADVANCED_FACE ( 'NONE', ( #167377 ), #41255, .T. ) ;
#3675 = DIRECTION ( 'NONE',  ( 2.371692252312040949E-16, -0.7071067811865472397, -0.7071067811865477948 ) ) ;
#3676 = CARTESIAN_POINT ( 'NONE',  ( -1.641666666666999896, 0.8249999999999999556, 1.779056941504000067 ) ) ;
#3677 = CARTESIAN_POINT ( 'NONE',  ( -2.845454545455999629, 1.689072354281999866, 0.2070080069970000047 ) ) ;
#3678 = CARTESIAN_POINT ( 'NONE',  ( 0.3250000000000000111, 2.500000000000000000, 0.3250000000000000111 ) ) ;
#3679 =( NAMED_UNIT ( * ) SI_UNIT ( $, .STERADIAN. ) SOLID_ANGLE_UNIT ( ) );
#3680 = EDGE_CURVE ( 'NONE', #29626, #127539, #100329, .T. ) ;
#3681 = FACE_OUTER_BOUND ( 'NONE', #69095, .T. ) ;
#3682 = CARTESIAN_POINT ( 'NONE',  ( -2.797071067811865319, -1.702928932188134459, 0.8000000000000000444 ) ) ;
#3683 = CARTESIAN_POINT ( 'NONE',  ( -1.335603099465779264, 4.087341349803502055, 1.270000000000000018 ) ) ;
#3684 = CARTESIAN_POINT ( 'NONE',  ( 160.1582735600960063, 9.594303887603480518, 17.15719794422209787 ) ) ;
#3685 = EDGE_CURVE ( 'NONE', #9891, #232543, #192411, .T. ) ;
#3686 = CARTESIAN_POINT ( 'NONE',  ( 0.5649999999999999467, 0.5199999999999999067, -3.850000000000000089 ) ) ;
#3687 = ORIENTED_EDGE ( 'NONE', *, *, #126688, .F. ) ;
#3688 = DIRECTION ( 'NONE',  ( 0.000000000000000000, -1.000000000000000000, 0.000000000000000000 ) ) ;
#3689 = FACE_OUTER_BOUND ( 'NONE', #85311, .T. ) ;
#3690 = CARTESIAN_POINT ( 'NONE',  ( 7.349999999999999645, -28.85000000000000142, 13.50000000000000000 ) ) ;
#3691 = LINE ( 'NONE', #218023, #30216 ) ;
#3692 = PRODUCT_CONTEXT ( 'NONE', #186046, 'mechanical' ) ;
#3693 = DIRECTION ( 'NONE',  ( 1.084202172486000036E-15, 0.000000000000000000, 1.000000000000000000 ) ) ;
#3694 = CARTESIAN_POINT ( 'NONE',  ( 2.676181996641839866, 1.697397274710570114, 4.549999999999999822 ) ) ;
#3695 = UNCERTAINTY_MEASURE_WITH_UNIT (LENGTH_MEASURE( 1.000000000000000082E-05 ), #204165, 'distance_accuracy_value', 'NONE');
#3696 = FILL_AREA_STYLE ('',( #54372 ) ) ;
#3697 = VERTEX_POINT ( 'NONE', #23595 ) ;
#3698 = ORIENTED_EDGE ( 'NONE', *, *, #34893, .T. ) ;
#3699 = DIRECTION ( 'NONE',  ( 1.000000000000000000, 5.421010862427743051E-15, 0.000000000000000000 ) ) ;
#3700 = CARTESIAN_POINT ( 'NONE',  ( 1.814999999999999947, 0.02118366675912999875, -4.478205847845999621 ) ) ;
#3701 = CARTESIAN_POINT ( 'NONE',  ( 18.50247177576514801, -5.853995351344789988, 10.69452689716880123 ) ) ;
#3702 = ADVANCED_FACE ( 'NONE', ( #60138 ), #17552, .T. ) ;
#3703 = VERTEX_POINT ( 'NONE', #77804 ) ;
#3704 = CARTESIAN_POINT ( 'NONE',  ( -1.930000000000000160, -0.7800000000000000266, -3.479999999999999982 ) ) ;
#3705 = DIRECTION ( 'NONE',  ( 0.000000000000000000, 0.000000000000000000, 1.000000000000000000 ) ) ;
#3706 = CARTESIAN_POINT ( 'NONE',  ( 18.19999999999999929, 17.30000000000000071, 18.30000000000000071 ) ) ;
#3707 = LINE ( 'NONE', #110920, #104806 ) ;
#3708 = ORIENTED_EDGE ( 'NONE', *, *, #159207, .F. ) ;
#3709 = VECTOR ( 'NONE', #185276, 1000.000000000000000 ) ;
#3710 = PLANE ( 'NONE',  #19706 ) ;
#3712 = ORIENTED_EDGE ( 'NONE', *, *, #187561, .F. ) ;
#3711 = VECTOR ( 'NONE', #204716, 1000.000000000000000 ) ;
#3713 = SURFACE_STYLE_FILL_AREA ( #4854 ) ;
#3714 = VECTOR ( 'NONE', #219720, 1000.000000000000000 ) ;
#3715 = CARTESIAN_POINT ( 'NONE',  ( 0.1000000000000000056, -1.600000000000000089, 0.2000000000000000111 ) ) ;
#3717 = ORIENTED_EDGE ( 'NONE', *, *, #171085, .F. ) ;
#3716 = AXIS2_PLACEMENT_3D ( 'NONE', #229224, #106801, #176344 ) ;
#3718 = DIRECTION ( 'NONE',  ( 0.000000000000000000, -3.411829607675600335E-14, -1.000000000000000000 ) ) ;
#3719 = ORIENTED_EDGE ( 'NONE', *, *, #175571, .T. ) ;
#3720 = SURFACE_STYLE_USAGE ( .BOTH. , #36666 ) ;
#3721 = CIRCLE ( 'NONE', #135414, 0.04999999999999991257 ) ;
#3722 = CARTESIAN_POINT ( 'NONE',  ( -0.1430424198508848110, 1.906514298915865213, 4.551000000000000156 ) ) ;
#3725 = ORIENTED_EDGE ( 'NONE', *, *, #104162, .F. ) ;
#3724 = PRESENTATION_LAYER_ASSIGNMENT (  '', '', ( #184184 ) ) ;
#3723 = AXIS2_PLACEMENT_3D ( 'NONE', #227394, #46143, #208627 ) ;
#3726 = CARTESIAN_POINT ( 'NONE',  ( 54.19126007756659646, 30.48089649359279818, 25.82555811113449806 ) ) ;
#3727 = VECTOR ( 'NONE', #126196, 1000.000000000000000 ) ;
#3728 = FACE_OUTER_BOUND ( 'NONE', #72920, .T. ) ;
#3729 = DIRECTION ( 'NONE',  ( -1.000000000000000000, 7.170981530346998999E-17, 5.320110443026999449E-33 ) ) ;
#3730 = DIRECTION ( 'NONE',  ( -4.336808689942006376E-14, 1.000000000000000000, 0.000000000000000000 ) ) ;
#3731 = AXIS2_PLACEMENT_3D ( 'NONE', #52369, #53528, #212545 ) ;
#3733 = B_SPLINE_CURVE_WITH_KNOTS ( 'NONE', 1,
 ( #7099, #62421 ),
 .UNSPECIFIED., .F., .F.,
 ( 2, 2 ),
 ( 0.000000000000000000, 1.522397716714339877 ),
 .UNSPECIFIED. ) ;
#3732 = DIRECTION ( 'NONE',  ( 0.000000000000000000, 0.000000000000000000, 1.000000000000000000 ) ) ;
#3734 = DIRECTION ( 'NONE',  ( 0.000000000000000000, 0.000000000000000000, 1.000000000000000000 ) ) ;
#3736 = CIRCLE ( 'NONE', #67638, 0.009999999999998995803 ) ;
#3735 = DIRECTION ( 'NONE',  ( -1.000000000000000000, 1.986976330425334784E-16, 0.000000000000000000 ) ) ;
#3737 = ORIENTED_EDGE ( 'NONE', *, *, #67422, .F. ) ;
#3738 = CARTESIAN_POINT ( 'NONE',  ( 140.8992743705639725, 11.53436544995840762, 22.52332566659643120 ) ) ;
#3739 = FACE_OUTER_BOUND ( 'NONE', #45024, .T. ) ;
#3740 = FACE_OUTER_BOUND ( 'NONE', #67993, .T. ) ;
#3741 = CARTESIAN_POINT ( 'NONE',  ( 23.09079297028090139, 19.12947246559230408, 25.82555811113449806 ) ) ;
#3742 = VECTOR ( 'NONE', #103892, 1000.000000000000000 ) ;
#3743 = ORIENTED_EDGE ( 'NONE', *, *, #161711, .F. ) ;
#3744 = CARTESIAN_POINT ( 'NONE',  ( -2.909999999999999698, 1.600000000000000089, 0.7399999999999999911 ) ) ;
#3745 = ORIENTED_EDGE ( 'NONE', *, *, #155628, .T. ) ;
#3746 = EDGE_LOOP ( 'NONE', ( #43898, #120990, #211795, #40158, #91037, #209300, #54722, #176683, #231402, #174123, #173626, #12773 ) ) ;
#3747 = CARTESIAN_POINT ( 'NONE',  ( -1.679378605318050166, 3.653846153846155076, -1.679378605318050166 ) ) ;
#3748 = FACE_OUTER_BOUND ( 'NONE', #27270, .T. ) ;
#3749 = ORIENTED_EDGE ( 'NONE', *, *, #173476, .T. ) ;
#3750 = CARTESIAN_POINT ( 'NONE',  ( 27.81298536597029880, 25.11476877121020124, 25.82555811113449806 ) ) ;
#3751 = CARTESIAN_POINT ( 'NONE',  ( 3.100000000000000089, 0.2899999999999999800, 0.6239999999999999991 ) ) ;
#3752 = EDGE_LOOP ( 'NONE', ( #153004, #183798, #138609, #52736, #10084, #189846, #125832, #95387 ) ) ;
#3753 = EDGE_LOOP ( 'NONE', ( #125762, #4109, #221284, #139506, #27167, #210350, #66496, #55142, #140317, #122043, #125487, #22757 ) ) ;
#3754 = DIRECTION ( 'NONE',  ( 1.000000000000000000, 0.000000000000000000, 0.000000000000000000 ) ) ;
#3755 = EDGE_CURVE ( 'NONE', #132470, #81421, #149683, .T. ) ;
#3756 = VERTEX_POINT ( 'NONE', #146214 ) ;
#3757 =( LENGTH_UNIT ( ) NAMED_UNIT ( * ) SI_UNIT ( .MILLI., .METRE. ) );
#3758 = EDGE_LOOP ( 'NONE', ( #178249, #70466, #146389, #208593 ) ) ;
#3759 = EDGE_CURVE ( 'NONE', #89416, #171267, #38940, .T. ) ;
#3760 = DIRECTION ( 'NONE',  ( -3.519728791837000199E-15, 1.000000000000000000, 0.000000000000000000 ) ) ;
#3761 = ORIENTED_EDGE ( 'NONE', *, *, #148233, .F. ) ;
#3762 = CARTESIAN_POINT ( 'NONE',  ( 4.746946720563889777, 34.44362140878439504, 9.892286021370159332 ) ) ;
#3763 = DIRECTION ( 'NONE',  ( 0.000000000000000000, -1.000000000000000000, 0.000000000000000000 ) ) ;
#3764 = ADVANCED_FACE ( 'NONE', ( #217983 ), #42440, .T. ) ;
#3765 = VERTEX_POINT ( 'NONE', #128584 ) ;
#3766 = VERTEX_POINT ( 'NONE', #200374 ) ;
#3767 = DIRECTION ( 'NONE',  ( 0.000000000000000000, 0.000000000000000000, 1.000000000000000000 ) ) ;
#3768 = EDGE_CURVE ( 'NONE', #129882, #197583, #6301, .T. ) ;
#3769 = AXIS2_PLACEMENT_3D ( 'NONE', #182907, #93367, #179423 ) ;
#3770 = ORIENTED_EDGE ( 'NONE', *, *, #220806, .T. ) ;
#3771 = ORIENTED_EDGE ( 'NONE', *, *, #134486, .F. ) ;
#3772 = DIRECTION ( 'NONE',  ( 1.000000000000000000, 2.413528314402515076E-16, 0.000000000000000000 ) ) ;
#3774 = LINE ( 'NONE', #184023, #93427 ) ;
#3773 = CARTESIAN_POINT ( 'NONE',  ( -2.350000000000000089, 0.5000000000000000000, 5.899999999999999467 ) ) ;
#3776 = SURFACE_STYLE_FILL_AREA ( #114477 ) ;
#3775 = DIRECTION ( 'NONE',  ( 2.824543072760999738E-17, 1.000000000000000000, 8.471068999823000906E-15 ) ) ;
#3777 =( BOUNDED_SURFACE ( )  B_SPLINE_SURFACE ( 2, 2, ( 
 ( #104108, #175991, #190101 ),
 ( #212407, #82961, #65278 ),
 ( #12218, #14539, #208907 ) ),
 .UNSPECIFIED., .F., .F., .F. ) 
 B_SPLINE_SURFACE_WITH_KNOTS ( ( 3, 3 ),
 ( 3, 3 ),
 ( -1.570796326795000031, -0.3217505543970000104 ),
 ( 1.570796326795000031, 3.141592653590000062 ),
 .UNSPECIFIED. ) 
 GEOMETRIC_REPRESENTATION_ITEM ( )  RATIONAL_B_SPLINE_SURFACE ( (
 ( 1.000000000000000000, 0.7071067811869999886, 1.000000000000000000),
 ( 0.8112421851759999969, 0.5736348503220000117, 0.8112421851759999969),
 ( 1.000000000000000000, 0.7071067811869999886, 1.000000000000000000) ) ) 
 REPRESENTATION_ITEM ( '' )  SURFACE ( )  );
#3778 = STYLED_ITEM ( 'NONE', ( #142767 ), #47350 ) ;
#3779 = VERTEX_POINT ( 'NONE', #47086 ) ;
#3780 = EDGE_CURVE ( 'NONE', #90390, #13406, #98992, .T. ) ;
#3781 = ORIENTED_EDGE ( 'NONE', *, *, #147401, .F. ) ;
#3782 = CARTESIAN_POINT ( 'NONE',  ( 0.2349999999999999867, 0.5000000000000000000, -3.850000000000000089 ) ) ;
#3783 =( GEOMETRIC_REPRESENTATION_CONTEXT ( 3 ) GLOBAL_UNCERTAINTY_ASSIGNED_CONTEXT ( ( #21495 ) ) GLOBAL_UNIT_ASSIGNED_CONTEXT ( ( #37764, #200354, #179224 ) ) REPRESENTATION_CONTEXT ( 'NONE', 'WORKASPACE' ) );
#3784 =( LENGTH_UNIT ( ) NAMED_UNIT ( * ) SI_UNIT ( .MILLI., .METRE. ) );
#3785 = DIRECTION ( 'NONE',  ( -0.7071067487194998558, -0.7071068136535938464, 0.000000000000000000 ) ) ;
#3786 = CARTESIAN_POINT ( 'NONE',  ( -1.850000000000000089, 1.182251760257999948E-14, -2.949999999999999734 ) ) ;
#3787 = ORIENTED_EDGE ( 'NONE', *, *, #85779, .F. ) ;
#3789 = PLANE ( 'NONE',  #33980 ) ;
#3788 = VECTOR ( 'NONE', #158086, 1000.000000000000000 ) ;
#3791 = LINE ( 'NONE', #42575, #94845 ) ;
#3790 = CARTESIAN_POINT ( 'NONE',  ( 0.6500000000000000222, 0.4500000000000000111, 0.000000000000000000 ) ) ;
#3792 = ORIENTED_EDGE ( 'NONE', *, *, #221949, .T. ) ;
#3793 = AXIS2_PLACEMENT_3D ( 'NONE', #73576, #180838, #197297 ) ;
#3794 = AXIS2_PLACEMENT_3D ( 'NONE', #64572, #29168, #84568 ) ;
#3795 = CYLINDRICAL_SURFACE ( 'NONE', #111158, 0.05000000000000012768 ) ;
#3796 = CARTESIAN_POINT ( 'NONE',  ( 8.255581111345138723, 48.39553511092560001, 5.599384388338919827 ) ) ;
#3797 = VERTEX_POINT ( 'NONE', #10563 ) ;
#3798 = ADVANCED_FACE ( 'NONE', ( #82460 ), #208442, .T. ) ;
#3799 = ORIENTED_EDGE ( 'NONE', *, *, #128497, .F. ) ;
#3800 = CARTESIAN_POINT ( 'NONE',  ( 151.8838681911487924, 30.25802842386970326, 15.17585793263089933 ) ) ;
#3801 = ORIENTED_EDGE ( 'NONE', *, *, #215194, .F. ) ;
#3802 = EDGE_LOOP ( 'NONE', ( #122990, #134748, #194091, #28717 ) ) ;
#3803 = ORIENTED_EDGE ( 'NONE', *, *, #64514, .F. ) ;
#3804 = AXIS2_PLACEMENT_3D ( 'NONE', #113497, #110016, #23876 ) ;
#3805 = DIRECTION ( 'NONE',  ( -1.000000000000000000, 0.000000000000000000, 0.000000000000000000 ) ) ;
#3806 = ORIENTED_EDGE ( 'NONE', *, *, #105940, .F. ) ;
#3807 = ORIENTED_EDGE ( 'NONE', *, *, #139910, .T. ) ;
#3808 = CARTESIAN_POINT ( 'NONE',  ( 98.50404308442439572, 45.34094249406989974, 25.82555811113449806 ) ) ;
#3809 = CARTESIAN_POINT ( 'NONE',  ( -2.602374448188124857E-16, 6.923076923076919797, -2.125000000000000000 ) ) ;
#3810 = B_SPLINE_CURVE_WITH_KNOTS ( 'NONE', 1,
 ( #12238, #171378 ),
 .UNSPECIFIED., .F., .F.,
 ( 2, 2 ),
 ( 0.000000000000000000, 3.464101614999990364 ),
 .UNSPECIFIED. ) ;
#3811 = VERTEX_POINT ( 'NONE', #117849 ) ;
#3812 = ORIENTED_EDGE ( 'NONE', *, *, #218980, .F. ) ;
#3813 = ORIENTED_EDGE ( 'NONE', *, *, #162545, .F. ) ;
#3814 = AXIS2_PLACEMENT_3D ( 'NONE', #101133, #188321, #171848 ) ;
#3815 = CARTESIAN_POINT ( 'NONE',  ( 92.78440871213280161, 45.34094249403889876, 25.33022324445380136 ) ) ;
#3816 = VERTEX_POINT ( 'NONE', #154350 ) ;
#3817 =( GEOMETRIC_REPRESENTATION_CONTEXT ( 3 ) GLOBAL_UNCERTAINTY_ASSIGNED_CONTEXT ( ( #217054 ) ) GLOBAL_UNIT_ASSIGNED_CONTEXT ( ( #191364, #210183, #174913 ) ) REPRESENTATION_CONTEXT ( 'NONE', 'WORKASPACE' ) );
#3818 = DIRECTION ( 'NONE',  ( 0.000000000000000000, -1.000000000000000000, 2.168404344971000033E-14 ) ) ;
#3819 = CARTESIAN_POINT ( 'NONE',  ( -3.896947573022999656, 0.1776167876939999946, 0.2149999999999999967 ) ) ;
#3820 = VECTOR ( 'NONE', #197599, 1000.000000000000000 ) ;
#3821 = ORIENTED_EDGE ( 'NONE', *, *, #37668, .F. ) ;
#3822 = DIRECTION ( 'NONE',  ( 0.000000000000000000, -1.000000000000000000, 0.000000000000000000 ) ) ;
#3823 = CARTESIAN_POINT ( 'NONE',  ( 2.813119555620000156, 1.699771900880999942, 0.1967111577710000114 ) ) ;
#3824 = DIRECTION ( 'NONE',  ( -0.000000000000000000, -0.000000000000000000, -1.000000000000000000 ) ) ;
#3826 = VERTEX_POINT ( 'NONE', #97825 ) ;
#3825 = AXIS2_PLACEMENT_3D ( 'NONE', #27750, #135029, #66621 ) ;
#3827 = EDGE_CURVE ( 'NONE', #210193, #192406, #204958, .T. ) ;
#3828 = CARTESIAN_POINT ( 'NONE',  ( -2.117585328782344956, 0.4039220255543254923, 4.549999999999999822 ) ) ;
#3830 = EDGE_LOOP ( 'NONE', ( #34350, #31246, #41371, #6933 ) ) ;
#3829 = CIRCLE ( 'NONE', #135019, 0.01000000000000000194 ) ;
#3832 = EDGE_LOOP ( 'NONE', ( #165549, #94045, #100612, #78690 ) ) ;
#3831 = AXIS2_PLACEMENT_3D ( 'NONE', #123730, #56476, #89503 ) ;
#3833 = ORIENTED_EDGE ( 'NONE', *, *, #200708, .F. ) ;
#3834 = VECTOR ( 'NONE', #83759, 1000.000000000000000 ) ;
#3835 = FACE_BOUND ( 'NONE', #160916, .T. ) ;
#3836 = PLANE ( 'NONE',  #150437 ) ;
#3837 = LINE ( 'NONE', #60324, #7947 ) ;
#3838 = DIRECTION ( 'NONE',  ( 0.000000000000000000, -0.9981347984218658098, -0.06104853953487609369 ) ) ;
#3839 = EDGE_CURVE ( 'NONE', #35585, #113348, #32477, .T. ) ;
#3840 = CARTESIAN_POINT ( 'NONE',  ( 12.50000000000000000, 0.000000000000000000, 27.50000000000000000 ) ) ;
#3841 = CARTESIAN_POINT ( 'NONE',  ( -3.459999999999999964, 0.5900000000000000799, -2.984999999999999876 ) ) ;
#3842 = LINE ( 'NONE', #226263, #112330 ) ;
#3843 = EDGE_CURVE ( 'NONE', #44956, #79516, #22298, .T. ) ;
#3844 = DIRECTION ( 'NONE',  ( 0.000000000000000000, -0.9981347984218661429, 0.06104853953487180546 ) ) ;
#3845 = EDGE_CURVE ( 'NONE', #191793, #89808, #189642, .T. ) ;
#3846 = EDGE_CURVE ( 'NONE', #56055, #170836, #77244, .T. ) ;
#3847 = LINE ( 'NONE', #88724, #81244 ) ;
#3848 = DIRECTION ( 'NONE',  ( -1.000000000000000000, 0.000000000000000000, 0.000000000000000000 ) ) ;
#3849 = ORIENTED_EDGE ( 'NONE', *, *, #226517, .T. ) ;
#3850 = CARTESIAN_POINT ( 'NONE',  ( -18.18458726422872118, 0.4344957452330800995, 5.918701840778415324 ) ) ;
#3851 = ORIENTED_EDGE ( 'NONE', *, *, #47873, .F. ) ;
#3852 = ORIENTED_EDGE ( 'NONE', *, *, #221900, .T. ) ;
#3853 = ORIENTED_EDGE ( 'NONE', *, *, #73421, .T. ) ;
#3854 = CARTESIAN_POINT ( 'NONE',  ( 7.017308693896428196, 41.71770164278801474, 17.32230902158088170 ) ) ;
#3855 = CARTESIAN_POINT ( 'NONE',  ( -9.000213667428340614, 5.789850696829479837, 6.771824789749199880 ) ) ;
#3856 = CARTESIAN_POINT ( 'NONE',  ( 63.48386801021050019, 25.11476877121850038, 25.82555811113449806 ) ) ;
#3857 = ADVANCED_FACE ( 'NONE', ( #136670 ), #116681, .T. ) ;
#3858 = AXIS2_PLACEMENT_3D ( 'NONE', #119941, #48019, #16147 ) ;
#3859 = AXIS2_PLACEMENT_3D ( 'NONE', #102572, #117925, #83710 ) ;
#3860 = CIRCLE ( 'NONE', #139264, 0.9499999999999995115 ) ;
#3861 = VERTEX_POINT ( 'NONE', #29386 ) ;
#3863 = SURFACE_SIDE_STYLE ('',( #165277 ) ) ;
#3862 = CARTESIAN_POINT ( 'NONE',  ( 5.116815244947348518, 29.32352384723852623, 16.90391042729910964 ) ) ;
#3864 = ORIENTED_EDGE ( 'NONE', *, *, #56209, .T. ) ;
#3865 = ORIENTED_EDGE ( 'NONE', *, *, #79392, .F. ) ;
#3866 = VECTOR ( 'NONE', #85103, 1000.000000000000000 ) ;
#3867 = LINE ( 'NONE', #75731, #197244 ) ;
#3869 = EDGE_CURVE ( 'NONE', #70402, #7436, #205531, .T. ) ;
#3868 = DIRECTION ( 'NONE',  ( 0.000000000000000000, 1.000000000000000000, 0.000000000000000000 ) ) ;
#3870 = DIRECTION ( 'NONE',  ( 0.000000000000000000, 1.000000000000000000, 0.000000000000000000 ) ) ;
#3871 = EDGE_CURVE ( 'NONE', #89908, #146970, #81278, .T. ) ;
#3872 = FACE_OUTER_BOUND ( 'NONE', #149511, .T. ) ;
#3873 = LINE ( 'NONE', #90960, #165515 ) ;
#3874 = EDGE_CURVE ( 'NONE', #179626, #36390, #105242, .T. ) ;
#3875 = VECTOR ( 'NONE', #216600, 1000.000000000000000 ) ;
#3876 = LINE ( 'NONE', #27290, #107578 ) ;
#3877 = PRESENTATION_LAYER_ASSIGNMENT (  '', '', ( #165701 ) ) ;
#3878 = AXIS2_PLACEMENT_3D ( 'NONE', #33989, #105939, #70518 ) ;
#3879 = FACE_OUTER_BOUND ( 'NONE', #190898, .T. ) ;
#3880 = EDGE_CURVE ( 'NONE', #167735, #158835, #135517, .T. ) ;
#3881 = CIRCLE ( 'NONE', #165710, 0.9500000000000202727 ) ;
#3882 = CARTESIAN_POINT ( 'NONE',  ( -14.18626095911110063, 0.000000000000000000, 3.000000000000000000 ) ) ;
#3883 = ORIENTED_EDGE ( 'NONE', *, *, #150957, .T. ) ;
#3884 = CARTESIAN_POINT ( 'NONE',  ( 2.790000000000000036, -1.790000000000000036, 0.8000000000000000444 ) ) ;
#3885 = ORIENTED_EDGE ( 'NONE', *, *, #108924, .F. ) ;
#3886 = EDGE_CURVE ( 'NONE', #105760, #129984, #179537, .T. ) ;
#3887 = ORIENTED_EDGE ( 'NONE', *, *, #65004, .T. ) ;
#3888 = VERTEX_POINT ( 'NONE', #7097 ) ;
#3889 = CIRCLE ( 'NONE', #146868, 0.01000000000000002623 ) ;
#3890 = DIRECTION ( 'NONE',  ( -3.700743415415939767E-16, -1.060164249074412133E-28, -1.000000000000000000 ) ) ;
#3891 = PLANE ( 'NONE',  #128648 ) ;
#3892 = DIRECTION ( 'NONE',  ( -1.000000000000000000, 0.000000000000000000, 0.000000000000000000 ) ) ;
#3893 = CARTESIAN_POINT ( 'NONE',  ( 0.2500000000000000000, 0.4000000000000000222, -2.850000000000000089 ) ) ;
#3894 = ADVANCED_FACE ( 'NONE', ( #137812 ), #227203, .T. ) ;
#3895 = ORIENTED_EDGE ( 'NONE', *, *, #120766, .F. ) ;
#3896 = DIRECTION ( 'NONE',  ( 1.000000000000000000, 0.000000000000000000, 0.000000000000000000 ) ) ;
#3898 = LINE ( 'NONE', #94621, #52417 ) ;
#3897 = DIRECTION ( 'NONE',  ( 0.000000000000000000, 0.06104853953485191859, 0.9981347984218673641 ) ) ;
#3899 = VECTOR ( 'NONE', #114914, 1000.000000000000000 ) ;
#3900 = LINE ( 'NONE', #75767, #13251 ) ;
#3901 = CARTESIAN_POINT ( 'NONE',  ( 0.9837572106361014423, 6.057692307692310152, 2.374999999999998224 ) ) ;
#3903 = VERTEX_POINT ( 'NONE', #102483 ) ;
#3902 = LINE ( 'NONE', #232360, #190845 ) ;
#3904 = DIRECTION ( 'NONE',  ( 0.000000000000000000, 0.000000000000000000, -1.000000000000000000 ) ) ;
#3905 = CARTESIAN_POINT ( 'NONE',  ( -5.299999999999999822, -14.57499999999999929, 26.70000000000000284 ) ) ;
#3906 = CARTESIAN_POINT ( 'NONE',  ( 59.19414223095920136, 45.75372154962259685, 25.82555811113449806 ) ) ;
#3907 = PLANE ( 'NONE',  #188551 ) ;
#3908 = ORIENTED_EDGE ( 'NONE', *, *, #84168, .T. ) ;
#3909 = DIRECTION ( 'NONE',  ( 0.000000000000000000, 1.000000000000000000, 0.000000000000000000 ) ) ;
#3910 = EDGE_CURVE ( 'NONE', #98660, #7746, #150867, .T. ) ;
#3911 = CARTESIAN_POINT ( 'NONE',  ( 27.50000000000000000, 0.000000000000000000, 20.50000000000000000 ) ) ;
#3912 = EDGE_CURVE ( 'NONE', #135055, #131087, #6710, .T. ) ;
#3913 = CARTESIAN_POINT ( 'NONE',  ( -0.7580170957740000048, 3.850000001324000110, 0.5852144836000000572 ) ) ;
#3914 = CARTESIAN_POINT ( 'NONE',  ( -3.504769735282250220, -3.469446951953614978E-15, -18.77303196237424743 ) ) ;
#3915 = CARTESIAN_POINT ( 'NONE',  ( -3.020710678118654791, -1.660710678118654915, 1.248999999999999888 ) ) ;
#3916 = LINE ( 'NONE', #54583, #171395 ) ;
#3917 = EDGE_CURVE ( 'NONE', #207187, #194878, #175697, .T. ) ;
#3918 = CARTESIAN_POINT ( 'NONE',  ( 0.9125635151396280786, 5.929003065604470102, -11.19643545395651962 ) ) ;
#3920 = ORIENTED_EDGE ( 'NONE', *, *, #191638, .F. ) ;
#3919 = AXIS2_PLACEMENT_3D ( 'NONE', #151789, #58711, #9175 ) ;
#3921 = DIRECTION ( 'NONE',  ( 1.000000000000000000, 0.000000000000000000, 0.000000000000000000 ) ) ;
#3922 = AXIS2_PLACEMENT_3D ( 'NONE', #48181, #117779, #140069 ) ;
#3923 = CARTESIAN_POINT ( 'NONE',  ( 140.8300018188690785, 53.05993844002772875, 20.94455331474539506 ) ) ;
#3924 = DIRECTION ( 'NONE',  ( 0.7071067811865470176, 0.000000000000000000, 0.7071067811865480168 ) ) ;
#3925 = MECHANICAL_DESIGN_GEOMETRIC_PRESENTATION_REPRESENTATION (  '', ( #33966 ), #52841 ) ;
#3927 = DIRECTION ( 'NONE',  ( 1.000000000000000000, 0.000000000000000000, 0.000000000000000000 ) ) ;
#3926 = DIRECTION ( 'NONE',  ( 4.922756292599373761E-08, 0.000000000000000000, 0.9999999999999987788 ) ) ;
#3928 = AXIS2_PLACEMENT_3D ( 'NONE', #77828, #218005, #55509 ) ;
#3929 = CARTESIAN_POINT ( 'NONE',  ( 3.989913926294000213, -0.2899999999999999800, -0.005185842870422000504 ) ) ;
#3930 = VERTEX_POINT ( 'NONE', #17517 ) ;
#3931 = EDGE_LOOP ( 'NONE', ( #229989, #91667, #149321, #114160 ) ) ;
#3932 = FACE_BOUND ( 'NONE', #64700, .T. ) ;
#3934 = EDGE_LOOP ( 'NONE', ( #14288, #14046 ) ) ;
#3933 = DIRECTION ( 'NONE',  ( 0.000000000000000000, -1.000000000000000000, 0.000000000000000000 ) ) ;
#3935 = ORIENTED_EDGE ( 'NONE', *, *, #185358, .T. ) ;
#3936 = DIRECTION ( 'NONE',  ( 0.000000000000000000, -1.000000000000000000, 0.000000000000000000 ) ) ;
#3937 = ORIENTED_EDGE ( 'NONE', *, *, #23541, .T. ) ;
#3938 = CARTESIAN_POINT ( 'NONE',  ( 1.594999999999999973, 5.299999999999999822, 1.275000000000000133 ) ) ;
#3939 = AXIS2_PLACEMENT_3D ( 'NONE', #135199, #79837, #66789 ) ;
#3941 = EDGE_CURVE ( 'NONE', #149623, #36174, #178251, .T. ) ;
#3940 = DIRECTION ( 'NONE',  ( 1.000000000000000000, 0.000000000000000000, 0.000000000000000000 ) ) ;
#3943 = CARTESIAN_POINT ( 'NONE',  ( 0.000000000000000000, 0.3861999999999999877, 0.5500000000000000444 ) ) ;
#3942 = CARTESIAN_POINT ( 'NONE',  ( 112.0827809519499993, 50.70707021639090328, 25.82555811113449806 ) ) ;
#3944 = AXIS2_PLACEMENT_3D ( 'NONE', #114484, #23726, #148658 ) ;
#3945 = VECTOR ( 'NONE', #158078, 1000.000000000000000 ) ;
#3946 = DIRECTION ( 'NONE',  ( 0.000000000000000000, 1.000000000000000000, 0.000000000000000000 ) ) ;
#3947 = EDGE_CURVE ( 'NONE', #105444, #7603, #213064, .T. ) ;
#3948 = SURFACE_STYLE_USAGE ( .BOTH. , #93474 ) ;
#3949 = ORIENTED_EDGE ( 'NONE', *, *, #187573, .F. ) ;
#3950 = DIRECTION ( 'NONE',  ( 0.000000000000000000, 1.000000000000000000, 0.000000000000000000 ) ) ;
#3951 = ADVANCED_FACE ( 'NONE', ( #52905 ), #211949, .T. ) ;
#3952 = CARTESIAN_POINT ( 'NONE',  ( -12.38770927812815970, 25.26511472536525105, 23.54747219006985048 ) ) ;
#3953 = TOROIDAL_SURFACE ( 'NONE', #180717, 1.300000000000000044, 0.2999999999999999889 ) ;
#3954 = DIRECTION ( 'NONE',  ( -0.7071067811865475727, 0.000000000000000000, 0.7071067811865475727 ) ) ;
#3955 = FILL_AREA_STYLE ('',( #53484 ) ) ;
#3956 = EDGE_CURVE ( 'NONE', #179441, #88856, #183245, .T. ) ;
#3957 = FACE_OUTER_BOUND ( 'NONE', #222712, .T. ) ;
#3958 = CARTESIAN_POINT ( 'NONE',  ( 0.1913786452510000125, 0.2222757667399999915, 1.250000000000000000 ) ) ;
#3959 = FACE_OUTER_BOUND ( 'NONE', #125559, .T. ) ;
#3961 = EDGE_CURVE ( 'NONE', #14057, #98039, #220249, .T. ) ;
#3960 = ORIENTED_EDGE ( 'NONE', *, *, #86692, .F. ) ;
#3962 = DIRECTION ( 'NONE',  ( 1.000000000000000000, 0.000000000000000000, 0.000000000000000000 ) ) ;
#3963 = VERTEX_POINT ( 'NONE', #176668 ) ;
#3964 = CARTESIAN_POINT ( 'NONE',  ( 2.270272377844690048, 44.14622124634839651, 13.52474171036209860 ) ) ;
#3965 = VECTOR ( 'NONE', #173237, 1000.000000000000000 ) ;
#3966 = LINE ( 'NONE', #164190, #852 ) ;
#3967 = PLANE ( 'NONE',  #140266 ) ;
#3969 = B_SPLINE_CURVE_WITH_KNOTS ( 'NONE', 1,
 ( #149883, #202850 ),
 .UNSPECIFIED., .F., .F.,
 ( 2, 2 ),
 ( 0.000000000000000000, 0.7905694150420949917 ),
 .UNSPECIFIED. ) ;
#3968 = CARTESIAN_POINT ( 'NONE',  ( -19.55000000000000071, 17.44999999999999929, 27.00000000000000000 ) ) ;
#3970 = CARTESIAN_POINT ( 'NONE',  ( 19.84999999999999787, -28.85000000000000142, 18.00000000000000000 ) ) ;
#3971 = APPLICATION_PROTOCOL_DEFINITION ( 'draft international standard', 'automotive_design', 1998, #103479 ) ;
#3973 = ADVANCED_FACE ( 'NONE', ( #124826 ), #161282, .T. ) ;
#3972 = DIRECTION ( 'NONE',  ( -1.000000000000000000, 0.000000000000000000, 7.509625437129029427E-17 ) ) ;
#3974 = ORIENTED_EDGE ( 'NONE', *, *, #224050, .F. ) ;
#3975 = CARTESIAN_POINT ( 'NONE',  ( 5.049999999999999822, 1.699999999999999956, 2.649999999999999911 ) ) ;
#3976 = ORIENTED_EDGE ( 'NONE', *, *, #47470, .T. ) ;
#3977 = LINE ( 'NONE', #217134, #76860 ) ;
#3978 = ORIENTED_EDGE ( 'NONE', *, *, #98063, .F. ) ;
#3979 = ORIENTED_EDGE ( 'NONE', *, *, #179470, .F. ) ;
#3980 = DIRECTION ( 'NONE',  ( 1.000000000000000000, 0.000000000000000000, 0.000000000000000000 ) ) ;
#3981 = CARTESIAN_POINT ( 'NONE',  ( -2.755942521649000110, 3.950000003512000202, 4.010499173509999515 ) ) ;
#3982 = ORIENTED_EDGE ( 'NONE', *, *, #166374, .F. ) ;
#3983 = ORIENTED_EDGE ( 'NONE', *, *, #123916, .T. ) ;
#3984 = DIRECTION ( 'NONE',  ( -0.8660254037845639408, 0.4999999999997828959, 1.490744385751838165E-14 ) ) ;
#3985 = VECTOR ( 'NONE', #17919, 1000.000000000000114 ) ;
#3986 = CARTESIAN_POINT ( 'NONE',  ( -5.000000000000070166, 2.312500000000000000, 2.274999999999999911 ) ) ;
#3987 = CARTESIAN_POINT ( 'NONE',  ( 14.22175144212721953, 0.000000000000000000, -17.05017856687340227 ) ) ;
#3988 = LINE ( 'NONE', #197206, #108362 ) ;
#3989 = ORIENTED_EDGE ( 'NONE', *, *, #87224, .T. ) ;
#3990 = CARTESIAN_POINT ( 'NONE',  ( 0.8558043177809999680, 3.145854813482999557, 1.833748224103999958 ) ) ;
#3991 = CARTESIAN_POINT ( 'NONE',  ( -0.8471906155980010178, -2.178633934435144859, 4.551000000000000156 ) ) ;
#3992 = AXIS2_PLACEMENT_3D ( 'NONE', #175069, #67853, #139719 ) ;
#3993 = PRESENTATION_STYLE_ASSIGNMENT (( #93518 ) ) ;
#3994 = VERTEX_POINT ( 'NONE', #177830 ) ;
#3995 = CARTESIAN_POINT ( 'NONE',  ( 1.444714160526999969, 23.38113753643730064, 13.11196265479489931 ) ) ;
#3996 = DIRECTION ( 'NONE',  ( 0.8660254037860644072, -0.4999999999971841969, 1.490744385754409852E-14 ) ) ;
#3997 = PLANE ( 'NONE',  #64628 ) ;
#3998 = ORIENTED_EDGE ( 'NONE', *, *, #41051, .F. ) ;
#3999 = DIRECTION ( 'NONE',  ( 0.000000000000000000, 1.000000000000000000, 0.000000000000000000 ) ) ;
#4000 = CIRCLE ( 'NONE', #79173, 0.009999999999999996739 ) ;
#4001 = CARTESIAN_POINT ( 'NONE',  ( 4.494505631442000215, 0.009981347984218000291, 1.025000000000000133 ) ) ;
#4002 = FACE_OUTER_BOUND ( 'NONE', #105342, .T. ) ;
#4003 = ORIENTED_EDGE ( 'NONE', *, *, #194235, .T. ) ;
#4004 = DIRECTION ( 'NONE',  ( -0.5000000000002869927, 0.8660254037842729513, 0.000000000000000000 ) ) ;
#4005 = FACE_OUTER_BOUND ( 'NONE', #185950, .T. ) ;
#4006 = ORIENTED_EDGE ( 'NONE', *, *, #65961, .F. ) ;
#4007 = CARTESIAN_POINT ( 'NONE',  ( -2.107431588340000328, 3.616666668150000152, 2.119615242270999733 ) ) ;
#4008 =( GEOMETRIC_REPRESENTATION_CONTEXT ( 3 ) GLOBAL_UNCERTAINTY_ASSIGNED_CONTEXT ( ( #220305 ) ) GLOBAL_UNIT_ASSIGNED_CONTEXT ( ( #93941, #184652, #23189 ) ) REPRESENTATION_CONTEXT ( 'NONE', 'WORKASPACE' ) );
#4009 = CARTESIAN_POINT ( 'NONE',  ( -10.94999999999999929, 22.75000000000000000, 19.19999999999999929 ) ) ;
#4010 = CARTESIAN_POINT ( 'NONE',  ( 0.000000000000000000, 2.854999999999999538, 1.270000000000000018 ) ) ;
#4011 = EDGE_LOOP ( 'NONE', ( #143669, #209338, #141832, #100544 ) ) ;
#4012 = DIRECTION ( 'NONE',  ( -1.000000000000000000, 0.000000000000000000, 0.000000000000000000 ) ) ;
#4013 = CARTESIAN_POINT ( 'NONE',  ( -3.500000000000000000, 0.000000000000000000, 15.94999999999999929 ) ) ;
#4014 = CARTESIAN_POINT ( 'NONE',  ( 8.049178679735980779, 31.84310846424290276, 13.35963008813520148 ) ) ;
#4015 = B_SPLINE_CURVE_WITH_KNOTS ( 'NONE', 1,
 ( #195152, #52616 ),
 .UNSPECIFIED., .F., .F.,
 ( 2, 2 ),
 ( 0.000000000000000000, 16.00000000000000000 ),
 .UNSPECIFIED. ) ;
#4016 = ORIENTED_EDGE ( 'NONE', *, *, #229084, .F. ) ;
#4017 = CARTESIAN_POINT ( 'NONE',  ( 1.412422278038542034, 5.211051384605069892, 11.00000000000000000 ) ) ;
#4018 = CARTESIAN_POINT ( 'NONE',  ( 153.7826516723909833, 34.05559582227209603, 15.17585793263090110 ) ) ;
#4019 = DIRECTION ( 'NONE',  ( 0.000000000000000000, 0.000000000000000000, -1.000000000000000000 ) ) ;
#4020 = FACE_OUTER_BOUND ( 'NONE', #194364, .T. ) ;
#4021 = PLANE ( 'NONE',  #76723 ) ;
#4022 = LINE ( 'NONE', #125465, #173493 ) ;
#4023 = CARTESIAN_POINT ( 'NONE',  ( 127.4661723591850091, 53.05993844002770032, 22.27565823325609884 ) ) ;
#4024 = ORIENTED_EDGE ( 'NONE', *, *, #120479, .F. ) ;
#4025 = CARTESIAN_POINT ( 'NONE',  ( -2.718281010165865208, -0.2744543015956864562, 4.549999999999999822 ) ) ;
#4026 = DIRECTION ( 'NONE',  ( 1.000000000000000000, 0.000000000000000000, 0.000000000000000000 ) ) ;
#4027 = DIRECTION ( 'NONE',  ( 0.000000000000000000, 1.000000000000000000, 0.000000000000000000 ) ) ;
#4028 = ADVANCED_FACE ( 'NONE', ( #140148 ), #123642, .F. ) ;
#4029 = VERTEX_POINT ( 'NONE', #84779 ) ;
#4030 = DIRECTION ( 'NONE',  ( 0.000000000000000000, -1.000000000000000000, 0.000000000000000000 ) ) ;
#4031 = CYLINDRICAL_SURFACE ( 'NONE', #201596, 0.01000000000000002623 ) ;
#4032 = CARTESIAN_POINT ( 'NONE',  ( 2.270271056339500326, 31.84310821163109750, 13.52474171036209860 ) ) ;
#4033 = ADVANCED_FACE ( 'NONE', ( #104786 ), #156651, .T. ) ;
#4034 = ORIENTED_EDGE ( 'NONE', *, *, #225530, .F. ) ;
#4035 = CARTESIAN_POINT ( 'NONE',  ( -19.63786796564405179, 29.06213203435595105, 26.20000000000000284 ) ) ;
#4036 = ORIENTED_EDGE ( 'NONE', *, *, #158412, .T. ) ;
#4038 = ORIENTED_EDGE ( 'NONE', *, *, #195965, .T. ) ;
#4037 = AXIS2_PLACEMENT_3D ( 'NONE', #67785, #105462, #47741 ) ;
#4039 = PRESENTATION_LAYER_ASSIGNMENT (  '', '', ( #19125 ) ) ;
#4040 = DIRECTION ( 'NONE',  ( 1.000000000000000000, 0.000000000000000000, 0.000000000000000000 ) ) ;
#4041 = EDGE_CURVE ( 'NONE', #79174, #97854, #196611, .T. ) ;
#4042 = APPLICATION_CONTEXT ( 'automotive_design' ) ;
#4043 = VECTOR ( 'NONE', #158741, 1000.000000000000000 ) ;
#4044 = CARTESIAN_POINT ( 'NONE',  ( 13.29982172189820133, 43.16028153533719802, 25.74300230002110368 ) ) ;
#4045 = CARTESIAN_POINT ( 'NONE',  ( 37.10559329869680312, 31.30645460475210129, 25.82555811113449806 ) ) ;
#4046 = ORIENTED_EDGE ( 'NONE', *, *, #221868, .F. ) ;
#4047 = VERTEX_POINT ( 'NONE', #35177 ) ;
#4050 = VERTEX_POINT ( 'NONE', #230688 ) ;
#4049 = DIRECTION ( 'NONE',  ( -1.000000000000000000, 0.000000000000000000, 0.000000000000000000 ) ) ;
#4048 = CARTESIAN_POINT ( 'NONE',  ( -1.385000000000000009, 0.5199999999999999067, -3.470000000000000195 ) ) ;
#4051 = DIRECTION ( 'NONE',  ( 1.000000000000000000, 0.000000000000000000, 0.000000000000000000 ) ) ;
#4052 = CARTESIAN_POINT ( 'NONE',  ( 153.5538079280170223, 18.67544309476080144, 9.396951699557689608 ) ) ;
#4053 = ORIENTED_EDGE ( 'NONE', *, *, #189533, .T. ) ;
#4055 = EDGE_CURVE ( 'NONE', #121443, #222542, #124878, .T. ) ;
#4054 = LINE ( 'NONE', #52431, #198109 ) ;
#4056 = CARTESIAN_POINT ( 'NONE',  ( -4.043895146046999400, 0.1277100477729999906, 2.625000000000000000 ) ) ;
#4057 = CIRCLE ( 'NONE', #218390, 0.01000000000000002623 ) ;
#4058 = EDGE_LOOP ( 'NONE', ( #131872, #62758, #26196, #181177 ) ) ;
#4059 = CARTESIAN_POINT ( 'NONE',  ( 2.125000000000000444, 8.942307692307686295, 0.8802038200428271564 ) ) ;
#4061 = VECTOR ( 'NONE', #137277, 1000.000000000000000 ) ;
#4060 = CARTESIAN_POINT ( 'NONE',  ( 12.58813369498969870, 27.18031853350460025, 25.82555811113449806 ) ) ;
#4062 = EDGE_CURVE ( 'NONE', #51689, #63455, #149450, .T. ) ;
#4063 = CARTESIAN_POINT ( 'NONE',  ( 2.798389856985000090, -1.702487669010000149, 0.1619269891699999797 ) ) ;
#4064 = ORIENTED_EDGE ( 'NONE', *, *, #210615, .T. ) ;
#4065 = DIRECTION ( 'NONE',  ( 0.000000000000000000, -0.9981347984218672531, -0.06104853953485191165 ) ) ;
#4067 = CARTESIAN_POINT ( 'NONE',  ( 5.122484941176660200, 36.46750707331869990, 17.32230902158099894 ) ) ;
#4066 = CARTESIAN_POINT ( 'NONE',  ( 4.746946234984029900, 45.54737800340350162, 13.52474171036209860 ) ) ;
#4068 = DIRECTION ( 'NONE',  ( 1.000000000000000000, 0.000000000000000000, 0.000000000000000000 ) ) ;
#4069 = VERTEX_POINT ( 'NONE', #71760 ) ;
#4070 =( BOUNDED_CURVE ( )  B_SPLINE_CURVE ( 2, ( #67041, #68217, #83550 ),
 .UNSPECIFIED., .F., .F. ) 
 B_SPLINE_CURVE_WITH_KNOTS ( ( 3, 3 ),
 ( 0.000000000000000000, 0.7853981633974489451 ),
 .UNSPECIFIED. ) 
 CURVE ( )  GEOMETRIC_REPRESENTATION_ITEM ( )  RATIONAL_B_SPLINE_CURVE ( ( 1.000000000000000000, 0.7071067811865470176, 1.000000000000000000 ) ) 
 REPRESENTATION_ITEM ( '' )  );
#4071 = VERTEX_POINT ( 'NONE', #143636 ) ;
#4072 =( NAMED_UNIT ( * ) PLANE_ANGLE_UNIT ( ) SI_UNIT ( $, .RADIAN. ) );
#4073 = PRESENTATION_STYLE_ASSIGNMENT (( #164306 ) ) ;
#4074 = DIRECTION ( 'NONE',  ( -0.7071067811865474617, -0.7071067811865474617, 0.000000000000000000 ) ) ;
#4075 = CARTESIAN_POINT ( 'NONE',  ( -0.6093614797207980160, 1.396458697689481943, 4.551000000000000156 ) ) ;
#4076 = AXIS2_PLACEMENT_3D ( 'NONE', #161536, #140396, #34275 ) ;
#4077 = B_SPLINE_CURVE_WITH_KNOTS ( 'NONE', 1,
 ( #121752, #193523 ),
 .UNSPECIFIED., .F., .F.,
 ( 2, 2 ),
 ( 0.000000000000000000, 16.60000000000000142 ),
 .UNSPECIFIED. ) ;
#4078 = ORIENTED_EDGE ( 'NONE', *, *, #22921, .F. ) ;
#4079 = ADVANCED_FACE ( 'NONE', ( #215395 ), #54066, .F. ) ;
#4080 = VERTEX_POINT ( 'NONE', #12891 ) ;
#4081 = CARTESIAN_POINT ( 'NONE',  ( 16.10999999999999943, 3.810000000000000053, 1.691439340000000069 ) ) ;
#4082 = ORIENTED_EDGE ( 'NONE', *, *, #2500, .F. ) ;
#4083 = ORIENTED_EDGE ( 'NONE', *, *, #165840, .T. ) ;
#4084 = ORIENTED_EDGE ( 'NONE', *, *, #166553, .F. ) ;
#4085 = CARTESIAN_POINT ( 'NONE',  ( -1.679378605318050166, 2.115384615384614975, -1.679378605318050166 ) ) ;
#4086 = VERTEX_POINT ( 'NONE', #228364 ) ;
#4087 = FACE_OUTER_BOUND ( 'NONE', #118000, .T. ) ;
#4088 = CARTESIAN_POINT ( 'NONE',  ( 0.5500000000000000444, 0.2999999999999999889, -2.949999999999999734 ) ) ;
#4089 = CARTESIAN_POINT ( 'NONE',  ( 8.049178679764100508, 45.54737814788209960, 13.35963008813520148 ) ) ;
#4090 = ORIENTED_EDGE ( 'NONE', *, *, #209076, .T. ) ;
#4091 = AXIS2_PLACEMENT_3D ( 'NONE', #16128, #17248, #92654 ) ;
#4092 = ORIENTED_EDGE ( 'NONE', *, *, #38687, .F. ) ;
#4093 = FACE_OUTER_BOUND ( 'NONE', #78123, .T. ) ;
#4094 = VECTOR ( 'NONE', #155172, 1000.000000000000000 ) ;
#4095 = CARTESIAN_POINT ( 'NONE',  ( 148.8705803347490075, 43.01290192809929636, 9.396951154689329400 ) ) ;
#4096 = SURFACE_SIDE_STYLE ('',( #197330 ) ) ;
#4097 = DIRECTION ( 'NONE',  ( 0.000000000000000000, -1.000000000000000000, 0.000000000000000000 ) ) ;
#4098 = AXIS2_PLACEMENT_3D ( 'NONE', #156413, #86905, #158753 ) ;
#4099 = VECTOR ( 'NONE', #74078, 1000.000000000000114 ) ;
#4100 = AXIS2_PLACEMENT_3D ( 'NONE', #146949, #34147, #53022 ) ;
#4101 = DIRECTION ( 'NONE',  ( -0.5847102846637112217, 0.000000000000000000, 0.8112421851755995394 ) ) ;
#4102 = DIRECTION ( 'NONE',  ( -1.000000000000000000, 0.000000000000000000, 0.000000000000000000 ) ) ;
#4103 = CARTESIAN_POINT ( 'NONE',  ( -3.339999998449000529, 3.149999999999999911, -2.799999999999999822 ) ) ;
#4104 = CARTESIAN_POINT ( 'NONE',  ( 27.50000000000000000, 0.000000000000000000, -8.500000000000000000 ) ) ;
#4105 = ORIENTED_EDGE ( 'NONE', *, *, #202280, .T. ) ;
#4106 = CARTESIAN_POINT ( 'NONE',  ( 2.790000000000000036, -1.600000000000000089, 1.149999999999999911 ) ) ;
#4107 = ORIENTED_EDGE ( 'NONE', *, *, #94886, .T. ) ;
#4108 = VECTOR ( 'NONE', #213929, 1000.000000000000000 ) ;
#4109 = ORIENTED_EDGE ( 'NONE', *, *, #208918, .T. ) ;
#4110 = VERTEX_POINT ( 'NONE', #210788 ) ;
#4111 = VECTOR ( 'NONE', #186908, 1000.000000000000000 ) ;
#4112 = CIRCLE ( 'NONE', #94448, 0.1000000000000000472 ) ;
#4113 = SURFACE_SIDE_STYLE ('',( #129045 ) ) ;
#4114 = DIRECTION ( 'NONE',  ( -1.000000000000000000, -1.027138900249429893E-15, 0.000000000000000000 ) ) ;
#4115 = EDGE_CURVE ( 'NONE', #217585, #209457, #49441, .T. ) ;
#4116 =( BOUNDED_CURVE ( )  B_SPLINE_CURVE ( 2, ( #170059, #225236, #65135 ),
 .UNSPECIFIED., .F., .F. ) 
 B_SPLINE_CURVE_WITH_KNOTS ( ( 3, 3 ),
 ( 0.000000000000000000, 2.748893571891069865 ),
 .UNSPECIFIED. ) 
 CURVE ( )  GEOMETRIC_REPRESENTATION_ITEM ( )  RATIONAL_B_SPLINE_CURVE ( ( 1.000000000000000000, 0.7071067811865480168, 1.000000000000000000 ) ) 
 REPRESENTATION_ITEM ( '' )  );
#4117 = CARTESIAN_POINT ( 'NONE',  ( -1.925000000000024913, -2.125000000000000000, 0.000000000000000000 ) ) ;
#4118 = CARTESIAN_POINT ( 'NONE',  ( 0.3059254768749780085, -1.414198683808294055, 4.551000000000000156 ) ) ;
#4119 = PLANE ( 'NONE',  #198536 ) ;
#4120 = ORIENTED_EDGE ( 'NONE', *, *, #214102, .F. ) ;
#4121 = EDGE_CURVE ( 'NONE', #101461, #34206, #182461, .T. ) ;
#4123 = EDGE_LOOP ( 'NONE', ( #170208, #3187, #77094, #109095 ) ) ;
#4122 = AXIS2_PLACEMENT_3D ( 'NONE', #12637, #178411, #53508 ) ;
#4124 = ORIENTED_EDGE ( 'NONE', *, *, #151340, .F. ) ;
#4125 = DIRECTION ( 'NONE',  ( 0.000000000000000000, 1.000000000000000000, 0.000000000000000000 ) ) ;
#4126 = EDGE_CURVE ( 'NONE', #180135, #112905, #141849, .T. ) ;
#4127 = CARTESIAN_POINT ( 'NONE',  ( 117.0856631054329995, 42.03871004947600198, 25.33022324445380136 ) ) ;
#4128 = VERTEX_POINT ( 'NONE', #109456 ) ;
#4129 = ORIENTED_EDGE ( 'NONE', *, *, #22250, .F. ) ;
#4130 = ORIENTED_EDGE ( 'NONE', *, *, #112220, .F. ) ;
#4131 = VERTEX_POINT ( 'NONE', #145939 ) ;
#4132 = ORIENTED_EDGE ( 'NONE', *, *, #71892, .T. ) ;
#4133 = SPHERICAL_SURFACE ( 'NONE', #4671, 0.01000000000000000021 ) ;
#4134 = EDGE_CURVE ( 'NONE', #154529, #83102, #200109, .T. ) ;
#4135 = DIRECTION ( 'NONE',  ( 1.000000000000000000, 0.000000000000000000, 0.000000000000000000 ) ) ;
#4136 = VECTOR ( 'NONE', #127262, 1000.000000000000000 ) ;
#4137 = EDGE_CURVE ( 'NONE', #60418, #210832, #38673, .T. ) ;
#4138 = ORIENTED_EDGE ( 'NONE', *, *, #3593, .F. ) ;
#4140 = ORIENTED_EDGE ( 'NONE', *, *, #135678, .F. ) ;
#4139 =( GEOMETRIC_REPRESENTATION_CONTEXT ( 3 ) GLOBAL_UNCERTAINTY_ASSIGNED_CONTEXT ( ( #102179 ) ) GLOBAL_UNIT_ASSIGNED_CONTEXT ( ( #2066, #55085, #163481 ) ) REPRESENTATION_CONTEXT ( 'NONE', 'WORKASPACE' ) );
#4141 = DIRECTION ( 'NONE',  ( 0.000000000000000000, 1.000000000000000000, 0.000000000000000000 ) ) ;
#4143 = CARTESIAN_POINT ( 'NONE',  ( 3.989913926294000213, 0.2899999999999999800, 0.1748141571300000086 ) ) ;
#4142 = CARTESIAN_POINT ( 'NONE',  ( 2.174999999999999822, 0.5000000000000000000, 3.449999999999999734 ) ) ;
#4144 = ADVANCED_FACE ( 'NONE', ( #217728 ), #56396, .T. ) ;
#4145 = DIRECTION ( 'NONE',  ( -1.000000000000000000, 0.000000000000000000, 0.000000000000000000 ) ) ;
#4146 = SURFACE_STYLE_FILL_AREA ( #112553 ) ;
#4147 = FACE_OUTER_BOUND ( 'NONE', #136249, .T. ) ;
#4148 = CARTESIAN_POINT ( 'NONE',  ( 114.2258459192519950, 30.48089649359279818, 25.33022324445380136 ) ) ;
#4150 = EDGE_CURVE ( 'NONE', #19652, #174206, #85370, .T. ) ;
#4149 = DIRECTION ( 'NONE',  ( 1.000000000000000000, -4.517509052023000551E-16, 0.000000000000000000 ) ) ;
#4151 = CARTESIAN_POINT ( 'NONE',  ( 6.500000000000000000, 0.000000000000000000, 27.50000000000000000 ) ) ;
#4154 = EDGE_CURVE ( 'NONE', #134027, #80734, #71389, .T. ) ;
#4153 = CARTESIAN_POINT ( 'NONE',  ( 1.149999999999999911, 1.590000000000000080, 0.000000000000000000 ) ) ;
#4152 = PRODUCT_DEFINITION ( 'UNKNOWN', '', #189035, #226874 ) ;
#4155 = DIRECTION ( 'NONE',  ( -1.000000000000000000, 0.000000000000000000, 0.000000000000000000 ) ) ;
#4156 = B_SPLINE_CURVE_WITH_KNOTS ( 'NONE', 3,
 ( #161354, #89492, #141353, #86035 ),
 .UNSPECIFIED., .F., .F.,
 ( 4, 4 ),
 ( 0.000000000000000000, 1.000000000000000000 ),
 .UNSPECIFIED. ) ;
#4157 = CARTESIAN_POINT ( 'NONE',  ( -19.63786796564405179, 8.724999999999999645, 26.91213203435594536 ) ) ;
#4158 = MECHANICAL_DESIGN_GEOMETRIC_PRESENTATION_REPRESENTATION (  '', ( #49255 ), #180930 ) ;
#4159 = EDGE_CURVE ( 'NONE', #1662, #12454, #74060, .T. ) ;
#4160 = CARTESIAN_POINT ( 'NONE',  ( 7.223620611902989985, 30.85243869479689849, 6.590053576832219484 ) ) ;
#4161 = EDGE_LOOP ( 'NONE', ( #96216, #226958, #133375, #221895 ) ) ;
#4162 = VERTEX_POINT ( 'NONE', #22184 ) ;
#4163 = CARTESIAN_POINT ( 'NONE',  ( 2.476674333403539929, 49.63387227763570309, 4.980215804985720141 ) ) ;
#4164 = EDGE_CURVE ( 'NONE', #27495, #30397, #115459, .T. ) ;
#4165 = ORIENTED_EDGE ( 'NONE', *, *, #129908, .T. ) ;
#4166 = EDGE_LOOP ( 'NONE', ( #126776, #127131, #21342, #140808 ) ) ;
#4167 = MANIFOLD_SOLID_BREP ( 'NONE', #144637 ) ;
#4169 = ORIENTED_EDGE ( 'NONE', *, *, #98033, .T. ) ;
#4168 = FACE_OUTER_BOUND ( 'NONE', #40667, .T. ) ;
#4170 = CARTESIAN_POINT ( 'NONE',  ( 50.00000000000000711, 3.469446951953614189E-15, 21.00000000000000000 ) ) ;
#4171 = CARTESIAN_POINT ( 'NONE',  ( 3.846947573022999833, 0.4500000000000000111, -0.5749999999999999556 ) ) ;
#4172 = EDGE_CURVE ( 'NONE', #210316, #211531, #57547, .T. ) ;
#4173 = CARTESIAN_POINT ( 'NONE',  ( 104.2200816122930007, 30.48089649360930053, 25.33022324445380136 ) ) ;
#4175 = PLANE ( 'NONE',  #210647 ) ;
#4174 = DIRECTION ( 'NONE',  ( 1.000000000000000000, 0.000000000000000000, 0.000000000000000000 ) ) ;
#4176 = CARTESIAN_POINT ( 'NONE',  ( 2.124999999999998668, 8.999999999999996447, -0.8802038200428276005 ) ) ;
#4178 = ORIENTED_EDGE ( 'NONE', *, *, #229269, .F. ) ;
#4177 = DIRECTION ( 'NONE',  ( 0.000000000000000000, -1.000000000000000000, 0.000000000000000000 ) ) ;
#4179 = LINE ( 'NONE', #78347, #173343 ) ;
#4180 = DIRECTION ( 'NONE',  ( 1.000000000000000000, 0.000000000000000000, 0.000000000000000000 ) ) ;
#4181 = B_SPLINE_SURFACE_WITH_KNOTS ( 'NONE', 3, 3, ( 
 ( #57941, #127552, #197013, #35572, #290, #17921 ),
 ( #203969, #149827, #80283, #205092, #62557, #152159 ),
 ( #61419, #63761, #135661, #59085, #207449, #100271 ),
 ( #113350, #99130, #27201, #43721, #42574, #79128 ),
 ( #26029, #172175, #186315, #46084, #116831, #202798 ) ),
 .UNSPECIFIED., .F., .F., .F.,
 ( 4, 1, 4 ),
 ( 4, 1, 1, 4 ),
 ( 0.000000000000000000, 0.5714285714289999429, 1.000000000000000000 ),
 ( 0.000000000000000000, 0.004761293291870000166, 0.007935488819783001121, 0.01110968434770000061 ),
 .UNSPECIFIED. ) ;
#4182 = DIRECTION ( 'NONE',  ( -5.851389114294999517E-16, 1.000000000000000000, 0.000000000000000000 ) ) ;
#4183 = EDGE_CURVE ( 'NONE', #129646, #164227, #205711, .T. ) ;
#4184 = LINE ( 'NONE', #76049, #96620 ) ;
#4185 = CARTESIAN_POINT ( 'NONE',  ( 2.174999999999999822, 0.5000000000000000000, 3.459999999999999964 ) ) ;
#4186 = CARTESIAN_POINT ( 'NONE',  ( 0.6898362293838881110, 1.676978152990340032, 4.551000000000000156 ) ) ;
#4187 = DIRECTION ( 'NONE',  ( 1.000000000000000000, 0.000000000000000000, 0.000000000000000000 ) ) ;
#4188 = DIRECTION ( 'NONE',  ( 0.000000000000000000, 0.000000000000000000, 1.000000000000000000 ) ) ;
#4189 = AXIS2_PLACEMENT_3D ( 'NONE', #77912, #95623, #149794 ) ;
#4190 = VECTOR ( 'NONE', #48387, 1000.000000000000000 ) ;
#4192 = ORIENTED_EDGE ( 'NONE', *, *, #73044, .F. ) ;
#4191 = VECTOR ( 'NONE', #75182, 1000.000000000000000 ) ;
#4193 = EDGE_CURVE ( 'NONE', #185378, #128979, #94566, .T. ) ;
#4194 = SURFACE_SIDE_STYLE ('',( #77188 ) ) ;
#4195 = ORIENTED_EDGE ( 'NONE', *, *, #43397, .F. ) ;
#4196 = CARTESIAN_POINT ( 'NONE',  ( 2.799999999999999822, -1.600000000000000089, 0.7399999999999999911 ) ) ;
#4197 = CARTESIAN_POINT ( 'NONE',  ( -0.5680049355280000212, -0.4920000000039999599, 0.4968938976500000271 ) ) ;
#4198 = AXIS2_PLACEMENT_3D ( 'NONE', #72395, #163088, #87752 ) ;
#4199 = CARTESIAN_POINT ( 'NONE',  ( 0.000000000000000000, 24.54999999999999716, 27.00000000000000000 ) ) ;
#4200 = LINE ( 'NONE', #217369, #117625 ) ;
#4201 = DIRECTION ( 'NONE',  ( 1.000000000000000000, 0.000000000000000000, 0.000000000000000000 ) ) ;
#4202 = LINE ( 'NONE', #110268, #165707 ) ;
#4203 = CARTESIAN_POINT ( 'NONE',  ( 0.3296474596219999831, 0.1000000000000000056, 0.1903220495499999831 ) ) ;
#4204 = EDGE_CURVE ( 'NONE', #57448, #86099, #214902, .T. ) ;
#4205 = VERTEX_POINT ( 'NONE', #169454 ) ;
#4206 = AXIS2_PLACEMENT_3D ( 'NONE', #44889, #218370, #57057 ) ;
#4207 = FACE_OUTER_BOUND ( 'NONE', #17746, .T. ) ;
#4208 = VECTOR ( 'NONE', #215723, 1000.000000000000000 ) ;
#4209 = VERTEX_POINT ( 'NONE', #170620 ) ;
#4210 = B_SPLINE_CURVE_WITH_KNOTS ( 'NONE', 1,
 ( #71335, #93664 ),
 .UNSPECIFIED., .F., .F.,
 ( 2, 2 ),
 ( 0.000000000000000000, 3.464101615102330278 ),
 .UNSPECIFIED. ) ;
#4211 = ORIENTED_EDGE ( 'NONE', *, *, #214187, .T. ) ;
#4212 = CARTESIAN_POINT ( 'NONE',  ( -0.1430424198508848110, 1.906514298915865213, 4.549999999999999822 ) ) ;
#4213 = CARTESIAN_POINT ( 'NONE',  ( 9.429433921223219883, 2.231962355091730021, 5.831963533689440204 ) ) ;
#4214 = VERTEX_POINT ( 'NONE', #25608 ) ;
#4215 = CARTESIAN_POINT ( 'NONE',  ( 4.049999999999999822, -3.899999999999999911, -3.149999999999999911 ) ) ;
#4217 = CARTESIAN_POINT ( 'NONE',  ( 104.2200816123349938, 13.96973427092730091, 25.82555811113449806 ) ) ;
#4216 = FACE_OUTER_BOUND ( 'NONE', #68083, .T. ) ;
#4218 = ADVANCED_FACE ( 'NONE', ( #44492 ), #185926, .T. ) ;
#4219 = VECTOR ( 'NONE', #30850, 1000.000000000000000 ) ;
#4220 = ADVANCED_FACE ( 'NONE', ( #45686 ), #2659, .T. ) ;
#4221 = DIRECTION ( 'NONE',  ( 5.782411586589324901E-15, -1.000000000000000000, 0.000000000000000000 ) ) ;
#4223 = B_SPLINE_CURVE_WITH_KNOTS ( 'NONE', 1,
 ( #63888, #185318 ),
 .UNSPECIFIED., .F., .F.,
 ( 2, 2 ),
 ( 0.000000000000000000, 3.464101615100010356 ),
 .UNSPECIFIED. ) ;
#4222 = CARTESIAN_POINT ( 'NONE',  ( -1.949999999999999956, 0.6899999999999999467, -2.970000000000000195 ) ) ;
#4224 = EDGE_CURVE ( 'NONE', #24524, #119101, #224485, .T. ) ;
#4225 = DIRECTION ( 'NONE',  ( 0.000000000000000000, 0.000000000000000000, 1.000000000000000000 ) ) ;
#4226 = DIRECTION ( 'NONE',  ( 1.000000000000000000, 0.000000000000000000, 0.000000000000000000 ) ) ;
#4227 = CARTESIAN_POINT ( 'NONE',  ( 0.5000000000000000000, 1.699999999999999956, 2.350000000000000089 ) ) ;
#4228 = CARTESIAN_POINT ( 'NONE',  ( 122.0885452588089919, 21.81253632669699982, 25.33022324445380136 ) ) ;
#4230 = ORIENTED_EDGE ( 'NONE', *, *, #44854, .F. ) ;
#4229 = ADVANCED_FACE ( 'NONE', ( #9154 ), #8003, .T. ) ;
#4231 = DIRECTION ( 'NONE',  ( 0.000000000000000000, 0.000000000000000000, -1.000000000000000000 ) ) ;
#4232 = CARTESIAN_POINT ( 'NONE',  ( 6.206344333685510861, 30.41304565149767569, 13.52474171036210748 ) ) ;
#4233 = EDGE_LOOP ( 'NONE', ( #117554, #187392, #74222, #189577 ) ) ;
#4234 = DIRECTION ( 'NONE',  ( 0.8660254037841610408, 0.5000000000004810596, 0.000000000000000000 ) ) ;
#4235 = ORIENTED_EDGE ( 'NONE', *, *, #177435, .T. ) ;
#4236 = CARTESIAN_POINT ( 'NONE',  ( 1.444714324740040023, 33.32911781441450216, 10.67656622694799928 ) ) ;
#4237 = PRESENTATION_STYLE_ASSIGNMENT (( #147970 ) ) ;
#4238 = AXIS2_PLACEMENT_3D ( 'NONE', #201261, #22210, #94117 ) ;
#4239 = DIRECTION ( 'NONE',  ( -1.000000000000000000, 0.000000000000000000, 0.000000000000000000 ) ) ;
#4240 = DIRECTION ( 'NONE',  ( 0.000000000000000000, -0.7071067811865476838, 0.7071067811865476838 ) ) ;
#4241 = DIRECTION ( 'NONE',  ( 0.000000000000000000, 0.000000000000000000, -1.000000000000000000 ) ) ;
#4242 = VERTEX_POINT ( 'NONE', #134062 ) ;
#4244 = CARTESIAN_POINT ( 'NONE',  ( 16.91000000000000014, 26.66999999999999815, 1.691439340000000069 ) ) ;
#4243 = SURFACE_STYLE_FILL_AREA ( #23040 ) ;
#4246 = EDGE_CURVE ( 'NONE', #214712, #76834, #161550, .T. ) ;
#4245 = FILL_AREA_STYLE ('',( #129161 ) ) ;
#4247 = ORIENTED_EDGE ( 'NONE', *, *, #207990, .T. ) ;
#4248 = LINE ( 'NONE', #147983, #145504 ) ;
#4249 = LINE ( 'NONE', #92615, #203322 ) ;
#4250 = EDGE_LOOP ( 'NONE', ( #118815, #105808, #182035, #25498 ) ) ;
#4251 = CARTESIAN_POINT ( 'NONE',  ( 99.71808429447030164, 9.594303887603480518, 15.91886077752030104 ) ) ;
#4252 = DIRECTION ( 'NONE',  ( 1.000000000000000000, 0.000000000000000000, 0.000000000000000000 ) ) ;
#4253 = EDGE_CURVE ( 'NONE', #7597, #115277, #150309, .T. ) ;
#4254 = CARTESIAN_POINT ( 'NONE',  ( -3.239999999999999769, -6.125000000000000000, 0.000000000000000000 ) ) ;
#4255 = ORIENTED_EDGE ( 'NONE', *, *, #16332, .F. ) ;
#4256 = B_SPLINE_CURVE_WITH_KNOTS ( 'NONE', 1,
 ( #145891, #197714 ),
 .UNSPECIFIED., .F., .F.,
 ( 2, 2 ),
 ( 0.000000000000000000, 0.5999999999999999778 ),
 .UNSPECIFIED. ) ;
#4257 =( GEOMETRIC_REPRESENTATION_CONTEXT ( 3 ) GLOBAL_UNCERTAINTY_ASSIGNED_CONTEXT ( ( #163546 ) ) GLOBAL_UNIT_ASSIGNED_CONTEXT ( ( #206510, #43934, #117060 ) ) REPRESENTATION_CONTEXT ( 'NONE', 'WORKASPACE' ) );
#4258 = CARTESIAN_POINT ( 'NONE',  ( 78.49251447060289877, 28.00422216024709954, 25.82555811113449806 ) ) ;
#4259 = CARTESIAN_POINT ( 'NONE',  ( 4.746946269506410410, 44.76309779796589794, 15.67119279931189801 ) ) ;
#4260 = DIRECTION ( 'NONE',  ( 0.000000000000000000, 0.000000000000000000, -1.000000000000000000 ) ) ;
#4261 = DIRECTION ( 'NONE',  ( 0.000000000000000000, -1.000000000000000000, 0.000000000000000000 ) ) ;
#4262 = VECTOR ( 'NONE', #178147, 1000.000000000000000 ) ;
#4263 = CARTESIAN_POINT ( 'NONE',  ( 145.9586740485970608, 34.31976931727100322, 25.82555811113448030 ) ) ;
#4265 = DIRECTION ( 'NONE',  ( 0.000000000000000000, -1.000000000000000000, -2.775557561563000214E-14 ) ) ;
#4264 = SURFACE_STYLE_FILL_AREA ( #200976 ) ;
#4266 = CARTESIAN_POINT ( 'NONE',  ( 3.906947573023000775, 0.4500000000000000111, 1.385000000000000009 ) ) ;
#4267 = VECTOR ( 'NONE', #120549, 1000.000000000000000 ) ;
#4268 = VERTEX_POINT ( 'NONE', #226942 ) ;
#4269 = AXIS2_PLACEMENT_3D ( 'NONE', #155576, #152093, #12958 ) ;
#4270 = DIRECTION ( 'NONE',  ( 1.000000000000000000, 0.000000000000000000, 0.000000000000000000 ) ) ;
#4271 = VECTOR ( 'NONE', #21444, 1000.000000000000000 ) ;
#4273 = UNCERTAINTY_MEASURE_WITH_UNIT (LENGTH_MEASURE( 1.000000000000000082E-05 ), #64436, 'distance_accuracy_value', 'NONE');
#4272 = SURFACE_STYLE_USAGE ( .BOTH. , #131501 ) ;
#4274 = CYLINDRICAL_SURFACE ( 'NONE', #217351, 0.05000000000000002359 ) ;
#4275 = CARTESIAN_POINT ( 'NONE',  ( -2.681178873652660499, -2.280652074798565021, 4.549999999999999822 ) ) ;
#4276 = EDGE_CURVE ( 'NONE', #12145, #30435, #171767, .T. ) ;
#4277 = CARTESIAN_POINT ( 'NONE',  ( -2.870173422868000035, 3.842820323028000029, 2.519615242271000088 ) ) ;
#4278 = ORIENTED_EDGE ( 'NONE', *, *, #55468, .F. ) ;
#4279 = EDGE_LOOP ( 'NONE', ( #158166, #110034, #6071, #222434 ) ) ;
#4280 = CARTESIAN_POINT ( 'NONE',  ( -0.6434617766656730575, 3.433940725483249690, 19.00000000000000000 ) ) ;
#4281 = ORIENTED_EDGE ( 'NONE', *, *, #10362, .T. ) ;
#4282 =( LENGTH_UNIT ( ) NAMED_UNIT ( * ) SI_UNIT ( .MILLI., .METRE. ) );
#4283 = AXIS2_PLACEMENT_3D ( 'NONE', #5242, #66378, #159420 ) ;
#4284 = VECTOR ( 'NONE', #177252, 1000.000000000000000 ) ;
#4285 = CARTESIAN_POINT ( 'NONE',  ( 1.050000000000000044, 0.4000000000000000222, -2.949999999999999734 ) ) ;
#4286 = FACE_BOUND ( 'NONE', #211225, .T. ) ;
#4287 = CARTESIAN_POINT ( 'NONE',  ( 1.025000000000000133, 0.4500000000000000111, 4.000000000000000000 ) ) ;
#4288 = ORIENTED_EDGE ( 'NONE', *, *, #151620, .F. ) ;
#4289 = DIRECTION ( 'NONE',  ( -1.000000000000000000, 0.000000000000000000, 0.000000000000000000 ) ) ;
#4290 = CARTESIAN_POINT ( 'NONE',  ( -2.790000000000000036, 1.790000000000000036, 0.6750000000000000444 ) ) ;
#4291 = DIRECTION ( 'NONE',  ( 0.000000000000000000, 1.000000000000000000, 0.000000000000000000 ) ) ;
#4292 = VECTOR ( 'NONE', #86453, 1000.000000000000000 ) ;
#4293 = VERTEX_POINT ( 'NONE', #82189 ) ;
#4294 = DIRECTION ( 'NONE',  ( -1.592171798413000068E-15, -1.000000000000000000, 0.000000000000000000 ) ) ;
#4295 = UNCERTAINTY_MEASURE_WITH_UNIT (LENGTH_MEASURE( 1.000000000000000082E-05 ), #116252, 'distance_accuracy_value', 'NONE');
#4296 = FACE_OUTER_BOUND ( 'NONE', #156427, .T. ) ;
#4297 = LINE ( 'NONE', #149167, #178607 ) ;
#4298 = CARTESIAN_POINT ( 'NONE',  ( 119.2287280727110073, 39.14925666052170072, 25.33022324445380136 ) ) ;
#4299 = ADVANCED_FACE ( 'NONE', ( #152910 ), #154075, .F. ) ;
#4300 = SURFACE_STYLE_FILL_AREA ( #165729 ) ;
#4301 = PLANE ( 'NONE',  #125548 ) ;
#4302 = CARTESIAN_POINT ( 'NONE',  ( 3.050000000000000266, 2.124264068711999798, 3.510915740968000076 ) ) ;
#4304 = CARTESIAN_POINT ( 'NONE',  ( 93.50116093097850012, 25.11476877120220053, 25.82555811113449806 ) ) ;
#4303 = CYLINDRICAL_SURFACE ( 'NONE', #135615, 0.01000000000000002623 ) ;
#4305 = EDGE_LOOP ( 'NONE', ( #3627, #120650, #209165, #83675, #53265, #182993 ) ) ;
#4307 = CARTESIAN_POINT ( 'NONE',  ( 1.824999999999999956, 0.4500000000000000111, 4.000000000000000000 ) ) ;
#4306 = CARTESIAN_POINT ( 'NONE',  ( 2.174999999999999822, 0.0006104853953486000153, 4.486966225038999667 ) ) ;
#4308 = ORIENTED_EDGE ( 'NONE', *, *, #51261, .F. ) ;
#4309 = ORIENTED_EDGE ( 'NONE', *, *, #167781, .T. ) ;
#4310 = ORIENTED_EDGE ( 'NONE', *, *, #20877, .F. ) ;
#4311 = ORIENTED_EDGE ( 'NONE', *, *, #184959, .T. ) ;
#4312 = DIRECTION ( 'NONE',  ( 0.000000000000000000, 1.000000000000000000, 0.000000000000000000 ) ) ;
#4313 = VERTEX_POINT ( 'NONE', #223482 ) ;
#4314 = ADVANCED_FACE ( 'NONE', ( #150604 ), #222323, .F. ) ;
#4315 = EDGE_CURVE ( 'NONE', #198751, #141271, #187064, .T. ) ;
#4316 = EDGE_LOOP ( 'NONE', ( #174476, #34160, #168074, #10101, #78270, #135582, #166911, #149117, #117285, #27021, #212147, #1521, #42316, #209572 ) ) ;
#4317 = ORIENTED_EDGE ( 'NONE', *, *, #130246, .F. ) ;
#4318 = ORIENTED_EDGE ( 'NONE', *, *, #85892, .T. ) ;
#4319 = DIRECTION ( 'NONE',  ( 0.000000000000000000, 0.000000000000000000, 1.000000000000000000 ) ) ;
#4320 = ORIENTED_EDGE ( 'NONE', *, *, #182547, .F. ) ;
#4321 = CARTESIAN_POINT ( 'NONE',  ( -7.049999999999999822, -28.35000000000000142, 26.20000000000000284 ) ) ;
#4322 = AXIS2_PLACEMENT_3D ( 'NONE', #26418, #173733, #46468 ) ;
#4323 = EDGE_CURVE ( 'NONE', #179787, #64254, #205849, .T. ) ;
#4324 = CARTESIAN_POINT ( 'NONE',  ( 8.500000000000000000, 0.000000000000000000, 27.50000000000000000 ) ) ;
#4325 = EDGE_LOOP ( 'NONE', ( #198646, #115732, #37886, #217538 ) ) ;
#4326 = CARTESIAN_POINT ( 'NONE',  ( 2.524761046469155445, 1.530661639571190058, 4.549999999999999822 ) ) ;
#4327 = VERTEX_POINT ( 'NONE', #174096 ) ;
#4328 = VERTEX_POINT ( 'NONE', #157561 ) ;
#4329 = B_SPLINE_CURVE_WITH_KNOTS ( 'NONE', 3,
 ( #48917, #27703, #65429, #11214 ),
 .UNSPECIFIED., .F., .F.,
 ( 4, 4 ),
 ( 0.000000000000000000, 0.2006494871547256920 ),
 .UNSPECIFIED. ) ;
#4332 = ORIENTED_EDGE ( 'NONE', *, *, #213198, .T. ) ;
#4331 = CARTESIAN_POINT ( 'NONE',  ( -2.799999999999999822, -1.600000000000000089, 0.7399999999999999911 ) ) ;
#4330 = LINE ( 'NONE', #113899, #191827 ) ;
#4333 = PLANE ( 'NONE',  #21512 ) ;
#4334 = ADVANCED_FACE ( 'NONE', ( #103367 ), #230418, .F. ) ;
#4335 = B_SPLINE_CURVE_WITH_KNOTS ( 'NONE', 1,
 ( #201369, #147270 ),
 .UNSPECIFIED., .F., .F.,
 ( 2, 2 ),
 ( 0.000000000000000000, 1.750000000000000000 ),
 .UNSPECIFIED. ) ;
#4336 = EDGE_LOOP ( 'NONE', ( #135521, #70397, #49401, #15552 ) ) ;
#4338 = ADVANCED_FACE ( 'NONE', ( #192854 ), #47979, .T. ) ;
#4337 = LINE ( 'NONE', #110410, #28718 ) ;
#4339 = ORIENTED_EDGE ( 'NONE', *, *, #120096, .T. ) ;
#4340 = CARTESIAN_POINT ( 'NONE',  ( -0.08574358075862990869, 2.054195088148115023, 4.549999999999999822 ) ) ;
#4341 = EDGE_CURVE ( 'NONE', #9827, #32017, #49141, .T. ) ;
#4342 = CARTESIAN_POINT ( 'NONE',  ( -4.174999999999999822, 16.44999999999999929, 26.70000000000000284 ) ) ;
#4343 =( GEOMETRIC_REPRESENTATION_CONTEXT ( 3 ) GLOBAL_UNCERTAINTY_ASSIGNED_CONTEXT ( ( #138761 ) ) GLOBAL_UNIT_ASSIGNED_CONTEXT ( ( #76557, #110762, #183799 ) ) REPRESENTATION_CONTEXT ( 'NONE', 'WORKASPACE' ) );
#4345 = VERTEX_POINT ( 'NONE', #105699 ) ;
#4344 = DIRECTION ( 'NONE',  ( -0.9981347984218660319, -0.06104853953487179852, 0.000000000000000000 ) ) ;
#4346 =( NAMED_UNIT ( * ) PLANE_ANGLE_UNIT ( ) SI_UNIT ( $, .RADIAN. ) );
#4347 = ORIENTED_EDGE ( 'NONE', *, *, #181236, .F. ) ;
#4348 = CARTESIAN_POINT ( 'NONE',  ( 5.093227712604850410, 21.59012997217000063, 16.90391042729909898 ) ) ;
#4349 = CARTESIAN_POINT ( 'NONE',  ( 3.906947573023000775, 0.1776167876939999946, 1.385000000000000009 ) ) ;
#4350 = DIRECTION ( 'NONE',  ( 1.000000000000000000, 3.083952846179914964E-16, 1.084887479416810186E-28 ) ) ;
#4351 = FACE_OUTER_BOUND ( 'NONE', #80641, .T. ) ;
#4352 = B_SPLINE_CURVE_WITH_KNOTS ( 'NONE', 1,
 ( #15565, #198092 ),
 .UNSPECIFIED., .F., .F.,
 ( 2, 2 ),
 ( 0.000000000000000000, 3.464101615100020126 ),
 .UNSPECIFIED. ) ;
#4353 = ADVANCED_FACE ( 'NONE', ( #69167, #141002 ), #211675, .T. ) ;
#4354 = DIRECTION ( 'NONE',  ( 0.000000000000000000, 0.000000000000000000, -1.000000000000000000 ) ) ;
#4355 = ORIENTED_EDGE ( 'NONE', *, *, #119372, .T. ) ;
#4356 = ADVANCED_FACE ( 'NONE', ( #17224 ), #145604, .T. ) ;
#4357 = ORIENTED_EDGE ( 'NONE', *, *, #161059, .T. ) ;
#4358 = FACE_OUTER_BOUND ( 'NONE', #120851, .T. ) ;
#4359 = CIRCLE ( 'NONE', #173736, 0.06000000000000015737 ) ;
#4360 = ORIENTED_EDGE ( 'NONE', *, *, #142658, .T. ) ;
#4361 = ORIENTED_EDGE ( 'NONE', *, *, #58973, .F. ) ;
#4362 = EDGE_CURVE ( 'NONE', #43749, #197722, #231552, .T. ) ;
#4363 = VERTEX_POINT ( 'NONE', #121084 ) ;
#4364 = ORIENTED_EDGE ( 'NONE', *, *, #110931, .F. ) ;
#4365 = CARTESIAN_POINT ( 'NONE',  ( 3.050000000000000266, 3.950000000000000178, 5.899999999999999467 ) ) ;
#4366 = VERTEX_POINT ( 'NONE', #31423 ) ;
#4367 = DIRECTION ( 'NONE',  ( 3.519728791837000199E-15, -1.000000000000000000, 1.314184485454999705E-16 ) ) ;
#4368 = CARTESIAN_POINT ( 'NONE',  ( 2.479058589041174709, 2.141166386008260147, 4.551000000000000156 ) ) ;
#4369 = EDGE_CURVE ( 'NONE', #68422, #65743, #65795, .T. ) ;
#4370 = FACE_OUTER_BOUND ( 'NONE', #194538, .T. ) ;
#4371 = ORIENTED_EDGE ( 'NONE', *, *, #5045, .F. ) ;
#4372 = ORIENTED_EDGE ( 'NONE', *, *, #77918, .T. ) ;
#4373 = EDGE_CURVE ( 'NONE', #169691, #227039, #168303, .T. ) ;
#4374 = VECTOR ( 'NONE', #183473, 1000.000000000000000 ) ;
#4376 = VECTOR ( 'NONE', #62835, 1000.000000000000000 ) ;
#4375 = CARTESIAN_POINT ( 'NONE',  ( 1.814999999999999947, 0.4500000000000000111, -3.979999999999999982 ) ) ;
#4377 =( GEOMETRIC_REPRESENTATION_CONTEXT ( 3 ) GLOBAL_UNCERTAINTY_ASSIGNED_CONTEXT ( ( #93809 ) ) GLOBAL_UNIT_ASSIGNED_CONTEXT ( ( #156488, #227051, #85795 ) ) REPRESENTATION_CONTEXT ( 'NONE', 'WORKASPACE' ) );
#4378 = AXIS2_PLACEMENT_3D ( 'NONE', #22699, #124490, #153443 ) ;
#4379 = EDGE_CURVE ( 'NONE', #124184, #27729, #46386, .T. ) ;
#4380 =( REPRESENTATION_RELATIONSHIP ('NONE','NONE', #164905, #204028 ) REPRESENTATION_RELATIONSHIP_WITH_TRANSFORMATION ( #149178 )SHAPE_REPRESENTATION_RELATIONSHIP( ) );
#4381 = EDGE_CURVE ( 'NONE', #211992, #53590, #186822, .T. ) ;
#4382 = EDGE_LOOP ( 'NONE', ( #116270, #39774, #79194 ) ) ;
#4383 = CARTESIAN_POINT ( 'NONE',  ( -4.046947573023000011, 0.1776167876939999946, 0.5749999999999999556 ) ) ;
#4384 = AXIS2_PLACEMENT_3D ( 'NONE', #28286, #172123, #205040 ) ;
#4385 = CARTESIAN_POINT ( 'NONE',  ( 79.20567084476900277, 16.85918765991459978, 25.33022324445380136 ) ) ;
#4386 = DIRECTION ( 'NONE',  ( 1.000000000000000000, 0.000000000000000000, 0.000000000000000000 ) ) ;
#4387 = ADVANCED_FACE ( 'NONE', ( #68024 ), #84519, .T. ) ;
#4388 = ORIENTED_EDGE ( 'NONE', *, *, #22679, .T. ) ;
#4389 = ORIENTED_EDGE ( 'NONE', *, *, #184733, .F. ) ;
#4390 = PRODUCT_DEFINITION_SHAPE ( 'NONE', 'NONE',  #233001 ) ;
#4391 = ORIENTED_EDGE ( 'NONE', *, *, #203136, .F. ) ;
#4392 = CARTESIAN_POINT ( 'NONE',  ( 14.08267855136529967, 42.02792818020130028, 25.82555811113449806 ) ) ;
#4393 = ORIENTED_EDGE ( 'NONE', *, *, #208398, .F. ) ;
#4394 = ORIENTED_EDGE ( 'NONE', *, *, #9443, .T. ) ;
#4395 = CIRCLE ( 'NONE', #192533, 0.1399999999999999301 ) ;
#4396 = CARTESIAN_POINT ( 'NONE',  ( -2.800000006163999799, 1.699999999999999956, 0.1831662683479999831 ) ) ;
#4397 = CARTESIAN_POINT ( 'NONE',  ( 0.004988528729230000056, -0.1936246192979999836, 1.250000000000000000 ) ) ;
#4398 = VERTEX_POINT ( 'NONE', #14939 ) ;
#4399 = ORIENTED_EDGE ( 'NONE', *, *, #189131, .F. ) ;
#4400 =( LENGTH_UNIT ( ) NAMED_UNIT ( * ) SI_UNIT ( .MILLI., .METRE. ) );
#4401 = ORIENTED_EDGE ( 'NONE', *, *, #194009, .T. ) ;
#4402 = EDGE_LOOP ( 'NONE', ( #55771, #159143, #144846 ) ) ;
#4403 = ORIENTED_EDGE ( 'NONE', *, *, #171997, .F. ) ;
#4404 = ORIENTED_EDGE ( 'NONE', *, *, #190883, .T. ) ;
#4405 =( NAMED_UNIT ( * ) PLANE_ANGLE_UNIT ( ) SI_UNIT ( $, .RADIAN. ) );
#4406 = VECTOR ( 'NONE', #172534, 1000.000000000000000 ) ;
#4407 = CIRCLE ( 'NONE', #192548, 0.05000000000000002359 ) ;
#4408 = EDGE_CURVE ( 'NONE', #143217, #67252, #156378, .T. ) ;
#4409 = SURFACE_STYLE_FILL_AREA ( #169310 ) ;
#4410 = CARTESIAN_POINT ( 'NONE',  ( -0.1263710999969051840, 1.930965810389724924, 4.549999999999999822 ) ) ;
#4411 = AXIS2_PLACEMENT_3D ( 'NONE', #45617, #171712, #136336 ) ;
#4412 = CARTESIAN_POINT ( 'NONE',  ( -2.106777746930999839, 3.649999999999999911, 2.100000000000000089 ) ) ;
#4413 = ORIENTED_EDGE ( 'NONE', *, *, #182933, .T. ) ;
#4414 = ORIENTED_EDGE ( 'NONE', *, *, #202654, .T. ) ;
#4416 = ORIENTED_EDGE ( 'NONE', *, *, #92383, .F. ) ;
#4415 = FILL_AREA_STYLE ('',( #6695 ) ) ;
#4417 = CARTESIAN_POINT ( 'NONE',  ( -3.850000000000000089, 3.449999999999999734, 4.700000000000000178 ) ) ;
#4418 = FACE_OUTER_BOUND ( 'NONE', #86743, .T. ) ;
#4419 = DIRECTION ( 'NONE',  ( -1.000000000000000000, 0.000000000000000000, 0.000000000000000000 ) ) ;
#4420 = EDGE_CURVE ( 'NONE', #16765, #229289, #124556, .T. ) ;
#4422 = VERTEX_POINT ( 'NONE', #71470 ) ;
#4421 =( BOUNDED_SURFACE ( )  B_SPLINE_SURFACE ( 3, 2, ( 
 ( #67021, #89326, #30469 ),
 ( #102393, #160025, #231740 ),
 ( #70463, #214155, #196521 ),
 ( #107029, #178865, #161181 ) ),
 .UNSPECIFIED., .F., .F., .T. ) 
 B_SPLINE_SURFACE_WITH_KNOTS ( ( 4, 4 ),
 ( 3, 3 ),
 ( 0.003003120533404019920, 0.01110461260013759915 ),
 ( 0.000000000000000000, 1.000000000000000000 ),
 .UNSPECIFIED. ) 
 GEOMETRIC_REPRESENTATION_ITEM ( )  RATIONAL_B_SPLINE_SURFACE ( (
 ( 1.000000000000000000, 0.1084560061105942080, 1.000000000000000000),
 ( 1.000000000000000000, 0.09779894462167421088, 1.000000000000000000),
 ( 1.000000000000000000, 0.08739806544825620693, 1.000000000000000000),
 ( 1.000000000000000000, 0.07775818512530670301, 1.000000000000000000) ) ) 
 REPRESENTATION_ITEM ( '' )  SURFACE ( )  );
#4423 = ORIENTED_EDGE ( 'NONE', *, *, #73365, .T. ) ;
#4424 = B_SPLINE_CURVE_WITH_KNOTS ( 'NONE', 1,
 ( #128626, #21301 ),
 .UNSPECIFIED., .F., .F.,
 ( 2, 2 ),
 ( 0.000000000000000000, 3.464101615150000590 ),
 .UNSPECIFIED. ) ;
#4425 = VERTEX_POINT ( 'NONE', #219738 ) ;
#4426 = DIRECTION ( 'NONE',  ( -1.000000000000000000, 0.000000000000000000, 0.000000000000000000 ) ) ;
#4427 = VERTEX_POINT ( 'NONE', #164501 ) ;
#4428 = ORIENTED_EDGE ( 'NONE', *, *, #129568, .F. ) ;
#4429 = DIRECTION ( 'NONE',  ( 0.000000000000000000, 0.000000000000000000, -1.000000000000000000 ) ) ;
#4430 = EDGE_CURVE ( 'NONE', #145464, #232775, #146834, .T. ) ;
#4431 = CARTESIAN_POINT ( 'NONE',  ( 0.000000000000000000, 54.38083141665909892, 14.88691313860220156 ) ) ;
#4432 =( GEOMETRIC_REPRESENTATION_CONTEXT ( 3 ) GLOBAL_UNCERTAINTY_ASSIGNED_CONTEXT ( ( #128254 ) ) GLOBAL_UNIT_ASSIGNED_CONTEXT ( ( #60085, #166190, #147338 ) ) REPRESENTATION_CONTEXT ( 'NONE', 'WORKASPACE' ) );
#4433 = CARTESIAN_POINT ( 'NONE',  ( -13.27479162114209998, 22.75000000000000000, 18.51657822563099742 ) ) ;
#4434 = CARTESIAN_POINT ( 'NONE',  ( -5.000000000000000000, 28.85000000000000142, 26.20000000000000284 ) ) ;
#4435 = EDGE_CURVE ( 'NONE', #87669, #136187, #60382, .T. ) ;
#4436 = ORIENTED_EDGE ( 'NONE', *, *, #187707, .F. ) ;
#4437 = CARTESIAN_POINT ( 'NONE',  ( 82.77864440517420519, 16.44640860436390284, 25.82555811113449806 ) ) ;
#4438 = EDGE_CURVE ( 'NONE', #157984, #175472, #36046, .T. ) ;
#4439 = AXIS2_PLACEMENT_3D ( 'NONE', #109634, #50750, #17687 ) ;
#4440 = VECTOR ( 'NONE', #46010, 1000.000000000000000 ) ;
#4441 = CARTESIAN_POINT ( 'NONE',  ( 3.996947573023000189, 0.4500000000000000111, 0.2250000000000000056 ) ) ;
#4442 = CARTESIAN_POINT ( 'NONE',  ( 7.168874468714699688, 30.39838173127997578, 13.52323968879426808 ) ) ;
#4443 = CIRCLE ( 'NONE', #19510, 0.2000000000000000944 ) ;
#4445 = ADVANCED_FACE ( 'NONE', ( #3100 ), #19572, .F. ) ;
#4444 = DIRECTION ( 'NONE',  ( -2.824543072761999373E-17, 1.000000000000000000, 0.000000000000000000 ) ) ;
#4446 = CARTESIAN_POINT ( 'NONE',  ( 97.07413449131789207, 25.52754782679400236, 25.82555811113449806 ) ) ;
#4448 = ADVANCED_FACE ( 'NONE', ( #215120 ), #217433, .T. ) ;
#4447 = VECTOR ( 'NONE', #95519, 1000.000000000000000 ) ;
#4449 = CYLINDRICAL_SURFACE ( 'NONE', #216466, 0.01000000000000001409 ) ;
#4450 = CARTESIAN_POINT ( 'NONE',  ( 2.949999999999999734, 0.5000000000000000000, 0.1000000000000000056 ) ) ;
#4451 = CARTESIAN_POINT ( 'NONE',  ( 158.1374670643629941, 41.08522312664030096, 22.60588093284150091 ) ) ;
#4452 = EDGE_CURVE ( 'NONE', #197354, #75754, #56106, .T. ) ;
#4454 = DIRECTION ( 'NONE',  ( -0.8660254037844976605, -0.4999999999998978040, -2.151704181016118592E-15 ) ) ;
#4453 = CARTESIAN_POINT ( 'NONE',  ( -0.07067286340599000793, 0.4000000000000000222, -0.04080299671184999671 ) ) ;
#4455 = CYLINDRICAL_SURFACE ( 'NONE', #225196, 0.01000000000000007654 ) ;
#4456 = VECTOR ( 'NONE', #33055, 999.9999999999998863 ) ;
#4457 = ORIENTED_EDGE ( 'NONE', *, *, #133835, .F. ) ;
#4458 = LINE ( 'NONE', #38582, #162755 ) ;
#4459 = EDGE_CURVE ( 'NONE', #212144, #108512, #17879, .T. ) ;
#4461 = EDGE_CURVE ( 'NONE', #75128, #188094, #25429, .T. ) ;
#4460 = ORIENTED_EDGE ( 'NONE', *, *, #169316, .F. ) ;
#4462 = ORIENTED_EDGE ( 'NONE', *, *, #130759, .F. ) ;
#4463 = ORIENTED_EDGE ( 'NONE', *, *, #70418, .T. ) ;
#4464 = CARTESIAN_POINT ( 'NONE',  ( 2.435381524858480695, 28.31651743475868344, 13.36233635155944910 ) ) ;
#4465 = EDGE_CURVE ( 'NONE', #165158, #58916, #130792, .T. ) ;
#4466 = CARTESIAN_POINT ( 'NONE',  ( -2.965000000000000302, 0.4500000000000000111, -3.850000000000000089 ) ) ;
#4468 = FACE_OUTER_BOUND ( 'NONE', #164188, .T. ) ;
#4467 = CARTESIAN_POINT ( 'NONE',  ( 13.44999999999999929, 22.75000000000000000, 18.54747219006985048 ) ) ;
#4469 = DIRECTION ( 'NONE',  ( 0.000000000000000000, 0.000000000000000000, -1.000000000000000000 ) ) ;
#4470 = CARTESIAN_POINT ( 'NONE',  ( 160.1582735600960063, 10.21347247095440025, 14.88691313860220156 ) ) ;
#4471 = CARTESIAN_POINT ( 'NONE',  ( 160.1582735600960063, 9.594303887603480518, 19.22109322205839632 ) ) ;
#4472 = FILL_AREA_STYLE ('',( #219932 ) ) ;
#4473 = CARTESIAN_POINT ( 'NONE',  ( 0.3250000000000000111, 0.000000000000000000, -0.3250000000000000111 ) ) ;
#4474 = ORIENTED_EDGE ( 'NONE', *, *, #46152, .T. ) ;
#4475 = EDGE_CURVE ( 'NONE', #201367, #228606, #58400, .T. ) ;
#4476 = VECTOR ( 'NONE', #125334, 1000.000000000000000 ) ;
#4478 = ORIENTED_EDGE ( 'NONE', *, *, #172037, .T. ) ;
#4477 = LINE ( 'NONE', #219936, #223567 ) ;
#4479 = CARTESIAN_POINT ( 'NONE',  ( -2.759999999999999787, 0.3823367037740000307, -2.970000000000000195 ) ) ;
#4480 = LINE ( 'NONE', #197696, #214522 ) ;
#4481 = VECTOR ( 'NONE', #69355, 1000.000000000000000 ) ;
#4482 = DIRECTION ( 'NONE',  ( 0.000000000000000000, 1.000000000000000000, 0.000000000000000000 ) ) ;
#4483 = CARTESIAN_POINT ( 'NONE',  ( 14.15963676045489983, -24.91246076394829956, 21.54747219006985048 ) ) ;
#4484 = DIRECTION ( 'NONE',  ( -1.000000000000000000, 1.986976330425334784E-16, 0.000000000000000000 ) ) ;
#4485 = CYLINDRICAL_SURFACE ( 'NONE', #21482, 0.04999999999999996114 ) ;
#4486 = CARTESIAN_POINT ( 'NONE',  ( 64.19702438443439974, 31.30645460475210129, 25.82555811113449806 ) ) ;
#4487 = CARTESIAN_POINT ( 'NONE',  ( 4.799999999999999822, 0.5000000000000000000, -2.149999999999999911 ) ) ;
#4488 = ORIENTED_EDGE ( 'NONE', *, *, #168237, .T. ) ;
#4490 = ADVANCED_FACE ( 'NONE', ( #20716 ), #129179, .F. ) ;
#4489 = B_SPLINE_CURVE_WITH_KNOTS ( 'NONE', 1,
 ( #205071, #185179 ),
 .UNSPECIFIED., .F., .F.,
 ( 2, 2 ),
 ( 0.000000000000000000, 3.464101615127340050 ),
 .UNSPECIFIED. ) ;
#4491 = DIRECTION ( 'NONE',  ( 1.000000000000000000, -7.937123772306328833E-11, 0.000000000000000000 ) ) ;
#4492 = PRESENTATION_LAYER_ASSIGNMENT (  '', '', ( #8182 ) ) ;
#4493 = EDGE_CURVE ( 'NONE', #138392, #225271, #122182, .T. ) ;
#4494 = CARTESIAN_POINT ( 'NONE',  ( -2.189999999999999947, 0.4899999999999999911, -1.699999999999999956 ) ) ;
#4495 = ORIENTED_EDGE ( 'NONE', *, *, #167035, .F. ) ;
#4496 = CARTESIAN_POINT ( 'NONE',  ( -15.19480085167399963, 0.1315979928984561953, 5.277607836720360268 ) ) ;
#4497 = EDGE_CURVE ( 'NONE', #195215, #146801, #76121, .T. ) ;
#4498 = ORIENTED_EDGE ( 'NONE', *, *, #117743, .T. ) ;
#4499 = ADVANCED_FACE ( 'NONE', ( #1909 ), #162180, .T. ) ;
#4500 = PLANE ( 'NONE',  #49878 ) ;
#4501 = B_SPLINE_CURVE_WITH_KNOTS ( 'NONE', 1,
 ( #216293, #159874 ),
 .UNSPECIFIED., .F., .F.,
 ( 2, 2 ),
 ( 0.000000000000000000, 0.9097804358302000738 ),
 .UNSPECIFIED. ) ;
#4502 = CARTESIAN_POINT ( 'NONE',  ( -4.037790292093000666, 0.02789656793115000144, -1.824999999999999956 ) ) ;
#4503 = SURFACE_STYLE_USAGE ( .BOTH. , #130564 ) ;
#4504 = LINE ( 'NONE', #167083, #187112 ) ;
#4505 = SURFACE_STYLE_USAGE ( .BOTH. , #114068 ) ;
#4506 = ORIENTED_EDGE ( 'NONE', *, *, #31795, .T. ) ;
#4508 = EDGE_CURVE ( 'NONE', #179752, #105240, #205883, .T. ) ;
#4507 = CARTESIAN_POINT ( 'NONE',  ( -0.5104166666670000296, -1.081981019499000052, 1.779056941504000067 ) ) ;
#4509 = AXIS2_PLACEMENT_3D ( 'NONE', #230293, #69032, #140877 ) ;
#4510 = FACE_OUTER_BOUND ( 'NONE', #148137, .T. ) ;
#4511 = ORIENTED_EDGE ( 'NONE', *, *, #209319, .F. ) ;
#4513 = ORIENTED_EDGE ( 'NONE', *, *, #19322, .F. ) ;
#4512 = EDGE_CURVE ( 'NONE', #21506, #129042, #166846, .T. ) ;
#4514 = DIRECTION ( 'NONE',  ( -1.000000000000000000, 2.546383084002020066E-16, 9.818390856486130621E-29 ) ) ;
#4517 = ORIENTED_EDGE ( 'NONE', *, *, #145197, .F. ) ;
#4516 = FILL_AREA_STYLE_COLOUR ( '', #5244 ) ;
#4515 = SURFACE_STYLE_USAGE ( .BOTH. , #167092 ) ;
#4519 = ADVANCED_FACE ( 'NONE', ( #143362 ), #53787, .T. ) ;
#4518 = PLANE ( 'NONE',  #91137 ) ;
#4520 = FACE_OUTER_BOUND ( 'NONE', #130200, .T. ) ;
#4521 = ORIENTED_EDGE ( 'NONE', *, *, #29852, .T. ) ;
#4523 = CARTESIAN_POINT ( 'NONE',  ( 68.48675016368558488, 33.78312893813090056, 25.82555811113449806 ) ) ;
#4522 =( LENGTH_UNIT ( ) NAMED_UNIT ( * ) SI_UNIT ( .MILLI., .METRE. ) );
#4524 = EDGE_CURVE ( 'NONE', #184968, #216695, #119518, .T. ) ;
#4525 = CARTESIAN_POINT ( 'NONE',  ( 52.04819511031399770, 28.41700121578130123, 25.33022324445380136 ) ) ;
#4526 = VERTEX_POINT ( 'NONE', #151486 ) ;
#4527 = DIRECTION ( 'NONE',  ( 0.000000000000000000, 0.000000000000000000, 1.000000000000000000 ) ) ;
#4528 = CARTESIAN_POINT ( 'NONE',  ( 2.500000000000000000, 2.500000000000000000, -21.85749299439439852 ) ) ;
#4529 = CARTESIAN_POINT ( 'NONE',  ( 49.18837792409149756, 50.70707021639670842, 25.33022324445380136 ) ) ;
#4530 = EDGE_CURVE ( 'NONE', #18320, #170497, #59582, .T. ) ;
#4531 = AXIS2_PLACEMENT_3D ( 'NONE', #150157, #24042, #98301 ) ;
#4532 = FACE_OUTER_BOUND ( 'NONE', #45964, .T. ) ;
#4533 = CIRCLE ( 'NONE', #173940, 0.02000000000000000389 ) ;
#4535 = VERTEX_POINT ( 'NONE', #10018 ) ;
#4534 = VECTOR ( 'NONE', #23174, 1000.000000000000000 ) ;
#4536 = VECTOR ( 'NONE', #31668, 1000.000000000000000 ) ;
#4537 = DIRECTION ( 'NONE',  ( 0.000000000000000000, 1.000000000000000000, 0.000000000000000000 ) ) ;
#4538 = CARTESIAN_POINT ( 'NONE',  ( -1.814999999999999947, 0.1776167876939999946, -4.049999999999999822 ) ) ;
#4539 = DIRECTION ( 'NONE',  ( 0.000000000000000000, -1.000000000000000000, 0.000000000000000000 ) ) ;
#4540 = CARTESIAN_POINT ( 'NONE',  ( -3.000000000000000000, 0.000000000000000000, 2.970000000000000195 ) ) ;
#4541 = DIRECTION ( 'NONE',  ( 0.000000000000000000, 0.000000000000000000, 1.000000000000000000 ) ) ;
#4544 =( LENGTH_UNIT ( ) NAMED_UNIT ( * ) SI_UNIT ( .MILLI., .METRE. ) );
#4543 = CARTESIAN_POINT ( 'NONE',  ( 0.2149999999999999967, 0.5799999999999999600, -3.470000000000000195 ) ) ;
#4542 = LINE ( 'NONE', #207033, #193417 ) ;
#4545 = VERTEX_POINT ( 'NONE', #172660 ) ;
#4546 = ORIENTED_EDGE ( 'NONE', *, *, #74277, .F. ) ;
#4547 = CARTESIAN_POINT ( 'NONE',  ( -1.690000000000000169, -6.125000000000000000, 2.899999999999999911 ) ) ;
#4548 = DIRECTION ( 'NONE',  ( 0.000000000000000000, -1.000000000000000000, 0.000000000000000000 ) ) ;
#4549 = DIRECTION ( 'NONE',  ( 0.000000000000000000, 0.9981347984218673641, 0.06104853953485191859 ) ) ;
#4550 = CARTESIAN_POINT ( 'NONE',  ( 22.16299148716209899, 39.97481477165629826, 25.82555811113449806 ) ) ;
#4551 = ORIENTED_EDGE ( 'NONE', *, *, #230655, .T. ) ;
#4552 = DIRECTION ( 'NONE',  ( -1.000000000000000000, 0.000000000000000000, 0.000000000000000000 ) ) ;
#4553 = CARTESIAN_POINT ( 'NONE',  ( -3.449999999999999734, 0.5999999999999999778, -2.625000000000000000 ) ) ;
#4554 = EDGE_CURVE ( 'NONE', #151548, #23375, #114949, .T. ) ;
#4555 = VERTEX_POINT ( 'NONE', #152623 ) ;
#4556 = ORIENTED_EDGE ( 'NONE', *, *, #86746, .F. ) ;
#4557 = EDGE_LOOP ( 'NONE', ( #152127, #195927, #25824, #132953 ) ) ;
#4559 = ORIENTED_EDGE ( 'NONE', *, *, #219348, .T. ) ;
#4558 = DIRECTION ( 'NONE',  ( -0.8660254037842060049, -0.5000000000004031220, -2.151704181018280860E-15 ) ) ;
#4560 = CARTESIAN_POINT ( 'NONE',  ( 1.020000000000000018, 2.500000000000000000, 1.270000000000000018 ) ) ;
#4561 = DIRECTION ( 'NONE',  ( 0.000000000000000000, 1.000000000000000000, 0.000000000000000000 ) ) ;
#4562 = VECTOR ( 'NONE', #154572, 999.9999999999998863 ) ;
#4563 = CARTESIAN_POINT ( 'NONE',  ( -2.204433818161544600, 1.324999985098840094, 4.549999999999999822 ) ) ;
#4564 = DIRECTION ( 'NONE',  ( 0.000000000000000000, 1.000000000000000000, 0.000000000000000000 ) ) ;
#4565 = CARTESIAN_POINT ( 'NONE',  ( 160.1582735600960063, 10.87391895986120005, 25.00000000000000000 ) ) ;
#4566 = EDGE_LOOP ( 'NONE', ( #210208, #6444, #152842, #197957 ) ) ;
#4569 = ORIENTED_EDGE ( 'NONE', *, *, #94233, .F. ) ;
#4568 = DIRECTION ( 'NONE',  ( 0.000000000000000000, 0.000000000000000000, 1.000000000000000000 ) ) ;
#4567 = DIRECTION ( 'NONE',  ( 0.000000000000000000, -1.000000000000000000, 0.000000000000000000 ) ) ;
#4570 = AXIS2_PLACEMENT_3D ( 'NONE', #38095, #110040, #218301 ) ;
#4571 = DIRECTION ( 'NONE',  ( 0.000000000000000000, 0.000000000000000000, 1.000000000000000000 ) ) ;
#4572 = CARTESIAN_POINT ( 'NONE',  ( 17.62216287154919669, 12.00000000000000000, -13.45023286254856032 ) ) ;
#4573 = VECTOR ( 'NONE', #8809, 1000.000000000000000 ) ;
#4574 = CARTESIAN_POINT ( 'NONE',  ( -12.88413129456515271, 0.7599658262332704695, -14.14472234791517025 ) ) ;
#4575 = ORIENTED_EDGE ( 'NONE', *, *, #151572, .T. ) ;
#4576 = CARTESIAN_POINT ( 'NONE',  ( 2.799999999999999822, -1.600000000000000089, 0.000000000000000000 ) ) ;
#4577 = FACE_OUTER_BOUND ( 'NONE', #15095, .T. ) ;
#4578 = DIRECTION ( 'NONE',  ( 0.000000000000000000, 0.000000000000000000, -1.000000000000000000 ) ) ;
#4579 = DIRECTION ( 'NONE',  ( 0.000000000000000000, 0.000000000000000000, 1.000000000000000000 ) ) ;
#4580 = CARTESIAN_POINT ( 'NONE',  ( -2.820659055875256005, -1.709105463431899841, 0.1908185590041444057 ) ) ;
#4581 = AXIS2_PLACEMENT_3D ( 'NONE', #197698, #128257, #200050 ) ;
#4582 = B_SPLINE_SURFACE_WITH_KNOTS ( 'NONE', 3, 1, ( 
 ( #119657, #121991 ),
 ( #48926, #12391 ),
 ( #175002, #84290 ),
 ( #13528, #230194 ),
 ( #227847, #229033 ) ),
 .UNSPECIFIED., .F., .F., .F.,
 ( 4, 1, 4 ),
 ( 2, 2 ),
 ( -0.02546364795635189943, -0.01293158602399360063, 0.000000000000000000 ),
 ( 0.000000000000000000, 9.999999999998900014E-05 ),
 .UNSPECIFIED. ) ;
#4583 = CONTEXT_DEPENDENT_SHAPE_REPRESENTATION ( #214851, #185006 ) ;
#4585 = CARTESIAN_POINT ( 'NONE',  ( -2.850000000000000089, 1.300000000000000044, 0.3589999999999999858 ) ) ;
#4584 = CARTESIAN_POINT ( 'NONE',  ( 0.5500000002620000217, -0.4500000000000000111, 0.4999999997110000649 ) ) ;
#4586 = CARTESIAN_POINT ( 'NONE',  ( -3.906947573023000775, 0.1776167876939999946, 0.2149999999999999967 ) ) ;
#4587 = ORIENTED_EDGE ( 'NONE', *, *, #46835, .F. ) ;
#4588 = ORIENTED_EDGE ( 'NONE', *, *, #39143, .T. ) ;
#4589 = ORIENTED_EDGE ( 'NONE', *, *, #173696, .F. ) ;
#4590 = CARTESIAN_POINT ( 'NONE',  ( -2.799999999999999822, -1.600000000000000089, 0.4749999999999999778 ) ) ;
#4591 = VERTEX_POINT ( 'NONE', #187952 ) ;
#4592 = PLANE ( 'NONE',  #30135 ) ;
#4593 = ORIENTED_EDGE ( 'NONE', *, *, #144150, .T. ) ;
#4594 = DIRECTION ( 'NONE',  ( 4.370933788152986228E-08, -0.9999999999999991118, -4.303408385545471820E-15 ) ) ;
#4595 = ORIENTED_EDGE ( 'NONE', *, *, #131992, .T. ) ;
#4596 = CARTESIAN_POINT ( 'NONE',  ( -2.475102255120930295, -0.4920532017946230297, 4.551000000000000156 ) ) ;
#4597 = DIRECTION ( 'NONE',  ( -0.7071067811865475727, 0.000000000000000000, 0.7071067811865475727 ) ) ;
#4598 = EDGE_CURVE ( 'NONE', #163836, #96142, #178513, .T. ) ;
#4599 = DIRECTION ( 'NONE',  ( 0.000000000000000000, 0.000000000000000000, -1.000000000000000000 ) ) ;
#4600 = AXIS2_PLACEMENT_3D ( 'NONE', #189275, #172834, #97454 ) ;
#4601 = EDGE_LOOP ( 'NONE', ( #113531, #39071, #32954, #70329 ) ) ;
#4602 = FACE_OUTER_BOUND ( 'NONE', #61075, .T. ) ;
#4604 = ORIENTED_EDGE ( 'NONE', *, *, #159444, .F. ) ;
#4603 = DIRECTION ( 'NONE',  ( -0.7071067811865474617, 0.7071067811865474617, 0.000000000000000000 ) ) ;
#4605 = CARTESIAN_POINT ( 'NONE',  ( -2.799999999999999822, 1.600000000000000089, 0.7399999999999999911 ) ) ;
#4606 = EDGE_CURVE ( 'NONE', #104025, #186646, #102590, .T. ) ;
#4607 = CARTESIAN_POINT ( 'NONE',  ( 140.8300018188690785, 11.03903058327770381, 20.94455331474539506 ) ) ;
#4608 = EDGE_LOOP ( 'NONE', ( #19286, #14388, #24886, #46986 ) ) ;
#4609 = CARTESIAN_POINT ( 'NONE',  ( -2.635000000000000231, 0.4500000000000000111, -3.850000000000000089 ) ) ;
#4610 = DIRECTION ( 'NONE',  ( 1.000000000000000000, 0.000000000000000000, 0.000000000000000000 ) ) ;
#4611 = AXIS2_PLACEMENT_3D ( 'NONE', #166575, #203008, #113549 ) ;
#4612 = EDGE_CURVE ( 'NONE', #128704, #23391, #99637, .T. ) ;
#4613 = CARTESIAN_POINT ( 'NONE',  ( 2.823647925671000092, -1.773759255048000139, 0.2005915921129999835 ) ) ;
#4614 = EDGE_LOOP ( 'NONE', ( #26571, #217556, #74025, #137540 ) ) ;
#4615 = CARTESIAN_POINT ( 'NONE',  ( 5.108587114808490703, 22.28349099492900010, 16.91533613874430131 ) ) ;
#4616 = CARTESIAN_POINT ( 'NONE',  ( 64.19702438443439974, 31.30645460475210129, 25.33022324445380136 ) ) ;
#4617 = FACE_OUTER_BOUND ( 'NONE', #166814, .T. ) ;
#4618 = CARTESIAN_POINT ( 'NONE',  ( 146.2063414819370166, 15.16682113895030071, 25.33022324445380136 ) ) ;
#4619 = ORIENTED_EDGE ( 'NONE', *, *, #193731, .F. ) ;
#4620 = CARTESIAN_POINT ( 'NONE',  ( -1.679378605318049056, 9.173076923076910916, 1.679378605318049056 ) ) ;
#4621 = DIRECTION ( 'NONE',  ( 0.000000000000000000, 0.000000000000000000, -1.000000000000000000 ) ) ;
#4623 = EDGE_CURVE ( 'NONE', #118848, #179819, #48011, .T. ) ;
#4622 = AXIS2_PLACEMENT_3D ( 'NONE', #143591, #129412, #128272 ) ;
#4624 = DIRECTION ( 'NONE',  ( 1.000000000000000000, 0.000000000000000000, 0.000000000000000000 ) ) ;
#4626 = ORIENTED_EDGE ( 'NONE', *, *, #119649, .F. ) ;
#4625 = FACE_OUTER_BOUND ( 'NONE', #8178, .T. ) ;
#4627 = CARTESIAN_POINT ( 'NONE',  ( 6.500000000000000000, 0.000000000000000000, 15.94999999999999929 ) ) ;
#4628 = DIRECTION ( 'NONE',  ( 1.000000000000000000, 0.000000000000000000, 0.000000000000000000 ) ) ;
#4629 = EDGE_CURVE ( 'NONE', #51076, #225769, #160861, .T. ) ;
#4630 = CARTESIAN_POINT ( 'NONE',  ( 2.390000000000000124, 0.2674749080170000237, 2.109999999999999876 ) ) ;
#4631 = EDGE_LOOP ( 'NONE', ( #204562, #60301, #112270, #209786, #69069, #39081, #41348, #145721, #51852, #208737, #3115, #38476 ) ) ;
#4632 = EDGE_CURVE ( 'NONE', #136419, #96084, #63049, .T. ) ;
#4633 = ORIENTED_EDGE ( 'NONE', *, *, #13447, .F. ) ;
#4635 = DIRECTION ( 'NONE',  ( 0.000000000000000000, 0.9981347984218672531, 0.06104853953485191165 ) ) ;
#4634 = CARTESIAN_POINT ( 'NONE',  ( 1.270000000000000018, 24.47999999999999687, 1.500000000000000000 ) ) ;
#4636 = B_SPLINE_CURVE_WITH_KNOTS ( 'NONE', 1,
 ( #89478, #215452 ),
 .UNSPECIFIED., .F., .F.,
 ( 2, 2 ),
 ( 0.000000000000000000, 3.464101615161970127 ),
 .UNSPECIFIED. ) ;
#4637 = ORIENTED_EDGE ( 'NONE', *, *, #130087, .T. ) ;
#4638 = ORIENTED_EDGE ( 'NONE', *, *, #162567, .T. ) ;
#4639 = ORIENTED_EDGE ( 'NONE', *, *, #95714, .F. ) ;
#4640 = ADVANCED_FACE ( 'NONE', ( #204430 ), #7719, .T. ) ;
#4641 = VERTEX_POINT ( 'NONE', #6545 ) ;
#4642 = CARTESIAN_POINT ( 'NONE',  ( 1.300000000000000044, -1.699999999999999956, 0.2000000000000000111 ) ) ;
#4643 = ORIENTED_EDGE ( 'NONE', *, *, #202191, .F. ) ;
#4644 = PLANE ( 'NONE',  #70453 ) ;
#4645 = EDGE_CURVE ( 'NONE', #44044, #63496, #133170, .T. ) ;
#4646 = CARTESIAN_POINT ( 'NONE',  ( -1.949999999999999956, 0.6899999999999999467, 1.699999999999999956 ) ) ;
#4647 = VERTEX_POINT ( 'NONE', #83085 ) ;
#4648 = ORIENTED_EDGE ( 'NONE', *, *, #119058, .F. ) ;
#4649 = EDGE_CURVE ( 'NONE', #48109, #215262, #59263, .T. ) ;
#4650 = FACE_OUTER_BOUND ( 'NONE', #120029, .T. ) ;
#4651 = CARTESIAN_POINT ( 'NONE',  ( 5.000000000000000000, 28.85000000000000142, 26.20000000000000284 ) ) ;
#4652 = AXIS2_PLACEMENT_3D ( 'NONE', #57774, #2430, #110830 ) ;
#4653 = EDGE_CURVE ( 'NONE', #2142, #115171, #187100, .T. ) ;
#4654 = EDGE_CURVE ( 'NONE', #42401, #95103, #44105, .T. ) ;
#4655 = ORIENTED_EDGE ( 'NONE', *, *, #188924, .F. ) ;
#4656 = ORIENTED_EDGE ( 'NONE', *, *, #125064, .T. ) ;
#4657 =( NAMED_UNIT ( * ) PLANE_ANGLE_UNIT ( ) SI_UNIT ( $, .RADIAN. ) );
#4658 = VECTOR ( 'NONE', #183544, 1000.000000000000000 ) ;
#4659 = CARTESIAN_POINT ( 'NONE',  ( -14.12198430467575960, 12.00000000000000000, 16.95041142942200096 ) ) ;
#4660 = FACE_OUTER_BOUND ( 'NONE', #194603, .T. ) ;
#4661 = EDGE_CURVE ( 'NONE', #130093, #216983, #157283, .T. ) ;
#4662 = VERTEX_POINT ( 'NONE', #101940 ) ;
#4663 = ORIENTED_EDGE ( 'NONE', *, *, #185241, .T. ) ;
#4664 = ORIENTED_EDGE ( 'NONE', *, *, #98455, .T. ) ;
#4665 = CARTESIAN_POINT ( 'NONE',  ( 5.116815244975472687, 43.02779353087782255, 16.90391042729910964 ) ) ;
#4666 = DIRECTION ( 'NONE',  ( 0.8660254037840933172, 0.5000000000005981882, 0.000000000000000000 ) ) ;
#4667 =( NAMED_UNIT ( * ) PLANE_ANGLE_UNIT ( ) SI_UNIT ( $, .RADIAN. ) );
#4668 = ORIENTED_EDGE ( 'NONE', *, *, #145564, .T. ) ;
#4670 = CARTESIAN_POINT ( 'NONE',  ( -1.164052048698124064, 0.4687244236469279568, 4.551000000000000156 ) ) ;
#4669 = DIRECTION ( 'NONE',  ( -0.000000000000000000, -0.000000000000000000, -1.000000000000000000 ) ) ;
#4671 = AXIS2_PLACEMENT_3D ( 'NONE', #220746, #199710, #90190 ) ;
#4672 = VERTEX_POINT ( 'NONE', #84246 ) ;
#4673 = EDGE_LOOP ( 'NONE', ( #27174, #114677, #218429, #10385, #170364, #102990, #127349, #35511 ) ) ;
#4675 = CARTESIAN_POINT ( 'NONE',  ( -2.990000000000000213, -0.6500000000000000222, 0.2999999999999999889 ) ) ;
#4674 =( NAMED_UNIT ( * ) SI_UNIT ( $, .STERADIAN. ) SOLID_ANGLE_UNIT ( ) );
#4676 = ORIENTED_EDGE ( 'NONE', *, *, #149834, .F. ) ;
#4677 = VERTEX_POINT ( 'NONE', #103102 ) ;
#4678 = DIRECTION ( 'NONE',  ( -0.7071067811865474617, -1.355252715606878570E-16, -0.7071067811865474617 ) ) ;
#4679 = EDGE_CURVE ( 'NONE', #110559, #115617, #119611, .T. ) ;
#4680 = AXIS2_PLACEMENT_3D ( 'NONE', #111381, #53701, #200871 ) ;
#4681 = SURFACE_SIDE_STYLE ('',( #96528 ) ) ;
#4682 = ORIENTED_EDGE ( 'NONE', *, *, #65521, .F. ) ;
#4684 = VERTEX_POINT ( 'NONE', #12352 ) ;
#4683 = DIRECTION ( 'NONE',  ( 0.000000000000000000, 0.8660254037843290176, -0.5000000000001900702 ) ) ;
#4685 = CARTESIAN_POINT ( 'NONE',  ( 53.47810370334270402, 42.45148910502680195, 25.82555811113449806 ) ) ;
#4686 = FACE_OUTER_BOUND ( 'NONE', #143144, .T. ) ;
#4687 = EDGE_CURVE ( 'NONE', #165066, #175999, #134479, .T. ) ;
#4688 = VERTEX_POINT ( 'NONE', #209042 ) ;
#4689 = ORIENTED_EDGE ( 'NONE', *, *, #147554, .F. ) ;
#4690 = VERTEX_POINT ( 'NONE', #156103 ) ;
#4691 = ORIENTED_EDGE ( 'NONE', *, *, #130021, .F. ) ;
#4692 = ORIENTED_EDGE ( 'NONE', *, *, #198499, .F. ) ;
#4693 = CIRCLE ( 'NONE', #79869, 0.1499999999999999667 ) ;
#4694 = CIRCLE ( 'NONE', #207791, 0.1499999999999999667 ) ;
#4695 = VECTOR ( 'NONE', #144062, 1000.000000000000000 ) ;
#4696 = B_SPLINE_CURVE_WITH_KNOTS ( 'NONE', 1,
 ( #200064, #38624 ),
 .UNSPECIFIED., .F., .F.,
 ( 2, 2 ),
 ( 0.000000000000000000, 3.464101615170640081 ),
 .UNSPECIFIED. ) ;
#4698 = EDGE_CURVE ( 'NONE', #102918, #86150, #213447, .T. ) ;
#4697 = VECTOR ( 'NONE', #225780, 1000.000000000000000 ) ;
#4699 = CARTESIAN_POINT ( 'NONE',  ( -0.8068880796599999794, 3.449999999999999734, -0.2000000000000000111 ) ) ;
#4700 = ORIENTED_EDGE ( 'NONE', *, *, #212820, .T. ) ;
#4701 = DIRECTION ( 'NONE',  ( 0.000000000000000000, 0.9981347984218672531, 0.06104853953485191165 ) ) ;
#4702 = DIRECTION ( 'NONE',  ( 0.000000000000000000, 0.000000000000000000, -1.000000000000000000 ) ) ;
#4703 = PRESENTATION_LAYER_ASSIGNMENT (  '', '', ( #188988 ) ) ;
#4704 = CARTESIAN_POINT ( 'NONE',  ( 7.017231573065843442, 19.66612627990308937, 15.83630442153871520 ) ) ;
#4705 = CARTESIAN_POINT ( 'NONE',  ( 157.5389414507759795, 29.26735970967749623, 15.17585793263090110 ) ) ;
#4706 = EDGE_CURVE ( 'NONE', #155526, #93090, #11186, .T. ) ;
#4707 = DIRECTION ( 'NONE',  ( 0.000000000000000000, 0.000000000000000000, 1.000000000000000000 ) ) ;
#4708 = CIRCLE ( 'NONE', #994, 1.543368825165699398 ) ;
#4710 = EDGE_CURVE ( 'NONE', #169425, #133232, #153321, .T. ) ;
#4709 = DIRECTION ( 'NONE',  ( 0.000000000000000000, 0.000000000000000000, -1.000000000000000000 ) ) ;
#4711 = CARTESIAN_POINT ( 'NONE',  ( 67.05684157057940808, 47.81761682743699282, 25.82555811113449806 ) ) ;
#4712 = VERTEX_POINT ( 'NONE', #85408 ) ;
#4713 = CARTESIAN_POINT ( 'NONE',  ( -0.3765083549533282947, 2.546997438888213505, 1.269999999999999574 ) ) ;
#4714 = ORIENTED_EDGE ( 'NONE', *, *, #10185, .T. ) ;
#4715 = CARTESIAN_POINT ( 'NONE',  ( -1.428035655990300024, -0.06845163404941490004, 4.549999999999999822 ) ) ;
#4716 = ORIENTED_EDGE ( 'NONE', *, *, #75675, .T. ) ;
#4717 = DIRECTION ( 'NONE',  ( 1.000000000000000000, 0.000000000000000000, 0.000000000000000000 ) ) ;
#4719 = EDGE_CURVE ( 'NONE', #5947, #125511, #55531, .T. ) ;
#4718 = DIRECTION ( 'NONE',  ( 0.000000000000000000, -0.9486832980505244262, 0.3162277660168058557 ) ) ;
#4720 = DIRECTION ( 'NONE',  ( 0.7071067811865532349, 0.000000000000000000, -0.7071067811865416886 ) ) ;
#4721 = DIRECTION ( 'NONE',  ( 0.8660254037859981269, 0.4999999999972990494, 0.000000000000000000 ) ) ;
#4722 = DIRECTION ( 'NONE',  ( 0.000000000000000000, 1.000000000000000000, 0.000000000000000000 ) ) ;
#4723 = ADVANCED_FACE ( 'NONE', ( #47699 ), #198067, .T. ) ;
#4724 = AXIS2_PLACEMENT_3D ( 'NONE', #182055, #52488, #71323 ) ;
#4725 = EDGE_CURVE ( 'NONE', #195415, #26232, #119237, .T. ) ;
#4726 = EDGE_CURVE ( 'NONE', #227555, #27237, #150130, .T. ) ;
#4727 = LINE ( 'NONE', #13958, #17480 ) ;
#4728 = CARTESIAN_POINT ( 'NONE',  ( 92.07125233788410412, 21.81253632668040154, 25.82555811113449806 ) ) ;
#4729 = VECTOR ( 'NONE', #149066, 1000.000000000000000 ) ;
#4730 = ORIENTED_EDGE ( 'NONE', *, *, #184049, .T. ) ;
#4731 = CARTESIAN_POINT ( 'NONE',  ( 2.799999999999999822, -1.800000000000000044, 0.2999999999999999889 ) ) ;
#4732 = VECTOR ( 'NONE', #189928, 1000.000000000000000 ) ;
#4733 = DIRECTION ( 'NONE',  ( -0.8660254037849450803, -0.4999999999991230348, 0.000000000000000000 ) ) ;
#4734 = CARTESIAN_POINT ( 'NONE',  ( 4.046947573023000011, 0.1776167876939999946, -1.015000000000000124 ) ) ;
#4735 = B_SPLINE_CURVE_WITH_KNOTS ( 'NONE', 1,
 ( #135387, #28088 ),
 .UNSPECIFIED., .F., .F.,
 ( 2, 2 ),
 ( 0.000000000000000000, 0.1000000000000000194 ),
 .UNSPECIFIED. ) ;
#4736 = DIRECTION ( 'NONE',  ( 1.000000000000000000, 0.000000000000000000, 0.000000000000000000 ) ) ;
#4737 = CARTESIAN_POINT ( 'NONE',  ( -11.17499999999999893, -29.14999999999999858, 26.20000000000000284 ) ) ;
#4738 =( GEOMETRIC_REPRESENTATION_CONTEXT ( 3 ) GLOBAL_UNCERTAINTY_ASSIGNED_CONTEXT ( ( #208388 ) ) GLOBAL_UNIT_ASSIGNED_CONTEXT ( ( #172940, #155243, #191693 ) ) REPRESENTATION_CONTEXT ( 'NONE', 'WORKASPACE' ) );
#4739 = ORIENTED_EDGE ( 'NONE', *, *, #190836, .T. ) ;
#4740 = ORIENTED_EDGE ( 'NONE', *, *, #23799, .F. ) ;
#4741 = ORIENTED_EDGE ( 'NONE', *, *, #211056, .T. ) ;
#4742 = DIRECTION ( 'NONE',  ( 0.000000000000000000, 0.000000000000000000, 1.000000000000000000 ) ) ;
#4743 = CARTESIAN_POINT ( 'NONE',  ( 69.19990653790949864, 34.19590799371470524, 25.82555811113449806 ) ) ;
#4745 = ORIENTED_EDGE ( 'NONE', *, *, #76431, .F. ) ;
#4744 = DIRECTION ( 'NONE',  ( -1.000000000000000000, 0.000000000000000000, 0.000000000000000000 ) ) ;
#4746 = VECTOR ( 'NONE', #38385, 1000.000000000000000 ) ;
#4747 = VECTOR ( 'NONE', #71970, 1000.000000000000000 ) ;
#4748 = CARTESIAN_POINT ( 'NONE',  ( 52.04819511023150369, 27.59144310462200167, 25.82555811113449806 ) ) ;
#4749 = PLANE ( 'NONE',  #199367 ) ;
#4750 = B_SPLINE_CURVE_WITH_KNOTS ( 'NONE', 1,
 ( #206739, #99586 ),
 .UNSPECIFIED., .F., .F.,
 ( 2, 2 ),
 ( 0.000000000000000000, 0.4997213857589989927 ),
 .UNSPECIFIED. ) ;
#4751 = FILL_AREA_STYLE_COLOUR ( '', #41878 ) ;
#4752 = CARTESIAN_POINT ( 'NONE',  ( -1.243860879913030182, 0.09730560481548369833, 4.551000000000000156 ) ) ;
#4753 = CARTESIAN_POINT ( 'NONE',  ( 6.191642724685189947, 28.94429331026730168, 17.32230902158089947 ) ) ;
#4754 = VERTEX_POINT ( 'NONE', #109773 ) ;
#4755 = AXIS2_PLACEMENT_3D ( 'NONE', #126293, #185124, #219189 ) ;
#4756 = EDGE_CURVE ( 'NONE', #124390, #226108, #192586, .T. ) ;
#4757 = ORIENTED_EDGE ( 'NONE', *, *, #143787, .T. ) ;
#4758 = CARTESIAN_POINT ( 'NONE',  ( 1.375000000000000000, 0.08983213185796999622, 4.502441941580999973 ) ) ;
#4759 =( BOUNDED_CURVE ( )  B_SPLINE_CURVE ( 2, ( #168673, #189755, #7228, #28329, #148646 ),
 .UNSPECIFIED., .F., .F. ) 
 B_SPLINE_CURVE_WITH_KNOTS ( ( 3, 2, 3 ),
 ( 0.000000000000000000, 2.748893571891069865, 5.497787143782139729 ),
 .UNSPECIFIED. ) 
 CURVE ( )  GEOMETRIC_REPRESENTATION_ITEM ( )  RATIONAL_B_SPLINE_CURVE ( ( 1.000000000000000000, 0.7071067811865480168, 1.000000000000000000, 0.7071067811865480168, 1.000000000000000000 ) ) 
 REPRESENTATION_ITEM ( '' )  );
#4760 = ORIENTED_EDGE ( 'NONE', *, *, #4508, .T. ) ;
#4761 = CIRCLE ( 'NONE', #192940, 5.199999999999996625 ) ;
#4762 = EDGE_LOOP ( 'NONE', ( #43093, #71371, #176743, #93979 ) ) ;
#4763 = EDGE_LOOP ( 'NONE', ( #158313, #166731, #18518, #156769 ) ) ;
#4764 = CARTESIAN_POINT ( 'NONE',  ( 4.750000000000000000, -5.000000000000000000, 1.649999999999999911 ) ) ;
#4765 = AXIS2_PLACEMENT_3D ( 'NONE', #87804, #180842, #19388 ) ;
#4766 = CARTESIAN_POINT ( 'NONE',  ( 77.77576225171550561, 19.33586199325210231, 25.82555811113449806 ) ) ;
#4767 = EDGE_LOOP ( 'NONE', ( #125452, #196476, #132694, #146905 ) ) ;
#4768 = CARTESIAN_POINT ( 'NONE',  ( 4.043895146046999400, 0.1277100477729999906, 2.615000000000000213 ) ) ;
#4769 = ADVANCED_FACE ( 'NONE', ( #50049 ), #109918, .T. ) ;
#4771 = DIRECTION ( 'NONE',  ( -1.000000000000000000, 0.000000000000000000, 0.000000000000000000 ) ) ;
#4770 = CARTESIAN_POINT ( 'NONE',  ( 1.015000000000000124, 0.1776167876939999946, 3.899999999999999911 ) ) ;
#4772 = VERTEX_POINT ( 'NONE', #23634 ) ;
#4773 = EDGE_CURVE ( 'NONE', #214835, #141031, #163909, .T. ) ;
#4774 = DIRECTION ( 'NONE',  ( 1.000000000000000000, -4.517509052023000551E-16, 0.000000000000000000 ) ) ;
#4776 = ORIENTED_EDGE ( 'NONE', *, *, #139548, .T. ) ;
#4775 = CARTESIAN_POINT ( 'NONE',  ( 24.24001180560649971, 42.86426816063529799, 25.33022324445380136 ) ) ;
#4777 = SURFACE_STYLE_FILL_AREA ( #182699 ) ;
#4778 = CARTESIAN_POINT ( 'NONE',  ( -1.050000000000000044, 0.4000000000000000222, -2.949999999999999734 ) ) ;
#4779 = CARTESIAN_POINT ( 'NONE',  ( -1.310000000000000053, 1.709999999999999964, 0.2999999999999999889 ) ) ;
#4780 = ORIENTED_EDGE ( 'NONE', *, *, #88996, .F. ) ;
#4782 = DIRECTION ( 'NONE',  ( 0.000000000000000000, 0.000000000000000000, 1.000000000000000000 ) ) ;
#4781 = CARTESIAN_POINT ( 'NONE',  ( 13.29982172189820133, 49.13442165034130227, 25.82555811113449806 ) ) ;
#4784 = EDGE_CURVE ( 'NONE', #68774, #3765, #129761, .T. ) ;
#4783 = CARTESIAN_POINT ( 'NONE',  ( -4.150000000000000355, 0.8000000000000000444, -1.699999999999999956 ) ) ;
#4785 = CARTESIAN_POINT ( 'NONE',  ( 2.174999999999999822, 0.1776167876939999946, 4.049999999999999822 ) ) ;
#4786 = DIRECTION ( 'NONE',  ( 0.06104853953485191859, -0.9981347984218673641, 0.000000000000000000 ) ) ;
#4787 = FACE_OUTER_BOUND ( 'NONE', #49719, .T. ) ;
#4788 = PLANE ( 'NONE',  #186637 ) ;
#4789 = LINE ( 'NONE', #216802, #53975 ) ;
#4790 = TOROIDAL_SURFACE ( 'NONE', #72567, 0.06999999999999999278, 0.02000000000000000042 ) ;
#4791 = CARTESIAN_POINT ( 'NONE',  ( 11.17499999999999893, 28.35000000000000142, 26.20000000000000284 ) ) ;
#4792 = CARTESIAN_POINT ( 'NONE',  ( 42.10847545208929432, 21.81253632668040154, 25.33022324445380136 ) ) ;
#4793 = AXIS2_PLACEMENT_3D ( 'NONE', #208957, #152532, #47615 ) ;
#4796 = CARTESIAN_POINT ( 'NONE',  ( -0.5849999999999999645, 0.1309307857100000250, 3.830484890844999768 ) ) ;
#4795 = FACE_OUTER_BOUND ( 'NONE', #193404, .T. ) ;
#4794 = CARTESIAN_POINT ( 'NONE',  ( 0.7500000000000000000, 0.000000000000000000, 4.549999999999999822 ) ) ;
#4797 = CARTESIAN_POINT ( 'NONE',  ( -1.300000000000000044, 1.600000000000000089, 0.1900000000000000022 ) ) ;
#4798 = CARTESIAN_POINT ( 'NONE',  ( 0.5649999999999999467, 0.5999999999999999778, -3.449999999999999734 ) ) ;
#4799 = ORIENTED_EDGE ( 'NONE', *, *, #101462, .T. ) ;
#4800 = EDGE_CURVE ( 'NONE', #55288, #149386, #40375, .T. ) ;
#4801 = ORIENTED_EDGE ( 'NONE', *, *, #176742, .T. ) ;
#4803 = EDGE_CURVE ( 'NONE', #54247, #159035, #89379, .T. ) ;
#4802 = CYLINDRICAL_SURFACE ( 'NONE', #58361, 0.01000000000000002623 ) ;
#4804 = DIRECTION ( 'NONE',  ( 0.000000000000000000, 0.000000000000000000, -1.000000000000000000 ) ) ;
#4805 = PLANE ( 'NONE',  #121563 ) ;
#4806 = ORIENTED_EDGE ( 'NONE', *, *, #227133, .F. ) ;
#4807 = CARTESIAN_POINT ( 'NONE',  ( 2.270271901822509708, 45.54737789528989822, 10.67656622694809876 ) ) ;
#4808 = CARTESIAN_POINT ( 'NONE',  ( 2.891156986887096991, -1.771954845756980923, 0.2011130242353702802 ) ) ;
#4809 = ADVANCED_FACE ( 'NONE', ( #220302 ), #182758, .T. ) ;
#4810 = EDGE_LOOP ( 'NONE', ( #49472, #35008, #89163, #107267 ) ) ;
#4811 = ORIENTED_EDGE ( 'NONE', *, *, #1529, .T. ) ;
#4812 = AXIS2_PLACEMENT_3D ( 'NONE', #142537, #179052, #192071 ) ;
#4813 = DIRECTION ( 'NONE',  ( 1.000000000000000000, 0.000000000000000000, 0.000000000000000000 ) ) ;
#4814 = CARTESIAN_POINT ( 'NONE',  ( 1.015000000000000124, 0.01059183337957000058, 4.487576710434000304 ) ) ;
#4815 = CYLINDRICAL_SURFACE ( 'NONE', #189332, 0.02000000000000002817 ) ;
#4817 = VERTEX_POINT ( 'NONE', #20168 ) ;
#4816 = CARTESIAN_POINT ( 'NONE',  ( 0.8000000000000000444, -0.3499999999999999778, 0.7500000000000000000 ) ) ;
#4818 = ORIENTED_EDGE ( 'NONE', *, *, #102554, .T. ) ;
#4819 = CARTESIAN_POINT ( 'NONE',  ( 73.48963231716079747, 36.67258232708520183, 25.33022324445380136 ) ) ;
#4820 = PLANE ( 'NONE',  #141384 ) ;
#4821 = DIRECTION ( 'NONE',  ( 0.000000000000000000, -1.000000000000000000, 0.000000000000000000 ) ) ;
#4822 = FILL_AREA_STYLE_COLOUR ( '', #150434 ) ;
#4823 = LINE ( 'NONE', #112054, #198493 ) ;
#4824 = CARTESIAN_POINT ( 'NONE',  ( 4.746946460726850781, 26.68337012531378605, 15.67119279931188203 ) ) ;
#4825 = FACE_OUTER_BOUND ( 'NONE', #35713, .T. ) ;
#4826 = CARTESIAN_POINT ( 'NONE',  ( -2.615000000000000213, 0.5100000000000000089, 3.459999999999999964 ) ) ;
#4827 = PLANE ( 'NONE',  #135060 ) ;
#4828 = ORIENTED_EDGE ( 'NONE', *, *, #187499, .F. ) ;
#4829 = CARTESIAN_POINT ( 'NONE',  ( 3.449999999999999734, 0.5000000000000000000, -2.174999999999999822 ) ) ;
#4830 = LINE ( 'NONE', #165106, #184241 ) ;
#4831 = CARTESIAN_POINT ( 'NONE',  ( 2.350000000000000089, -7.915504596179998750E-15, 5.899999999999999467 ) ) ;
#4832 = DIRECTION ( 'NONE',  ( 0.000000000000000000, 0.000000000000000000, 1.000000000000000000 ) ) ;
#4833 = SHAPE_DEFINITION_REPRESENTATION ( #97602, #136003 ) ;
#4835 = CARTESIAN_POINT ( 'NONE',  ( 0.7862000000000000099, -0.3861999999999999877, 0.000000000000000000 ) ) ;
#4834 = CARTESIAN_POINT ( 'NONE',  ( 8.699999999999999289, -27.50000000000000000, 18.30000000000000071 ) ) ;
#4836 = LINE ( 'NONE', #145074, #69442 ) ;
#4837 = ORIENTED_EDGE ( 'NONE', *, *, #45286, .T. ) ;
#4838 = ORIENTED_EDGE ( 'NONE', *, *, #208779, .F. ) ;
#4839 = CARTESIAN_POINT ( 'NONE',  ( 0.2149999999999999967, 0.1776167876939999946, -3.979999999999999982 ) ) ;
#4840 = DIRECTION ( 'NONE',  ( 0.000000000000000000, 0.000000000000000000, 1.000000000000000000 ) ) ;
#4841 = LINE ( 'NONE', #76709, #69517 ) ;
#4842 = AXIS2_PLACEMENT_3D ( 'NONE', #42455, #68025, #204972 ) ;
#4843 = ORIENTED_EDGE ( 'NONE', *, *, #41612, .T. ) ;
#4844 = LINE ( 'NONE', #73210, #169306 ) ;
#4846 = DIRECTION ( 'NONE',  ( 0.000000000000000000, 1.000000000000000000, 0.000000000000000000 ) ) ;
#4845 = VECTOR ( 'NONE', #107079, 1000.000000000000000 ) ;
#4848 = CARTESIAN_POINT ( 'NONE',  ( -15.94999999999999929, 2.500000000000000000, -1.550000000000000044 ) ) ;
#4847 = CIRCLE ( 'NONE', #230408, 0.009999999999999998473 ) ;
#4849 = CARTESIAN_POINT ( 'NONE',  ( 47.04531295675629821, 36.25980327155090066, 25.82555811113449806 ) ) ;
#4850 = ORIENTED_EDGE ( 'NONE', *, *, #28940, .T. ) ;
#4851 = CARTESIAN_POINT ( 'NONE',  ( 8.049178869208240883, 41.21319806442590306, 13.35963008813520148 ) ) ;
#4852 = ORIENTED_EDGE ( 'NONE', *, *, #137921, .T. ) ;
#4853 = AXIS2_PLACEMENT_3D ( 'NONE', #69324, #160006, #12785 ) ;
#4854 = FILL_AREA_STYLE ('',( #59014 ) ) ;
#4855 = EDGE_CURVE ( 'NONE', #186981, #165531, #110906, .T. ) ;
#4856 = DIRECTION ( 'NONE',  ( -1.000000000000000000, 0.000000000000000000, 0.000000000000000000 ) ) ;
#4857 = ORIENTED_EDGE ( 'NONE', *, *, #1548, .F. ) ;
#4858 = DIRECTION ( 'NONE',  ( 0.000000000000000000, 0.000000000000000000, 1.000000000000000000 ) ) ;
#4859 = STYLED_ITEM ( 'NONE', ( #31119 ), #24012 ) ;
#4861 = EDGE_LOOP ( 'NONE', ( #227527, #57290, #123484, #28665 ) ) ;
#4860 = CARTESIAN_POINT ( 'NONE',  ( -3.850000000000000089, -0.4000000000000000222, -3.449999999999999734 ) ) ;
#4862 = CARTESIAN_POINT ( 'NONE',  ( -1.310000000000000053, -1.709999999999999964, 0.2999999999999999889 ) ) ;
#4863 = EDGE_CURVE ( 'NONE', #63657, #175875, #183433, .T. ) ;
#4864 = LINE ( 'NONE', #76733, #142683 ) ;
#4865 = VERTEX_POINT ( 'NONE', #95565 ) ;
#4866 = CARTESIAN_POINT ( 'NONE',  ( 1.413574005663336131, 2.012585234642029874, 4.549999999999999822 ) ) ;
#4867 = LINE ( 'NONE', #183976, #122612 ) ;
#4868 = CARTESIAN_POINT ( 'NONE',  ( 100.9244790861939691, 11.03903058208890364, 16.95080841643850533 ) ) ;
#4869 = DIRECTION ( 'NONE',  ( 1.000000000000000000, 0.000000000000000000, 0.000000000000000000 ) ) ;
[truncated: 19,160,921 more chars]
