# Supplementary material for: A do-it-yourself benchtop device for highly scalable flow synthesis of protein-based nanoparticles
Source: HardwareX. 2024 Jul 1;19:e00554. doi: 10.1016/j.ohx.2024.e00554 (PMC11278078; doi:10.1016/j.ohx.2024.e00554)
Supplement: Supplementary Data 2 — (Pi shaped support.STEP) [file mmc2.zip › pi shaped support.STEP]

ISO-10303-21;
HEADER;
FILE_DESCRIPTION (( 'STEP AP214' ),
    '1' );
FILE_NAME ('pi-shaped support.STEP',
    '2024-01-19T09:05:55',
    ( '' ),
    ( '' ),
    'SwSTEP 2.0',
    'SolidWorks 2020',
    '' );
FILE_SCHEMA (( 'AUTOMOTIVE_DESIGN' ));
ENDSEC;

DATA;
#1 =( NAMED_UNIT ( * ) PLANE_ANGLE_UNIT ( ) SI_UNIT ( $, .RADIAN. ) );
#2 = LINE ( 'NONE', #38, #403 ) ;
#3 = AXIS2_PLACEMENT_3D ( 'NONE', #14, #444, #17 ) ;
#4 = AXIS2_PLACEMENT_3D ( 'NONE', #53, #366, #293 ) ;
#5 = EDGE_CURVE ( 'NONE', #397, #237, #64, .T. ) ;
#6 = CARTESIAN_POINT ( 'NONE',  ( 65.00000000000001421, -92.50000000000000000, -52.00000000000000000 ) ) ;
#7 = ORIENTED_EDGE ( 'NONE', *, *, #442, .F. ) ;
#8 = FILL_AREA_STYLE_COLOUR ( '', #90 ) ;
#9 = VERTEX_POINT ( 'NONE', #27 ) ;
#10 = CARTESIAN_POINT ( 'NONE',  ( -64.99999999999998579, -72.50000000000000000, -55.00000000000000000 ) ) ;
#11 = EDGE_CURVE ( 'NONE', #397, #422, #168, .T. ) ;
#12 = CARTESIAN_POINT ( 'NONE',  ( -64.99999999999995737, 92.50000000000000000, -52.00000000000000000 ) ) ;
#13 = DIRECTION ( 'NONE',  ( 0.000000000000000000, 0.000000000000000000, 1.000000000000000000 ) ) ;
#14 = CARTESIAN_POINT ( 'NONE',  ( 0.000000000000000000, 0.000000000000000000, -55.00000000000000000 ) ) ;
#15 = VECTOR ( 'NONE', #392, 1000.000000000000000 ) ;
#16 = EDGE_CURVE ( 'NONE', #9, #211, #102, .T. ) ;
#17 = DIRECTION ( 'NONE',  ( -1.000000000000000000, 0.000000000000000000, -0.000000000000000000 ) ) ;
#18 = DIRECTION ( 'NONE',  ( -1.000000000000000000, -0.000000000000000000, -0.000000000000000000 ) ) ;
#19 = VERTEX_POINT ( 'NONE', #347 ) ;
#20 = CARTESIAN_POINT ( 'NONE',  ( 65.00000000000001421, -72.50000000000000000, -55.00000000000000000 ) ) ;
#21 = VERTEX_POINT ( 'NONE', #387 ) ;
#22 = ORIENTED_EDGE ( 'NONE', *, *, #372, .T. ) ;
#23 = AXIS2_PLACEMENT_3D ( 'NONE', #263, #404, #229 ) ;
#24 =( GEOMETRIC_REPRESENTATION_CONTEXT ( 3 ) GLOBAL_UNCERTAINTY_ASSIGNED_CONTEXT ( ( #46 ) ) GLOBAL_UNIT_ASSIGNED_CONTEXT ( ( #461, #1, #210 ) ) REPRESENTATION_CONTEXT ( 'NONE', 'WORKASPACE' ) );
#25 = CARTESIAN_POINT ( 'NONE',  ( 65.00000000000002842, 72.49999999999994316, -55.00000000000000000 ) ) ;
#26 = EDGE_CURVE ( 'NONE', #346, #197, #314, .T. ) ;
#27 = CARTESIAN_POINT ( 'NONE',  ( 65.00000000000004263, 92.49999999999994316, -55.00000000000000000 ) ) ;
#28 = LINE ( 'NONE', #373, #202 ) ;
#29 = ORIENTED_EDGE ( 'NONE', *, *, #327, .F. ) ;
#30 = ORIENTED_EDGE ( 'NONE', *, *, #185, .F. ) ;
#31 = ORIENTED_EDGE ( 'NONE', *, *, #442, .T. ) ;
#32 = ORIENTED_EDGE ( 'NONE', *, *, #311, .T. ) ;
#33 = VECTOR ( 'NONE', #441, 1000.000000000000000 ) ;
#34 = FACE_OUTER_BOUND ( 'NONE', #39, .T. ) ;
#35 = PLANE ( 'NONE',  #319 ) ;
#36 = FILL_AREA_STYLE ('',( #147 ) ) ;
#37 = FILL_AREA_STYLE ('',( #8 ) ) ;
#38 = CARTESIAN_POINT ( 'NONE',  ( 65.00000000000004263, 92.49999999999994316, -55.00000000000000000 ) ) ;
#39 = EDGE_LOOP ( 'NONE', ( #287, #186, #345, #67 ) ) ;
#40 = ADVANCED_FACE ( 'NONE', ( #151 ), #360, .F. ) ;
#41 = APPLICATION_CONTEXT ( 'automotive_design' ) ;
#42 = CARTESIAN_POINT ( 'NONE',  ( 0.000000000000000000, 0.000000000000000000, -52.00000000000000000 ) ) ;
#43 = DIRECTION ( 'NONE',  ( 1.000000000000000000, 0.000000000000000000, 0.000000000000000000 ) ) ;
#44 = VECTOR ( 'NONE', #274, 1000.000000000000000 ) ;
#45 = VECTOR ( 'NONE', #220, 1000.000000000000000 ) ;
#46 = UNCERTAINTY_MEASURE_WITH_UNIT (LENGTH_MEASURE( 1.000000000000000082E-05 ), #461, 'distance_accuracy_value', 'NONE');
#47 =( NAMED_UNIT ( * ) SI_UNIT ( $, .STERADIAN. ) SOLID_ANGLE_UNIT ( ) );
#48 = ORIENTED_EDGE ( 'NONE', *, *, #334, .T. ) ;
#49 = PLANE ( 'NONE',  #262 ) ;
#50 = ADVANCED_FACE ( 'NONE', ( #149 ), #35, .F. ) ;
#51 = DIRECTION ( 'NONE',  ( -6.938893903907227392E-16, -1.000000000000000000, 0.000000000000000000 ) ) ;
#52 = DIRECTION ( 'NONE',  ( 0.000000000000000000, -1.000000000000000000, 0.000000000000000000 ) ) ;
#53 = CARTESIAN_POINT ( 'NONE',  ( 0.000000000000000000, 0.000000000000000000, 0.000000000000000000 ) ) ;
#54 = LINE ( 'NONE', #291, #241 ) ;
#55 = PRODUCT_RELATED_PRODUCT_CATEGORY ( 'part', '', ( #223 ) ) ;
#56 = LINE ( 'NONE', #294, #249 ) ;
#57 = VECTOR ( 'NONE', #429, 1000.000000000000000 ) ;
#58 = CARTESIAN_POINT ( 'NONE',  ( -65.00000000000001421, 92.50000000000000000, -52.00000000000000000 ) ) ;
#59 = VERTEX_POINT ( 'NONE', #317 ) ;
#60 = CARTESIAN_POINT ( 'NONE',  ( 65.00000000000001421, -72.50000000000000000, -52.00000000000000000 ) ) ;
#61 = ORIENTED_EDGE ( 'NONE', *, *, #125, .T. ) ;
#62 = EDGE_CURVE ( 'NONE', #375, #211, #433, .T. ) ;
#63 = LINE ( 'NONE', #96, #75 ) ;
#64 = LINE ( 'NONE', #201, #65 ) ;
#65 = VECTOR ( 'NONE', #339, 1000.000000000000000 ) ;
#66 = FACE_OUTER_BOUND ( 'NONE', #353, .T. ) ;
#67 = ORIENTED_EDGE ( 'NONE', *, *, #11, .T. ) ;
#68 = DIRECTION ( 'NONE',  ( -0.000000000000000000, -0.000000000000000000, 1.000000000000000000 ) ) ;
#69 = VERTEX_POINT ( 'NONE', #153 ) ;
#70 = ORIENTED_EDGE ( 'NONE', *, *, #252, .F. ) ;
#71 = EDGE_CURVE ( 'NONE', #269, #59, #350, .T. ) ;
#72 = MANIFOLD_SOLID_BREP ( 'Boss-Extrude3', #358 ) ;
#73 = VERTEX_POINT ( 'NONE', #385 ) ;
#74 = LINE ( 'NONE', #178, #57 ) ;
#75 = VECTOR ( 'NONE', #196, 1000.000000000000000 ) ;
#76 = LINE ( 'NONE', #6, #45 ) ;
#77 = CARTESIAN_POINT ( 'NONE',  ( -0.000000000000000000, 92.50000000000000000, 3.000000000000000000 ) ) ;
#78 = ORIENTED_EDGE ( 'NONE', *, *, #318, .T. ) ;
#79 = LINE ( 'NONE', #390, #401 ) ;
#80 = ORIENTED_EDGE ( 'NONE', *, *, #464, .F. ) ;
#81 = CARTESIAN_POINT ( 'NONE',  ( 0.000000000000000000, -92.50000000000000000, 3.000000000000000000 ) ) ;
#82 = SURFACE_SIDE_STYLE ('',( #352 ) ) ;
#83 = AXIS2_PLACEMENT_3D ( 'NONE', #160, #192, #438 ) ;
#84 = DIRECTION ( 'NONE',  ( 0.000000000000000000, 1.000000000000000000, 0.000000000000000000 ) ) ;
#85 = MECHANICAL_DESIGN_GEOMETRIC_PRESENTATION_REPRESENTATION (  '', ( #418 ), #330 ) ;
#86 = ORIENTED_EDGE ( 'NONE', *, *, #225, .T. ) ;
#87 = FACE_OUTER_BOUND ( 'NONE', #207, .T. ) ;
#88 = PLANE ( 'NONE',  #3 ) ;
#89 = CARTESIAN_POINT ( 'NONE',  ( -64.99999999999997158, 72.50000000000000000, -55.00000000000000000 ) ) ;
#90 = COLOUR_RGB ( '',0.7921568627450980005, 0.8196078431372548767, 0.9333333333333333481 ) ;
#91 = EDGE_CURVE ( 'NONE', #375, #463, #74, .T. ) ;
#92 = LINE ( 'NONE', #260, #303 ) ;
#93 = PLANE ( 'NONE',  #113 ) ;
#94 = FACE_OUTER_BOUND ( 'NONE', #424, .T. ) ;
#95 = ORIENTED_EDGE ( 'NONE', *, *, #272, .F. ) ;
#96 = CARTESIAN_POINT ( 'NONE',  ( -64.99999999999995737, 92.50000000000000000, -55.00000000000000000 ) ) ;
#97 = ORIENTED_EDGE ( 'NONE', *, *, #378, .F. ) ;
#98 = EDGE_CURVE ( 'NONE', #362, #197, #79, .T. ) ;
#99 = CARTESIAN_POINT ( 'NONE',  ( 0.000000000000000000, -87.50000000000000000, -52.00000000000000000 ) ) ;
#100 = EDGE_LOOP ( 'NONE', ( #341, #22, #432, #276 ) ) ;
#101 = DIRECTION ( 'NONE',  ( 0.000000000000000000, 0.000000000000000000, -1.000000000000000000 ) ) ;
#102 = LINE ( 'NONE', #256, #460 ) ;
#103 = VECTOR ( 'NONE', #309, 1000.000000000000000 ) ;
#104 = VECTOR ( 'NONE', #18, 1000.000000000000000 ) ;
#105 = EDGE_CURVE ( 'NONE', #322, #307, #354, .T. ) ;
#106 = CARTESIAN_POINT ( 'NONE',  ( 64.99999999999998579, 87.50000000000000000, -52.00000000000000000 ) ) ;
#107 = ORIENTED_EDGE ( 'NONE', *, *, #5, .T. ) ;
#108 = CARTESIAN_POINT ( 'NONE',  ( 65.00000000000001421, -92.50000000000000000, -55.00000000000000000 ) ) ;
#109 = DIRECTION ( 'NONE',  ( 1.000000000000000000, 0.000000000000000000, -0.000000000000000000 ) ) ;
#110 = DIRECTION ( 'NONE',  ( -1.000000000000000000, 0.000000000000000000, 0.000000000000000000 ) ) ;
#111 = ORIENTED_EDGE ( 'NONE', *, *, #98, .T. ) ;
#112 = PRESENTATION_STYLE_ASSIGNMENT (( #245 ) ) ;
#113 = AXIS2_PLACEMENT_3D ( 'NONE', #124, #52, #230 ) ;
#114 = EDGE_CURVE ( 'NONE', #463, #415, #436, .T. ) ;
#115 = FACE_OUTER_BOUND ( 'NONE', #280, .T. ) ;
#116 = DIRECTION ( 'NONE',  ( -0.000000000000000000, -1.000000000000000000, -0.000000000000000000 ) ) ;
#117 = DIRECTION ( 'NONE',  ( -1.000000000000000000, 4.270088556250601699E-16, 0.000000000000000000 ) ) ;
#118 = DIRECTION ( 'NONE',  ( 0.000000000000000000, 0.000000000000000000, 1.000000000000000000 ) ) ;
#119 = ORIENTED_EDGE ( 'NONE', *, *, #295, .F. ) ;
#120 = AXIS2_PLACEMENT_3D ( 'NONE', #247, #253, #393 ) ;
#121 = ADVANCED_FACE ( 'NONE', ( #187 ), #368, .F. ) ;
#122 = DIRECTION ( 'NONE',  ( -6.938893903907227392E-16, -1.000000000000000000, 0.000000000000000000 ) ) ;
#123 = CARTESIAN_POINT ( 'NONE',  ( 65.00000000000001421, 92.50000000000000000, 3.000000000000000000 ) ) ;
#124 = CARTESIAN_POINT ( 'NONE',  ( 0.000000000000000000, 92.50000000000000000, -52.00000000000000000 ) ) ;
#125 = EDGE_CURVE ( 'NONE', #9, #397, #54, .T. ) ;
#126 = PLANE ( 'NONE',  #23 ) ;
#127 = PRESENTATION_LAYER_ASSIGNMENT (  '', '', ( #155 ) ) ;
#128 = FACE_OUTER_BOUND ( 'NONE', #140, .T. ) ;
#129 = LINE ( 'NONE', #370, #313 ) ;
#130 = CARTESIAN_POINT ( 'NONE',  ( 0.000000000000000000, -87.50000000000000000, -52.00000000000000000 ) ) ;
#131 = ORIENTED_EDGE ( 'NONE', *, *, #71, .F. ) ;
#132 = VECTOR ( 'NONE', #382, 1000.000000000000000 ) ;
#133 = LINE ( 'NONE', #340, #103 ) ;
#134 = ORIENTED_EDGE ( 'NONE', *, *, #190, .T. ) ;
#135 = CARTESIAN_POINT ( 'NONE',  ( 65.00000000000001421, -92.50000000000000000, -55.00000000000000000 ) ) ;
#136 = CARTESIAN_POINT ( 'NONE',  ( 65.00000000000002842, 72.49999999999994316, -55.00000000000000000 ) ) ;
#137 = EDGE_CURVE ( 'NONE', #69, #269, #323, .T. ) ;
#138 = DIRECTION ( 'NONE',  ( 0.000000000000000000, 0.000000000000000000, 1.000000000000000000 ) ) ;
#139 = EDGE_LOOP ( 'NONE', ( #377, #257, #216, #305, #462, #310, #95, #389, #175, #171, #243, #86 ) ) ;
#140 = EDGE_LOOP ( 'NONE', ( #141, #437, #31, #78 ) ) ;
#141 = ORIENTED_EDGE ( 'NONE', *, *, #62, .T. ) ;
#142 = ADVANCED_BREP_SHAPE_REPRESENTATION ( 'pi-shaped support', ( #72, #4 ), #24 ) ;
#143 = LINE ( 'NONE', #108, #419 ) ;
#144 = ORIENTED_EDGE ( 'NONE', *, *, #318, .F. ) ;
#145 =( NAMED_UNIT ( * ) PLANE_ANGLE_UNIT ( ) SI_UNIT ( $, .RADIAN. ) );
#146 = ADVANCED_FACE ( 'NONE', ( #189 ), #88, .T. ) ;
#147 = FILL_AREA_STYLE_COLOUR ( '', #148 ) ;
#148 = COLOUR_RGB ( '',0.7921568627450980005, 0.8196078431372548767, 0.9333333333333333481 ) ;
#149 = FACE_OUTER_BOUND ( 'NONE', #458, .T. ) ;
#150 = DIRECTION ( 'NONE',  ( -1.000000000000000000, 0.000000000000000000, -0.000000000000000000 ) ) ;
#151 = FACE_OUTER_BOUND ( 'NONE', #100, .T. ) ;
#152 = ADVANCED_FACE ( 'NONE', ( #87 ), #156, .T. ) ;
#153 = CARTESIAN_POINT ( 'NONE',  ( -65.00000000000001421, 87.50000000000000000, -52.00000000000000000 ) ) ;
#154 = ORIENTED_EDGE ( 'NONE', *, *, #26, .F. ) ;
#155 = STYLED_ITEM ( 'NONE', ( #112 ), #72 ) ;
#156 = PLANE ( 'NONE',  #83 ) ;
#157 = DIRECTION ( 'NONE',  ( 1.000000000000000000, 0.000000000000000000, 0.000000000000000000 ) ) ;
#158 = FACE_OUTER_BOUND ( 'NONE', #248, .T. ) ;
#159 = ADVANCED_FACE ( 'NONE', ( #289 ), #49, .F. ) ;
#160 = CARTESIAN_POINT ( 'NONE',  ( 0.000000000000000000, -92.50000000000000000, -52.00000000000000000 ) ) ;
#161 = VECTOR ( 'NONE', #299, 1000.000000000000000 ) ;
#162 = DIRECTION ( 'NONE',  ( -1.000000000000000000, 0.000000000000000000, 0.000000000000000000 ) ) ;
#163 = CARTESIAN_POINT ( 'NONE',  ( -65.00000000000001421, 92.50000000000000000, 3.000000000000000000 ) ) ;
#164 = ORIENTED_EDGE ( 'NONE', *, *, #231, .F. ) ;
#165 = DIRECTION ( 'NONE',  ( 0.000000000000000000, -0.000000000000000000, 1.000000000000000000 ) ) ;
#166 = ORIENTED_EDGE ( 'NONE', *, *, #304, .F. ) ;
#167 = CARTESIAN_POINT ( 'NONE',  ( -64.99999999999998579, -92.50000000000000000, -55.00000000000000000 ) ) ;
#168 = LINE ( 'NONE', #136, #44 ) ;
#169 = ADVANCED_FACE ( 'NONE', ( #128 ), #93, .F. ) ;
#170 = DIRECTION ( 'NONE',  ( 1.000000000000000000, 0.000000000000000000, 0.000000000000000000 ) ) ;
#171 = ORIENTED_EDGE ( 'NONE', *, *, #304, .T. ) ;
#172 = VERTEX_POINT ( 'NONE', #265 ) ;
#173 =( LENGTH_UNIT ( ) NAMED_UNIT ( * ) SI_UNIT ( .MILLI., .METRE. ) );
#174 = ORIENTED_EDGE ( 'NONE', *, *, #311, .F. ) ;
#175 = ORIENTED_EDGE ( 'NONE', *, *, #378, .T. ) ;
#176 = VECTOR ( 'NONE', #43, 1000.000000000000000 ) ;
#177 =( NAMED_UNIT ( * ) PLANE_ANGLE_UNIT ( ) SI_UNIT ( $, .RADIAN. ) );
#178 = CARTESIAN_POINT ( 'NONE',  ( -65.00000000000001421, -87.50000000000000000, 3.000000000000000000 ) ) ;
#179 = EDGE_CURVE ( 'NONE', #59, #384, #56, .T. ) ;
#180 = CARTESIAN_POINT ( 'NONE',  ( 0.000000000000000000, 87.50000000000000000, -52.00000000000000000 ) ) ;
#181 = ORIENTED_EDGE ( 'NONE', *, *, #361, .F. ) ;
#182 = VECTOR ( 'NONE', #275, 1000.000000000000000 ) ;
#183 = PLANE ( 'NONE',  #395 ) ;
#184 =( LENGTH_UNIT ( ) NAMED_UNIT ( * ) SI_UNIT ( .MILLI., .METRE. ) );
#185 = EDGE_CURVE ( 'NONE', #197, #349, #292, .T. ) ;
#186 = ORIENTED_EDGE ( 'NONE', *, *, #334, .F. ) ;
#187 = FACE_OUTER_BOUND ( 'NONE', #255, .T. ) ;
#188 = APPLICATION_CONTEXT ( 'automotive_design' ) ;
#189 = FACE_OUTER_BOUND ( 'NONE', #320, .T. ) ;
#190 = EDGE_CURVE ( 'NONE', #69, #73, #193, .T. ) ;
#191 = DIRECTION ( 'NONE',  ( 1.000000000000000000, 0.000000000000000000, 0.000000000000000000 ) ) ;
#192 = DIRECTION ( 'NONE',  ( 0.000000000000000000, -1.000000000000000000, 0.000000000000000000 ) ) ;
#193 = LINE ( 'NONE', #12, #439 ) ;
#194 = VECTOR ( 'NONE', #68, 1000.000000000000000 ) ;
#195 = EDGE_CURVE ( 'NONE', #322, #422, #258, .T. ) ;
#196 = DIRECTION ( 'NONE',  ( -6.938893903907227392E-16, -1.000000000000000000, 0.000000000000000000 ) ) ;
#197 = VERTEX_POINT ( 'NONE', #224 ) ;
#198 = CARTESIAN_POINT ( 'NONE',  ( 65.00000000000001421, -92.50000000000000000, -55.00000000000000000 ) ) ;
#199 = ORIENTED_EDGE ( 'NONE', *, *, #238, .T. ) ;
#200 = LINE ( 'NONE', #236, #445 ) ;
#201 = CARTESIAN_POINT ( 'NONE',  ( 65.00000000000002842, 72.49999999999994316, -55.00000000000000000 ) ) ;
#202 = VECTOR ( 'NONE', #242, 1000.000000000000000 ) ;
#203 = VECTOR ( 'NONE', #117, 1000.000000000000000 ) ;
#204 = PLANE ( 'NONE',  #329 ) ;
#205 = LINE ( 'NONE', #331, #33 ) ;
#206 = CARTESIAN_POINT ( 'NONE',  ( 65.00000000000001421, -72.50000000000000000, -55.00000000000000000 ) ) ;
#207 = EDGE_LOOP ( 'NONE', ( #316, #342, #285, #199 ) ) ;
#208 = PRODUCT_DEFINITION_CONTEXT ( 'detailed design', #188, 'design' ) ;
#209 = VECTOR ( 'NONE', #13, 1000.000000000000000 ) ;
#210 =( NAMED_UNIT ( * ) SI_UNIT ( $, .STERADIAN. ) SOLID_ANGLE_UNIT ( ) );
#211 = VERTEX_POINT ( 'NONE', #123 ) ;
#212 = CARTESIAN_POINT ( 'NONE',  ( -64.99999999999998579, -92.50000000000000000, -55.00000000000000000 ) ) ;
#213 = ORIENTED_EDGE ( 'NONE', *, *, #26, .T. ) ;
#214 = DIRECTION ( 'NONE',  ( -1.000000000000000000, 0.000000000000000000, 0.000000000000000000 ) ) ;
#215 = APPLICATION_PROTOCOL_DEFINITION ( 'draft international standard', 'automotive_design', 1998, #41 ) ;
#216 = ORIENTED_EDGE ( 'NONE', *, *, #195, .T. ) ;
#217 = EDGE_CURVE ( 'NONE', #322, #69, #259, .T. ) ;
#218 = AXIS2_PLACEMENT_3D ( 'NONE', #20, #337, #165 ) ;
#219 = UNCERTAINTY_MEASURE_WITH_UNIT (LENGTH_MEASURE( 1.000000000000000082E-05 ), #184, 'distance_accuracy_value', 'NONE');
#220 = DIRECTION ( 'NONE',  ( 0.000000000000000000, 1.000000000000000000, 0.000000000000000000 ) ) ;
#221 = ORIENTED_EDGE ( 'NONE', *, *, #225, .F. ) ;
#222 = CARTESIAN_POINT ( 'NONE',  ( 0.000000000000000000, 87.50000000000000000, -52.00000000000000000 ) ) ;
#223 = PRODUCT ( 'pi-shaped support', 'pi-shaped support', '', ( #226 ) ) ;
#224 = CARTESIAN_POINT ( 'NONE',  ( -64.99999999999998579, -72.50000000000000000, -55.00000000000000000 ) ) ;
#225 = EDGE_CURVE ( 'NONE', #21, #384, #205, .T. ) ;
#226 = PRODUCT_CONTEXT ( 'NONE', #41, 'mechanical' ) ;
#227 = VECTOR ( 'NONE', #405, 1000.000000000000000 ) ;
#228 = CARTESIAN_POINT ( 'NONE',  ( -65.00000000000001421, 87.50000000000000000, -52.00000000000000000 ) ) ;
#229 = DIRECTION ( 'NONE',  ( -1.000000000000000000, 0.000000000000000000, -0.000000000000000000 ) ) ;
#230 = DIRECTION ( 'NONE',  ( 0.000000000000000000, -0.000000000000000000, -1.000000000000000000 ) ) ;
#231 = EDGE_CURVE ( 'NONE', #172, #59, #92, .T. ) ;
#232 = CARTESIAN_POINT ( 'NONE',  ( 0.000000000000000000, 0.000000000000000000, 3.000000000000000000 ) ) ;
#233 = ORIENTED_EDGE ( 'NONE', *, *, #426, .T. ) ;
#234 = LINE ( 'NONE', #267, #104 ) ;
#235 = ORIENTED_EDGE ( 'NONE', *, *, #91, .F. ) ;
#236 = CARTESIAN_POINT ( 'NONE',  ( 64.99999999999998579, -87.50000000000000000, 3.000000000000000000 ) ) ;
#237 = VERTEX_POINT ( 'NONE', #89 ) ;
#238 = EDGE_CURVE ( 'NONE', #312, #415, #363, .T. ) ;
#239 = CARTESIAN_POINT ( 'NONE',  ( 64.99999999999998579, 87.50000000000000000, 0.000000000000000000 ) ) ;
#240 = ORIENTED_EDGE ( 'NONE', *, *, #190, .F. ) ;
#241 = VECTOR ( 'NONE', #51, 1000.000000000000000 ) ;
#242 = DIRECTION ( 'NONE',  ( 0.000000000000000000, 1.000000000000000000, 0.000000000000000000 ) ) ;
#243 = ORIENTED_EDGE ( 'NONE', *, *, #447, .F. ) ;
#244 = CARTESIAN_POINT ( 'NONE',  ( -65.00000000000001421, -92.50000000000000000, 3.000000000000000000 ) ) ;
#245 = SURFACE_STYLE_USAGE ( .BOTH. , #425 ) ;
#246 = ADVANCED_FACE ( 'NONE', ( #158 ), #126, .F. ) ;
#247 = CARTESIAN_POINT ( 'NONE',  ( 65.00000000000002842, 72.49999999999994316, -55.00000000000000000 ) ) ;
#248 = EDGE_LOOP ( 'NONE', ( #174, #336, #374, #454 ) ) ;
#249 = VECTOR ( 'NONE', #191, 1000.000000000000000 ) ;
#250 = CARTESIAN_POINT ( 'NONE',  ( 65.00000000000002842, 72.49999999999994316, -52.00000000000000000 ) ) ;
#251 = DIRECTION ( 'NONE',  ( 0.000000000000000000, 1.000000000000000000, -0.000000000000000000 ) ) ;
#252 = EDGE_CURVE ( 'NONE', #172, #21, #367, .T. ) ;
#253 = DIRECTION ( 'NONE',  ( 4.270088556250601206E-16, 1.000000000000000000, 0.000000000000000000 ) ) ;
#254 = CARTESIAN_POINT ( 'NONE',  ( 64.99999999999998579, 87.50000000000000000, -52.00000000000000000 ) ) ;
#255 = EDGE_LOOP ( 'NONE', ( #356, #164, #32, #30, #154, #371, #235, #144, #290, #48, #240, #412 ) ) ;
#256 = CARTESIAN_POINT ( 'NONE',  ( 65.00000000000001421, 92.50000000000000000, -52.00000000000000000 ) ) ;
#257 = ORIENTED_EDGE ( 'NONE', *, *, #105, .F. ) ;
#258 = LINE ( 'NONE', #398, #369 ) ;
#259 = LINE ( 'NONE', #222, #296 ) ;
#260 = CARTESIAN_POINT ( 'NONE',  ( -65.00000000000001421, -87.50000000000000000, -52.00000000000000000 ) ) ;
#261 = SHAPE_DEFINITION_REPRESENTATION ( #359, #142 ) ;
#262 = AXIS2_PLACEMENT_3D ( 'NONE', #440, #365, #325 ) ;
#263 = CARTESIAN_POINT ( 'NONE',  ( 0.000000000000000000, 0.000000000000000000, -52.00000000000000000 ) ) ;
#264 = PRODUCT_DEFINITION_FORMATION_WITH_SPECIFIED_SOURCE ( 'ANY', '', #223, .NOT_KNOWN. ) ;
#265 = CARTESIAN_POINT ( 'NONE',  ( -65.00000000000001421, -87.50000000000000000, -52.00000000000000000 ) ) ;
#266 = CARTESIAN_POINT ( 'NONE',  ( -64.99999999999998579, -72.50000000000000000, -52.00000000000000000 ) ) ;
#267 = CARTESIAN_POINT ( 'NONE',  ( -65.00000000000001421, 87.50000000000000000, 0.000000000000000000 ) ) ;
#268 = VECTOR ( 'NONE', #170, 1000.000000000000000 ) ;
#269 = VERTEX_POINT ( 'NONE', #417 ) ;
#270 = CARTESIAN_POINT ( 'NONE',  ( 0.000000000000000000, 0.000000000000000000, 0.000000000000000000 ) ) ;
#271 = ORIENTED_EDGE ( 'NONE', *, *, #217, .T. ) ;
#272 = EDGE_CURVE ( 'NONE', #415, #211, #200, .T. ) ;
#273 = PLANE ( 'NONE',  #218 ) ;
#274 = DIRECTION ( 'NONE',  ( -0.000000000000000000, -0.000000000000000000, 1.000000000000000000 ) ) ;
#275 = DIRECTION ( 'NONE',  ( -0.000000000000000000, -0.000000000000000000, 1.000000000000000000 ) ) ;
#276 = ORIENTED_EDGE ( 'NONE', *, *, #217, .F. ) ;
#277 = VECTOR ( 'NONE', #297, 1000.000000000000000 ) ;
#278 = PRODUCT_DEFINITION ( 'UNKNOWN', '', #264, #208 ) ;
#279 = PLANE ( 'NONE',  #120 ) ;
#280 = EDGE_LOOP ( 'NONE', ( #271, #134, #80, #428 ) ) ;
#281 = ORIENTED_EDGE ( 'NONE', *, *, #114, .T. ) ;
#282 = LINE ( 'NONE', #250, #203 ) ;
#283 = DIRECTION ( 'NONE',  ( 0.000000000000000000, 0.000000000000000000, 1.000000000000000000 ) ) ;
#284 = AXIS2_PLACEMENT_3D ( 'NONE', #180, #251, #118 ) ;
#285 = ORIENTED_EDGE ( 'NONE', *, *, #426, .F. ) ;
#286 = CARTESIAN_POINT ( 'NONE',  ( 0.000000000000000000, 0.000000000000000000, -55.00000000000000000 ) ) ;
#287 = ORIENTED_EDGE ( 'NONE', *, *, #464, .T. ) ;
#288 = CARTESIAN_POINT ( 'NONE',  ( -65.00000000000001421, -87.50000000000000000, 0.000000000000000000 ) ) ;
#289 = FACE_OUTER_BOUND ( 'NONE', #139, .T. ) ;
#290 = ORIENTED_EDGE ( 'NONE', *, *, #361, .T. ) ;
#291 = CARTESIAN_POINT ( 'NONE',  ( 65.00000000000004263, 92.49999999999994316, -55.00000000000000000 ) ) ;
#292 = LINE ( 'NONE', #10, #227 ) ;
#293 = DIRECTION ( 'NONE',  ( 1.000000000000000000, 0.000000000000000000, 0.000000000000000000 ) ) ;
#294 = CARTESIAN_POINT ( 'NONE',  ( -65.00000000000001421, -87.50000000000000000, 0.000000000000000000 ) ) ;
#295 = EDGE_CURVE ( 'NONE', #19, #349, #376, .T. ) ;
#296 = VECTOR ( 'NONE', #364, 1000.000000000000000 ) ;
#297 = DIRECTION ( 'NONE',  ( 0.000000000000000000, 0.000000000000000000, 1.000000000000000000 ) ) ;
#298 = CARTESIAN_POINT ( 'NONE',  ( 65.00000000000001421, -72.50000000000000000, -55.00000000000000000 ) ) ;
#299 = DIRECTION ( 'NONE',  ( 0.000000000000000000, 1.000000000000000000, 0.000000000000000000 ) ) ;
#300 = EDGE_LOOP ( 'NONE', ( #383, #420, #435, #281 ) ) ;
#301 = CARTESIAN_POINT ( 'NONE',  ( -64.99999999999997158, 72.50000000000000000, -55.00000000000000000 ) ) ;
#302 = ORIENTED_EDGE ( 'NONE', *, *, #372, .F. ) ;
#303 = VECTOR ( 'NONE', #400, 1000.000000000000000 ) ;
#304 = EDGE_CURVE ( 'NONE', #362, #19, #409, .T. ) ;
#305 = ORIENTED_EDGE ( 'NONE', *, *, #11, .F. ) ;
#306 = DIRECTION ( 'NONE',  ( 0.000000000000000000, -0.000000000000000000, -1.000000000000000000 ) ) ;
#307 = VERTEX_POINT ( 'NONE', #239 ) ;
#308 = UNCERTAINTY_MEASURE_WITH_UNIT (LENGTH_MEASURE( 1.000000000000000082E-05 ), #173, 'distance_accuracy_value', 'NONE');
#309 = DIRECTION ( 'NONE',  ( 0.000000000000000000, 1.000000000000000000, 0.000000000000000000 ) ) ;
#310 = ORIENTED_EDGE ( 'NONE', *, *, #16, .T. ) ;
#311 = EDGE_CURVE ( 'NONE', #172, #349, #133, .T. ) ;
#312 = VERTEX_POINT ( 'NONE', #135 ) ;
#313 = VECTOR ( 'NONE', #138, 1000.000000000000000 ) ;
#314 = LINE ( 'NONE', #212, #348 ) ;
#315 =( NAMED_UNIT ( * ) SI_UNIT ( $, .STERADIAN. ) SOLID_ANGLE_UNIT ( ) );
#316 = ORIENTED_EDGE ( 'NONE', *, *, #114, .F. ) ;
#317 = CARTESIAN_POINT ( 'NONE',  ( -65.00000000000001421, -87.50000000000000000, 0.000000000000000000 ) ) ;
#318 = EDGE_CURVE ( 'NONE', #410, #375, #332, .T. ) ;
#319 = AXIS2_PLACEMENT_3D ( 'NONE', #286, #283, #109 ) ;
#320 = EDGE_LOOP ( 'NONE', ( #233, #213, #456, #97 ) ) ;
#321 = DIRECTION ( 'NONE',  ( 1.000000000000000000, 0.000000000000000000, 0.000000000000000000 ) ) ;
#322 = VERTEX_POINT ( 'NONE', #106 ) ;
#323 = LINE ( 'NONE', #228, #277 ) ;
#324 = VECTOR ( 'NONE', #116, 1000.000000000000000 ) ;
#325 = DIRECTION ( 'NONE',  ( 0.000000000000000000, 0.000000000000000000, 1.000000000000000000 ) ) ;
#326 = CARTESIAN_POINT ( 'NONE',  ( 65.00000000000001421, -92.50000000000000000, -52.00000000000000000 ) ) ;
#327 = EDGE_CURVE ( 'NONE', #384, #307, #28, .T. ) ;
#328 = CARTESIAN_POINT ( 'NONE',  ( -65.00000000000001421, -87.50000000000000000, 3.000000000000000000 ) ) ;
#329 = AXIS2_PLACEMENT_3D ( 'NONE', #270, #411, #150 ) ;
#330 =( GEOMETRIC_REPRESENTATION_CONTEXT ( 3 ) GLOBAL_UNCERTAINTY_ASSIGNED_CONTEXT ( ( #308 ) ) GLOBAL_UNIT_ASSIGNED_CONTEXT ( ( #173, #177, #315 ) ) REPRESENTATION_CONTEXT ( 'NONE', 'WORKASPACE' ) );
#331 = CARTESIAN_POINT ( 'NONE',  ( 64.99999999999998579, -87.50000000000000000, -52.00000000000000000 ) ) ;
#332 = LINE ( 'NONE', #58, #132 ) ;
#333 = ORIENTED_EDGE ( 'NONE', *, *, #179, .T. ) ;
#334 = EDGE_CURVE ( 'NONE', #237, #73, #379, .T. ) ;
#335 = CARTESIAN_POINT ( 'NONE',  ( 64.99999999999998579, -87.50000000000000000, 0.000000000000000000 ) ) ;
#336 = ORIENTED_EDGE ( 'NONE', *, *, #252, .T. ) ;
#337 = DIRECTION ( 'NONE',  ( 0.000000000000000000, 1.000000000000000000, 0.000000000000000000 ) ) ;
#338 = VECTOR ( 'NONE', #162, 1000.000000000000000 ) ;
#339 = DIRECTION ( 'NONE',  ( -1.000000000000000000, 4.270088556250601699E-16, 0.000000000000000000 ) ) ;
#340 = CARTESIAN_POINT ( 'NONE',  ( -64.99999999999998579, -92.50000000000000000, -52.00000000000000000 ) ) ;
#341 = ORIENTED_EDGE ( 'NONE', *, *, #105, .T. ) ;
#342 = ORIENTED_EDGE ( 'NONE', *, *, #351, .F. ) ;
#343 = ADVANCED_FACE ( 'NONE', ( #457 ), #455, .F. ) ;
#344 = DIRECTION ( 'NONE',  ( 0.000000000000000000, 1.000000000000000000, 0.000000000000000000 ) ) ;
#345 = ORIENTED_EDGE ( 'NONE', *, *, #5, .F. ) ;
#346 = VERTEX_POINT ( 'NONE', #167 ) ;
#347 = CARTESIAN_POINT ( 'NONE',  ( 65.00000000000001421, -72.50000000000000000, -52.00000000000000000 ) ) ;
#348 = VECTOR ( 'NONE', #84, 1000.000000000000000 ) ;
#349 = VERTEX_POINT ( 'NONE', #266 ) ;
#350 = LINE ( 'NONE', #288, #324 ) ;
#351 = EDGE_CURVE ( 'NONE', #346, #463, #129, .T. ) ;
#352 = SURFACE_STYLE_FILL_AREA ( #36 ) ;
#353 = EDGE_LOOP ( 'NONE', ( #29, #450, #131, #302 ) ) ;
#354 = LINE ( 'NONE', #254, #15 ) ;
#355 = DIRECTION ( 'NONE',  ( -1.000000000000000000, 4.270088556250601699E-16, 0.000000000000000000 ) ) ;
#356 = ORIENTED_EDGE ( 'NONE', *, *, #71, .T. ) ;
#357 = AXIS2_PLACEMENT_3D ( 'NONE', #232, #101, #448 ) ;
#358 = CLOSED_SHELL ( 'NONE', ( #159, #121, #343, #402, #388, #152, #40, #169, #246, #394, #146, #407, #413, #50 ) ) ;
#359 = PRODUCT_DEFINITION_SHAPE ( 'NONE', 'NONE',  #278 ) ;
#360 = PLANE ( 'NONE',  #284 ) ;
#361 = EDGE_CURVE ( 'NONE', #410, #237, #63, .T. ) ;
#362 = VERTEX_POINT ( 'NONE', #206 ) ;
#363 = LINE ( 'NONE', #326, #209 ) ;
#364 = DIRECTION ( 'NONE',  ( -1.000000000000000000, 0.000000000000000000, -0.000000000000000000 ) ) ;
#365 = DIRECTION ( 'NONE',  ( -1.000000000000000000, 0.000000000000000000, 0.000000000000000000 ) ) ;
#366 = DIRECTION ( 'NONE',  ( 0.000000000000000000, 0.000000000000000000, 1.000000000000000000 ) ) ;
#367 = LINE ( 'NONE', #99, #268 ) ;
#368 = PLANE ( 'NONE',  #408 ) ;
#369 = VECTOR ( 'NONE', #399, 1000.000000000000000 ) ;
#370 = CARTESIAN_POINT ( 'NONE',  ( -65.00000000000001421, -92.50000000000000000, -52.00000000000000000 ) ) ;
#371 = ORIENTED_EDGE ( 'NONE', *, *, #351, .T. ) ;
#372 = EDGE_CURVE ( 'NONE', #307, #269, #234, .T. ) ;
#373 = CARTESIAN_POINT ( 'NONE',  ( 64.99999999999998579, -87.50000000000000000, 0.000000000000000000 ) ) ;
#374 = ORIENTED_EDGE ( 'NONE', *, *, #447, .T. ) ;
#375 = VERTEX_POINT ( 'NONE', #163 ) ;
#376 = LINE ( 'NONE', #60, #338 ) ;
#377 = ORIENTED_EDGE ( 'NONE', *, *, #327, .T. ) ;
#378 = EDGE_CURVE ( 'NONE', #312, #362, #406, .T. ) ;
#379 = LINE ( 'NONE', #301, #194 ) ;
#380 = MECHANICAL_DESIGN_GEOMETRIC_PRESENTATION_REPRESENTATION (  '', ( #155 ), #451 ) ;
#381 = EDGE_LOOP ( 'NONE', ( #119, #166, #111, #453 ) ) ;
#382 = DIRECTION ( 'NONE',  ( 0.000000000000000000, 0.000000000000000000, 1.000000000000000000 ) ) ;
#383 = ORIENTED_EDGE ( 'NONE', *, *, #272, .T. ) ;
#384 = VERTEX_POINT ( 'NONE', #335 ) ;
#385 = CARTESIAN_POINT ( 'NONE',  ( -64.99999999999997158, 72.50000000000000000, -52.00000000000000000 ) ) ;
#386 = CARTESIAN_POINT ( 'NONE',  ( 65.00000000000001421, -92.50000000000000000, 3.000000000000000000 ) ) ;
#387 = CARTESIAN_POINT ( 'NONE',  ( 64.99999999999998579, -87.50000000000000000, -52.00000000000000000 ) ) ;
#388 = ADVANCED_FACE ( 'NONE', ( #94 ), #449, .F. ) ;
#389 = ORIENTED_EDGE ( 'NONE', *, *, #238, .F. ) ;
#390 = CARTESIAN_POINT ( 'NONE',  ( 65.00000000000001421, -72.50000000000000000, -55.00000000000000000 ) ) ;
#391 = CARTESIAN_POINT ( 'NONE',  ( 65.00000000000002842, 72.49999999999994316, -52.00000000000000000 ) ) ;
#392 = DIRECTION ( 'NONE',  ( 0.000000000000000000, 0.000000000000000000, 1.000000000000000000 ) ) ;
#393 = DIRECTION ( 'NONE',  ( -1.000000000000000000, 4.270088556250601206E-16, 0.000000000000000000 ) ) ;
#394 = ADVANCED_FACE ( 'NONE', ( #452 ), #273, .T. ) ;
#395 = AXIS2_PLACEMENT_3D ( 'NONE', #42, #431, #465 ) ;
#396 = PRESENTATION_LAYER_ASSIGNMENT (  '', '', ( #418 ) ) ;
#397 = VERTEX_POINT ( 'NONE', #25 ) ;
#398 = CARTESIAN_POINT ( 'NONE',  ( 65.00000000000004263, 92.49999999999994316, -52.00000000000000000 ) ) ;
#399 = DIRECTION ( 'NONE',  ( -6.938893903907227392E-16, -1.000000000000000000, 0.000000000000000000 ) ) ;
#400 = DIRECTION ( 'NONE',  ( 0.000000000000000000, 0.000000000000000000, 1.000000000000000000 ) ) ;
#401 = VECTOR ( 'NONE', #214, 1000.000000000000000 ) ;
#402 = ADVANCED_FACE ( 'NONE', ( #66 ), #204, .T. ) ;
#403 = VECTOR ( 'NONE', #355, 1000.000000000000000 ) ;
#404 = DIRECTION ( 'NONE',  ( 0.000000000000000000, 0.000000000000000000, -1.000000000000000000 ) ) ;
#405 = DIRECTION ( 'NONE',  ( -0.000000000000000000, -0.000000000000000000, 1.000000000000000000 ) ) ;
#406 = LINE ( 'NONE', #198, #161 ) ;
#407 = ADVANCED_FACE ( 'NONE', ( #115 ), #183, .T. ) ;
#408 = AXIS2_PLACEMENT_3D ( 'NONE', #328, #157, #446 ) ;
#409 = LINE ( 'NONE', #298, #182 ) ;
#410 = VERTEX_POINT ( 'NONE', #421 ) ;
#411 = DIRECTION ( 'NONE',  ( 0.000000000000000000, 0.000000000000000000, -1.000000000000000000 ) ) ;
#412 = ORIENTED_EDGE ( 'NONE', *, *, #137, .T. ) ;
#413 = ADVANCED_FACE ( 'NONE', ( #34 ), #279, .F. ) ;
#414 = DIRECTION ( 'NONE',  ( 0.000000000000000000, -1.000000000000000000, 0.000000000000000000 ) ) ;
#415 = VERTEX_POINT ( 'NONE', #386 ) ;
#416 = AXIS2_PLACEMENT_3D ( 'NONE', #130, #414, #306 ) ;
#417 = CARTESIAN_POINT ( 'NONE',  ( -65.00000000000001421, 87.50000000000000000, 0.000000000000000000 ) ) ;
#418 = STYLED_ITEM ( 'NONE', ( #427 ), #142 ) ;
#419 = VECTOR ( 'NONE', #110, 1000.000000000000000 ) ;
#420 = ORIENTED_EDGE ( 'NONE', *, *, #62, .F. ) ;
#421 = CARTESIAN_POINT ( 'NONE',  ( -64.99999999999995737, 92.50000000000000000, -55.00000000000000000 ) ) ;
#422 = VERTEX_POINT ( 'NONE', #391 ) ;
#423 = SURFACE_STYLE_FILL_AREA ( #37 ) ;
#424 = EDGE_LOOP ( 'NONE', ( #459, #333, #221, #70 ) ) ;
#425 = SURFACE_SIDE_STYLE ('',( #423 ) ) ;
#426 = EDGE_CURVE ( 'NONE', #312, #346, #143, .T. ) ;
#427 = PRESENTATION_STYLE_ASSIGNMENT (( #434 ) ) ;
#428 = ORIENTED_EDGE ( 'NONE', *, *, #195, .F. ) ;
#429 = DIRECTION ( 'NONE',  ( -0.000000000000000000, -1.000000000000000000, -0.000000000000000000 ) ) ;
#430 = VECTOR ( 'NONE', #321, 1000.000000000000000 ) ;
#431 = DIRECTION ( 'NONE',  ( 0.000000000000000000, 0.000000000000000000, 1.000000000000000000 ) ) ;
#432 = ORIENTED_EDGE ( 'NONE', *, *, #137, .F. ) ;
#433 = LINE ( 'NONE', #77, #430 ) ;
#434 = SURFACE_STYLE_USAGE ( .BOTH. , #82 ) ;
#435 = ORIENTED_EDGE ( 'NONE', *, *, #91, .T. ) ;
#436 = LINE ( 'NONE', #81, #176 ) ;
#437 = ORIENTED_EDGE ( 'NONE', *, *, #16, .F. ) ;
#438 = DIRECTION ( 'NONE',  ( 0.000000000000000000, -0.000000000000000000, -1.000000000000000000 ) ) ;
#439 = VECTOR ( 'NONE', #122, 1000.000000000000000 ) ;
#440 = CARTESIAN_POINT ( 'NONE',  ( 64.99999999999998579, -87.50000000000000000, 3.000000000000000000 ) ) ;
#441 = DIRECTION ( 'NONE',  ( 0.000000000000000000, 0.000000000000000000, 1.000000000000000000 ) ) ;
#442 = EDGE_CURVE ( 'NONE', #9, #410, #2, .T. ) ;
#443 = APPLICATION_PROTOCOL_DEFINITION ( 'draft international standard', 'automotive_design', 1998, #188 ) ;
#444 = DIRECTION ( 'NONE',  ( 0.000000000000000000, 0.000000000000000000, -1.000000000000000000 ) ) ;
#445 = VECTOR ( 'NONE', #344, 1000.000000000000000 ) ;
#446 = DIRECTION ( 'NONE',  ( 0.000000000000000000, 0.000000000000000000, -1.000000000000000000 ) ) ;
#447 = EDGE_CURVE ( 'NONE', #21, #19, #76, .T. ) ;
#448 = DIRECTION ( 'NONE',  ( -1.000000000000000000, 0.000000000000000000, -0.000000000000000000 ) ) ;
#449 = PLANE ( 'NONE',  #416 ) ;
#450 = ORIENTED_EDGE ( 'NONE', *, *, #179, .F. ) ;
#451 =( GEOMETRIC_REPRESENTATION_CONTEXT ( 3 ) GLOBAL_UNCERTAINTY_ASSIGNED_CONTEXT ( ( #219 ) ) GLOBAL_UNIT_ASSIGNED_CONTEXT ( ( #184, #145, #47 ) ) REPRESENTATION_CONTEXT ( 'NONE', 'WORKASPACE' ) );
#452 = FACE_OUTER_BOUND ( 'NONE', #381, .T. ) ;
#453 = ORIENTED_EDGE ( 'NONE', *, *, #185, .T. ) ;
#454 = ORIENTED_EDGE ( 'NONE', *, *, #295, .T. ) ;
#455 = PLANE ( 'NONE',  #357 ) ;
#456 = ORIENTED_EDGE ( 'NONE', *, *, #98, .F. ) ;
#457 = FACE_OUTER_BOUND ( 'NONE', #300, .T. ) ;
#458 = EDGE_LOOP ( 'NONE', ( #7, #61, #107, #181 ) ) ;
#459 = ORIENTED_EDGE ( 'NONE', *, *, #231, .T. ) ;
#460 = VECTOR ( 'NONE', #466, 1000.000000000000000 ) ;
#461 =( LENGTH_UNIT ( ) NAMED_UNIT ( * ) SI_UNIT ( .MILLI., .METRE. ) );
#462 = ORIENTED_EDGE ( 'NONE', *, *, #125, .F. ) ;
#463 = VERTEX_POINT ( 'NONE', #244 ) ;
#464 = EDGE_CURVE ( 'NONE', #422, #73, #282, .T. ) ;
#465 = DIRECTION ( 'NONE',  ( 1.000000000000000000, 0.000000000000000000, -0.000000000000000000 ) ) ;
#466 = DIRECTION ( 'NONE',  ( 0.000000000000000000, 0.000000000000000000, 1.000000000000000000 ) ) ;
ENDSEC;
END-ISO-10303-21;
