# Supplementary material for: A do-it-yourself benchtop device for highly scalable flow synthesis of protein-based nanoparticles
Source: HardwareX. 2024 Jul 1;19:e00554. doi: 10.1016/j.ohx.2024.e00554 (PMC11278078; doi:10.1016/j.ohx.2024.e00554)
Supplement: Supplementary Data 4 — (Source code.ino) [file mmc4.zip]

Archive with 1 entries (1 files):
- Source_code.ino
