# Supplementary material for: A do-it-yourself benchtop device for highly scalable flow synthesis of protein-based nanoparticles
Source: HardwareX. 2024 Jul 1;19:e00554. doi: 10.1016/j.ohx.2024.e00554 (PMC11278078; doi:10.1016/j.ohx.2024.e00554)
Supplement: Supplementary Data 4 — (Source code.ino) [file mmc4.zip › Source_code.ino]

#include "GyverPID.h"
#define SETPOINT 90.0
#define COOLSETPOINT 5.0
#include <microDS18B20.h>
MicroDS18B20<A4> sensor2;
MicroDS18B20<A5> sensor1;

char cool = 'f';
bool cool_flag = false;
float temp2 = 0;
GyverPID regulator(15, 0.3, 100, 1500);
void setup() {
  Serial.begin(9600);
  Serial.println("Middle Temp, Edge Temp, Power");
  
  regulator.setDirection(NORMAL);
  regulator.setLimits(0, 255);    
  regulator.setpoint = SETPOINT;
  
  pinMode(3, OUTPUT);
  pinMode(10, OUTPUT);
  analogWrite(9, 255);
  delay(500);
}

void loop() {

  sensor1.requestTemp();
  sensor2.requestTemp();
  delay(1000);
  regulator.input = sensor1.getTemp();
 
  regulator.getResultTimer();
  regulator.integral = constrain(regulator.integral, 0, 110);
  
   if(abs(-regulator.input + SETPOINT) <=2 ){
    analogWrite(3, regulator.output + 20);
  }else{
    analogWrite(3, regulator.output);
  }


  if (sensor1.readTemp()) {
	  Serial.print(sensor1.getTemp());
  }
  else {
	  Serial.print("Error Middle");
  }
  Serial.print(' ');

  if (sensor2.readTemp()) {
    temp2 = sensor2.getTemp();
	  Serial.print(temp2);
  }
  else {
	  Serial.print("Error Edge");
  }
  Serial.print(' ');

  Serial.println(regulator.output);


    if (Serial.available() > 0) {
    cool = Serial.read();
    if (cool == 'n' ){
      Serial.println("Cooling on ");
      cool_flag = true;
    }else if (cool == 'f') {
      Serial.println("Cooling off");
      cool_flag = false;
    }
    }
    
    if (cool_flag &&(temp2 - COOLSETPOINT > 0)){

      digitalWrite(9,HIGH);
    }else {
      digitalWrite(9, LOW);
    }

  


  
  
}
