# Supplementary material for: A do-it-yourself benchtop device for highly scalable flow synthesis of protein-based nanoparticles
Source: HardwareX. 2024 Jul 1;19:e00554. doi: 10.1016/j.ohx.2024.e00554 (PMC11278078; doi:10.1016/j.ohx.2024.e00554)
Supplement: Supplementary Data 5 — (Support for heat table.STEP) [file mmc5.zip › support for heat table.STEP]

ISO-10303-21;
HEADER;
FILE_DESCRIPTION (( 'STEP AP214' ),
    '1' );
FILE_NAME ('support for heat table v2.STEP',
    '2024-01-19T09:06:22',
    ( '' ),
    ( '' ),
    'SwSTEP 2.0',
    'SolidWorks 2020',
    '' );
FILE_SCHEMA (( 'AUTOMOTIVE_DESIGN' ));
ENDSEC;

DATA;
#1 = CARTESIAN_POINT ( 'NONE',  ( -74.51882845188283966, -56.37029288702930074, 0.000000000000000000 ) ) ;
#2 = AXIS2_PLACEMENT_3D ( 'NONE', #1172, #1156, #1289 ) ;
#3 = ORIENTED_EDGE ( 'NONE', *, *, #232, .T. ) ;
#4 = LINE ( 'NONE', #116, #106 ) ;
#5 = CARTESIAN_POINT ( 'NONE',  ( -57.51882845188283255, -4.695494683584180892E-15, 5.500000000000000888 ) ) ;
#6 = LINE ( 'NONE', #503, #193 ) ;
#7 = ORIENTED_EDGE ( 'NONE', *, *, #1203, .F. ) ;
#8 = EDGE_LOOP ( 'NONE', ( #706, #1142, #808, #186 ) ) ;
#9 = FACE_OUTER_BOUND ( 'NONE', #619, .T. ) ;
#10 = CARTESIAN_POINT ( 'NONE',  ( 0.000000000000000000, 0.000000000000000000, 3.500000000000000444 ) ) ;
#11 = DIRECTION ( 'NONE',  ( -1.000000000000000000, -1.067522139062650671E-16, 0.000000000000000000 ) ) ;
#12 = VECTOR ( 'NONE', #754, 1000.000000000000000 ) ;
#13 = ORIENTED_EDGE ( 'NONE', *, *, #1259, .T. ) ;
#14 = CARTESIAN_POINT ( 'NONE',  ( -69.51882845188283966, 0.000000000000000000, 5.500000000000000888 ) ) ;
#15 = CARTESIAN_POINT ( 'NONE',  ( 35.48117154811716745, -46.11369805472909178, 0.000000000000000000 ) ) ;
#16 = CARTESIAN_POINT ( 'NONE',  ( 18.48117154811716745, -40.82352423270341291, 0.000000000000000000 ) ) ;
#17 = EDGE_CURVE ( 'NONE', #933, #1323, #773, .T. ) ;
#18 = EDGE_CURVE ( 'NONE', #906, #896, #970, .T. ) ;
#19 = CARTESIAN_POINT ( 'NONE',  ( 0.000000000000000000, -31.26988044575220016, 23.74557598610826048 ) ) ;
#20 = ORIENTED_EDGE ( 'NONE', *, *, #232, .F. ) ;
#21 = CARTESIAN_POINT ( 'NONE',  ( -57.51882845188283255, -4.695494683584180892E-15, 3.499999999999999556 ) ) ;
#22 = CARTESIAN_POINT ( 'NONE',  ( 50.48117154811715324, 51.12970711297070636, 3.500000000000000444 ) ) ;
#23 = FACE_OUTER_BOUND ( 'NONE', #595, .T. ) ;
#24 = DIRECTION ( 'NONE',  ( 1.000000000000000000, 0.000000000000000000, 0.000000000000000000 ) ) ;
#25 = AXIS2_PLACEMENT_3D ( 'NONE', #1196, #769, #782 ) ;
#26 = CARTESIAN_POINT ( 'NONE',  ( -57.51882845188282545, -56.37029288702931495, 3.499999999999999556 ) ) ;
#27 = ORIENTED_EDGE ( 'NONE', *, *, #1083, .T. ) ;
#28 = LINE ( 'NONE', #339, #1092 ) ;
#29 = EDGE_CURVE ( 'NONE', #799, #456, #1179, .T. ) ;
#30 = EDGE_CURVE ( 'NONE', #496, #1211, #567, .T. ) ;
#31 = CARTESIAN_POINT ( 'NONE',  ( -74.51882845188283966, -7.465401641042038960, 23.74557598610826048 ) ) ;
#32 = PLANE ( 'NONE',  #1015 ) ;
#33 = CARTESIAN_POINT ( 'NONE',  ( 35.48117154811716034, 18.37311228067051161, 3.499999999999999556 ) ) ;
#34 = ADVANCED_FACE ( 'NONE', ( #266 ), #259, .F. ) ;
#35 = AXIS2_PLACEMENT_3D ( 'NONE', #1155, #131, #121 ) ;
#36 = CARTESIAN_POINT ( 'NONE',  ( -69.51882845188283966, 0.000000000000000000, 5.500000000000000888 ) ) ;
#37 = CARTESIAN_POINT ( 'NONE',  ( -74.51882845188283966, -78.87029288702929364, 10.50000000000000000 ) ) ;
#38 = DIRECTION ( 'NONE',  ( -0.000000000000000000, 0.000000000000000000, 1.000000000000000000 ) ) ;
#39 = CARTESIAN_POINT ( 'NONE',  ( 0.000000000000000000, 0.000000000000000000, 0.000000000000000000 ) ) ;
#40 = VECTOR ( 'NONE', #221, 1000.000000000000000 ) ;
#41 = DIRECTION ( 'NONE',  ( -1.000000000000000000, -8.163404592832033966E-17, 0.000000000000000000 ) ) ;
#42 = LINE ( 'NONE', #858, #813 ) ;
#43 = DIRECTION ( 'NONE',  ( 0.000000000000000000, -0.000000000000000000, 1.000000000000000000 ) ) ;
#44 = SURFACE_STYLE_FILL_AREA ( #1270 ) ;
#45 = DIRECTION ( 'NONE',  ( 1.067522139062650425E-16, -1.000000000000000000, 0.000000000000000000 ) ) ;
#46 = DIRECTION ( 'NONE',  ( 1.000000000000000000, 0.000000000000000000, -0.000000000000000000 ) ) ;
#47 = DIRECTION ( 'NONE',  ( 0.000000000000000000, -0.000000000000000000, 1.000000000000000000 ) ) ;
#48 = LINE ( 'NONE', #1290, #666 ) ;
#49 = DIRECTION ( 'NONE',  ( 0.000000000000000000, 0.000000000000000000, 1.000000000000000000 ) ) ;
#50 = AXIS2_PLACEMENT_3D ( 'NONE', #58, #1285, #559 ) ;
#51 = EDGE_CURVE ( 'NONE', #1267, #486, #667, .T. ) ;
#52 = CARTESIAN_POINT ( 'NONE',  ( -74.51882845188283966, -56.37029288702929364, 3.499999999999999556 ) ) ;
#53 = EDGE_LOOP ( 'NONE', ( #507, #274, #365, #191 ) ) ;
#54 = AXIS2_PLACEMENT_3D ( 'NONE', #1133, #434, #835 ) ;
#55 = FACE_OUTER_BOUND ( 'NONE', #163, .T. ) ;
#56 = LINE ( 'NONE', #873, #638 ) ;
#57 = CARTESIAN_POINT ( 'NONE',  ( 35.48117154811715324, 51.12970711297070636, 0.000000000000000000 ) ) ;
#58 = CARTESIAN_POINT ( 'NONE',  ( 18.48117154811716389, 1.508692806968163344E-15, 0.000000000000000000 ) ) ;
#59 = VECTOR ( 'NONE', #1050, 1000.000000000000000 ) ;
#60 = ORIENTED_EDGE ( 'NONE', *, *, #271, .T. ) ;
#61 = VERTEX_POINT ( 'NONE', #1282 ) ;
#62 = LINE ( 'NONE', #1064, #708 ) ;
#63 = DIRECTION ( 'NONE',  ( 0.000000000000000000, -1.000000000000000000, 0.000000000000000000 ) ) ;
#64 = CARTESIAN_POINT ( 'NONE',  ( 35.48117154811716034, 13.08293845864483274, 23.74557598610826048 ) ) ;
#65 = ORIENTED_EDGE ( 'NONE', *, *, #793, .T. ) ;
#66 = ORIENTED_EDGE ( 'NONE', *, *, #704, .T. ) ;
#67 = EDGE_CURVE ( 'NONE', #1287, #907, #759, .T. ) ;
#68 = EDGE_LOOP ( 'NONE', ( #887, #490, #65, #978 ) ) ;
#69 = DIRECTION ( 'NONE',  ( -1.000000000000000000, -0.000000000000000000, -0.000000000000000000 ) ) ;
#70 = VECTOR ( 'NONE', #281, 1000.000000000000000 ) ;
#71 = EDGE_LOOP ( 'NONE', ( #13, #311, #72, #79 ) ) ;
#72 = ORIENTED_EDGE ( 'NONE', *, *, #1105, .F. ) ;
#73 = ORIENTED_EDGE ( 'NONE', *, *, #1001, .F. ) ;
#74 = LINE ( 'NONE', #1233, #1068 ) ;
#75 = ADVANCED_FACE ( 'NONE', ( #148 ), #1165, .F. ) ;
#76 = ORIENTED_EDGE ( 'NONE', *, *, #1265, .T. ) ;
#77 = CARTESIAN_POINT ( 'NONE',  ( -74.51882845188283966, 18.37311228067051161, 0.000000000000000000 ) ) ;
#78 = ORIENTED_EDGE ( 'NONE', *, *, #963, .F. ) ;
#79 = ORIENTED_EDGE ( 'NONE', *, *, #494, .T. ) ;
#80 = DIRECTION ( 'NONE',  ( 0.000000000000000000, -1.000000000000000000, 0.000000000000000000 ) ) ;
#81 = ORIENTED_EDGE ( 'NONE', *, *, #240, .F. ) ;
#82 = PLANE ( 'NONE',  #696 ) ;
#83 = ORIENTED_EDGE ( 'NONE', *, *, #1245, .T. ) ;
#85 = VECTOR ( 'NONE', #675, 1000.000000000000000 ) ;
#84 = LINE ( 'NONE', #971, #1223 ) ;
#86 = EDGE_LOOP ( 'NONE', ( #1206, #381, #497, #104 ) ) ;
#87 = ORIENTED_EDGE ( 'NONE', *, *, #976, .F. ) ;
#88 = DIRECTION ( 'NONE',  ( 0.000000000000000000, -1.000000000000000000, 0.000000000000000000 ) ) ;
#89 = ORIENTED_EDGE ( 'NONE', *, *, #587, .F. ) ;
#90 = EDGE_CURVE ( 'NONE', #417, #879, #1262, .T. ) ;
#91 = VECTOR ( 'NONE', #564, 1000.000000000000000 ) ;
#92 = DIRECTION ( 'NONE',  ( -0.000000000000000000, -0.000000000000000000, -1.000000000000000000 ) ) ;
#93 = VERTEX_POINT ( 'NONE', #142 ) ;
#94 = VERTEX_POINT ( 'NONE', #554 ) ;
#95 = ORIENTED_EDGE ( 'NONE', *, *, #1228, .T. ) ;
#96 = CARTESIAN_POINT ( 'NONE',  ( -57.51882845188283255, 18.37311228067051161, 3.499999999999999556 ) ) ;
#97 = VECTOR ( 'NONE', #1237, 1000.000000000000000 ) ;
#98 = ORIENTED_EDGE ( 'NONE', *, *, #67, .T. ) ;
#99 = PLANE ( 'NONE',  #685 ) ;
#100 = LINE ( 'NONE', #495, #162 ) ;
#101 = VECTOR ( 'NONE', #69, 1000.000000000000000 ) ;
#102 = PLANE ( 'NONE',  #577 ) ;
#103 = PRODUCT_DEFINITION_SHAPE ( 'NONE', 'NONE',  #617 ) ;
#104 = ORIENTED_EDGE ( 'NONE', *, *, #747, .T. ) ;
#105 = ORIENTED_EDGE ( 'NONE', *, *, #1164, .T. ) ;
#106 = VECTOR ( 'NONE', #107, 1000.000000000000000 ) ;
#107 = DIRECTION ( 'NONE',  ( -0.000000000000000000, -0.000000000000000000, -1.000000000000000000 ) ) ;
#108 = LINE ( 'NONE', #526, #447 ) ;
#109 = DIRECTION ( 'NONE',  ( -0.000000000000000000, -0.000000000000000000, -1.000000000000000000 ) ) ;
#110 = DIRECTION ( 'NONE',  ( 0.000000000000000000, -0.000000000000000000, 1.000000000000000000 ) ) ;
#111 = EDGE_LOOP ( 'NONE', ( #189, #695, #681, #678 ) ) ;
#112 = ADVANCED_FACE ( 'NONE', ( #660 ), #561, .F. ) ;
#113 = DIRECTION ( 'NONE',  ( -1.067522139062650671E-16, 1.000000000000000000, -0.000000000000000000 ) ) ;
#114 = EDGE_CURVE ( 'NONE', #517, #1021, #866, .T. ) ;
#115 = ADVANCED_FACE ( 'NONE', ( #55, #737 ), #535, .T. ) ;
#116 = CARTESIAN_POINT ( 'NONE',  ( -57.51882845188283255, 18.37311228067051161, 23.74557598610826048 ) ) ;
#117 = LINE ( 'NONE', #1145, #849 ) ;
#118 = LINE ( 'NONE', #639, #147 ) ;
#119 = VECTOR ( 'NONE', #1086, 1000.000000000000000 ) ;
#120 = ORIENTED_EDGE ( 'NONE', *, *, #18, .T. ) ;
#121 = DIRECTION ( 'NONE',  ( 1.000000000000000000, 0.000000000000000000, 0.000000000000000000 ) ) ;
#122 = LINE ( 'NONE', #314, #284 ) ;
#123 = CARTESIAN_POINT ( 'NONE',  ( -74.51882845188283966, 51.12970711297070636, 0.000000000000000000 ) ) ;
#124 = DIRECTION ( 'NONE',  ( 8.163404592832032733E-17, -1.000000000000000000, 0.000000000000000000 ) ) ;
#125 = LINE ( 'NONE', #542, #1183 ) ;
#126 = VECTOR ( 'NONE', #652, 1000.000000000000000 ) ;
#127 = VERTEX_POINT ( 'NONE', #219 ) ;
#128 = ADVANCED_FACE ( 'NONE', ( #549 ), #1137, .T. ) ;
#129 = EDGE_CURVE ( 'NONE', #1267, #285, #832, .T. ) ;
#130 = FACE_OUTER_BOUND ( 'NONE', #111, .T. ) ;
#131 = DIRECTION ( 'NONE',  ( -0.000000000000000000, 0.000000000000000000, 1.000000000000000000 ) ) ;
#132 = AXIS2_PLACEMENT_3D ( 'NONE', #1167, #261, #1072 ) ;
#133 = EDGE_CURVE ( 'NONE', #382, #197, #836, .T. ) ;
#134 = CARTESIAN_POINT ( 'NONE',  ( -74.51882845188282545, -78.87029288702929364, 3.500000000000000444 ) ) ;
#135 = ADVANCED_FACE ( 'NONE', ( #646 ), #934, .F. ) ;
#136 = AXIS2_PLACEMENT_3D ( 'NONE', #269, #49, #262 ) ;
#137 = LINE ( 'NONE', #1182, #101 ) ;
#138 = DIRECTION ( 'NONE',  ( 0.000000000000000000, -0.000000000000000000, -1.000000000000000000 ) ) ;
#139 = CARTESIAN_POINT ( 'NONE',  ( -89.51882845188282545, -78.87029288702930785, 3.500000000000000444 ) ) ;
#140 = UNCERTAINTY_MEASURE_WITH_UNIT (LENGTH_MEASURE( 1.000000000000000082E-05 ), #594, 'distance_accuracy_value', 'NONE');
#141 = VECTOR ( 'NONE', #113, 1000.000000000000000 ) ;
#142 = CARTESIAN_POINT ( 'NONE',  ( -74.51882845188283966, -20.27518413301655187, 0.000000000000000000 ) ) ;
#143 = CARTESIAN_POINT ( 'NONE',  ( 18.48117154811716745, -40.82352423270341291, 23.74557598610826048 ) ) ;
#144 = DIRECTION ( 'NONE',  ( 0.000000000000000000, 1.000000000000000000, -0.000000000000000000 ) ) ;
#145 =( LENGTH_UNIT ( ) NAMED_UNIT ( * ) SI_UNIT ( .MILLI., .METRE. ) );
#146 = CARTESIAN_POINT ( 'NONE',  ( -0.000000000000000000, 13.08293845864483274, 0.000000000000000000 ) ) ;
#147 = VECTOR ( 'NONE', #839, 1000.000000000000000 ) ;
#148 = FACE_OUTER_BOUND ( 'NONE', #282, .T. ) ;
#149 = DIRECTION ( 'NONE',  ( 1.000000000000000000, 0.000000000000000000, 0.000000000000000000 ) ) ;
#150 = DIRECTION ( 'NONE',  ( 0.000000000000000000, -0.000000000000000000, -1.000000000000000000 ) ) ;
#151 = EDGE_CURVE ( 'NONE', #1211, #933, #634, .T. ) ;
#152 = VECTOR ( 'NONE', #491, 1000.000000000000000 ) ;
#153 = EDGE_CURVE ( 'NONE', #907, #614, #742, .T. ) ;
#154 = CARTESIAN_POINT ( 'NONE',  ( -69.51882845188283966, 36.12970711297069926, 5.500000000000000888 ) ) ;
#155 = ORIENTED_EDGE ( 'NONE', *, *, #415, .T. ) ;
#156 = DIRECTION ( 'NONE',  ( 1.000000000000000000, 0.000000000000000000, 0.000000000000000000 ) ) ;
#157 = DIRECTION ( 'NONE',  ( 0.000000000000000000, 0.000000000000000000, 1.000000000000000000 ) ) ;
#158 = CARTESIAN_POINT ( 'NONE',  ( 18.48117154811716389, 13.08293845864483274, 3.500000000000000444 ) ) ;
#159 = CARTESIAN_POINT ( 'NONE',  ( 0.000000000000000000, 28.62970711297068860, 0.000000000000000000 ) ) ;
#160 = DIRECTION ( 'NONE',  ( 1.000000000000000000, 0.000000000000000000, 0.000000000000000000 ) ) ;
#161 = ORIENTED_EDGE ( 'NONE', *, *, #1022, .F. ) ;
#162 = VECTOR ( 'NONE', #388, 1000.000000000000000 ) ;
#163 = EDGE_LOOP ( 'NONE', ( #1204, #1113, #534, #700 ) ) ;
#164 = CARTESIAN_POINT ( 'NONE',  ( -57.51882845188283255, -4.695494683584180892E-15, 0.000000000000000000 ) ) ;
#165 = CARTESIAN_POINT ( 'NONE',  ( -74.51882845188283966, 51.12970711297070636, 0.000000000000000000 ) ) ;
#166 = FACE_OUTER_BOUND ( 'NONE', #194, .T. ) ;
#167 = CARTESIAN_POINT ( 'NONE',  ( 0.000000000000000000, -40.82352423270341291, 3.499999999999999556 ) ) ;
#168 = EDGE_CURVE ( 'NONE', #398, #1287, #229, .T. ) ;
#169 = ORIENTED_EDGE ( 'NONE', *, *, #1083, .F. ) ;
#170 = EDGE_CURVE ( 'NONE', #499, #127, #446, .T. ) ;
#171 = ADVANCED_FACE ( 'NONE', ( #727 ), #529, .F. ) ;
#172 = AXIS2_PLACEMENT_3D ( 'NONE', #37, #452, #47 ) ;
#173 = ORIENTED_EDGE ( 'NONE', *, *, #168, .T. ) ;
#174 = ORIENTED_EDGE ( 'NONE', *, *, #1056, .T. ) ;
#175 = DIRECTION ( 'NONE',  ( 1.000000000000000000, 1.601283208593975760E-16, -0.000000000000000000 ) ) ;
#176 = CARTESIAN_POINT ( 'NONE',  ( 18.48117154811716745, -46.11369805472909178, 23.74557598610826048 ) ) ;
#177 = SURFACE_SIDE_STYLE ('',( #1011 ) ) ;
#178 = ORIENTED_EDGE ( 'NONE', *, *, #537, .F. ) ;
#179 = VERTEX_POINT ( 'NONE', #1038 ) ;
#180 = EDGE_CURVE ( 'NONE', #304, #926, #441, .T. ) ;
#181 = ORIENTED_EDGE ( 'NONE', *, *, #616, .T. ) ;
#182 = DIRECTION ( 'NONE',  ( 0.000000000000000000, 1.000000000000000000, -0.000000000000000000 ) ) ;
#183 = ORIENTED_EDGE ( 'NONE', *, *, #753, .T. ) ;
#184 = VECTOR ( 'NONE', #250, 1000.000000000000000 ) ;
#185 = DIRECTION ( 'NONE',  ( -0.000000000000000000, -0.000000000000000000, -1.000000000000000000 ) ) ;
#186 = ORIENTED_EDGE ( 'NONE', *, *, #270, .T. ) ;
#187 = ORIENTED_EDGE ( 'NONE', *, *, #1202, .T. ) ;
#188 = LINE ( 'NONE', #298, #263 ) ;
#189 = ORIENTED_EDGE ( 'NONE', *, *, #1317, .T. ) ;
#190 = LINE ( 'NONE', #1215, #1082 ) ;
#191 = ORIENTED_EDGE ( 'NONE', *, *, #1280, .T. ) ;
#192 = ORIENTED_EDGE ( 'NONE', *, *, #1245, .F. ) ;
#193 = VECTOR ( 'NONE', #92, 1000.000000000000000 ) ;
#194 = EDGE_LOOP ( 'NONE', ( #797, #178, #394, #400, #610, #689, #155, #1014 ) ) ;
#195 = CARTESIAN_POINT ( 'NONE',  ( 0.000000000000000000, -40.82352423270341291, 23.74557598610826048 ) ) ;
#196 = EDGE_CURVE ( 'NONE', #790, #1308, #1042, .T. ) ;
#197 = VERTEX_POINT ( 'NONE', #848 ) ;
#198 = DIRECTION ( 'NONE',  ( 1.067522139062650671E-16, -1.000000000000000000, 0.000000000000000000 ) ) ;
#200 = VECTOR ( 'NONE', #1097, 1000.000000000000000 ) ;
#199 = CARTESIAN_POINT ( 'NONE',  ( 50.48117154811715324, 51.12970711297070636, 3.500000000000000444 ) ) ;
#201 = ORIENTED_EDGE ( 'NONE', *, *, #1003, .F. ) ;
#202 = UNCERTAINTY_MEASURE_WITH_UNIT (LENGTH_MEASURE( 1.000000000000000082E-05 ), #145, 'distance_accuracy_value', 'NONE');
#203 = ORIENTED_EDGE ( 'NONE', *, *, #1173, .T. ) ;
#204 = CARTESIAN_POINT ( 'NONE',  ( 35.48117154811715324, 51.12970711297070636, 3.500000000000000444 ) ) ;
#205 = VERTEX_POINT ( 'NONE', #242 ) ;
#206 = LINE ( 'NONE', #812, #292 ) ;
#207 = CARTESIAN_POINT ( 'NONE',  ( 50.48117154811715324, 51.12970711297070636, 3.500000000000000444 ) ) ;
#208 = ORIENTED_EDGE ( 'NONE', *, *, #376, .F. ) ;
#209 = ORIENTED_EDGE ( 'NONE', *, *, #714, .F. ) ;
#210 = LINE ( 'NONE', #1148, #1028 ) ;
#211 = VECTOR ( 'NONE', #1160, 1000.000000000000000 ) ;
#212 = DIRECTION ( 'NONE',  ( 1.000000000000000000, 0.000000000000000000, 0.000000000000000000 ) ) ;
#213 = AXIS2_PLACEMENT_3D ( 'NONE', #164, #41, #979 ) ;
#214 = CARTESIAN_POINT ( 'NONE',  ( -74.51882845188283966, 3.529294671693605778, 0.000000000000000000 ) ) ;
#215 = PRODUCT ( 'support for heat table v2', 'support for heat table v2', '', ( #244 ) ) ;
#216 = CARTESIAN_POINT ( 'NONE',  ( 0.000000000000000000, -46.11369805472910599, 23.74557598610826048 ) ) ;
#217 = EDGE_CURVE ( 'NONE', #579, #258, #541, .T. ) ;
#218 = ORIENTED_EDGE ( 'NONE', *, *, #748, .T. ) ;
#219 = CARTESIAN_POINT ( 'NONE',  ( 18.48117154811716034, 28.62970711297068860, 5.500000000000000888 ) ) ;
#220 = VECTOR ( 'NONE', #1128, 1000.000000000000000 ) ;
#221 = DIRECTION ( 'NONE',  ( 8.163404592832032733E-17, -1.000000000000000000, 0.000000000000000000 ) ) ;
#222 = LINE ( 'NONE', #1242, #1019 ) ;
#223 = PLANE ( 'NONE',  #454 ) ;
#224 = ORIENTED_EDGE ( 'NONE', *, *, #153, .T. ) ;
#225 = DIRECTION ( 'NONE',  ( 0.000000000000000000, 0.000000000000000000, -1.000000000000000000 ) ) ;
#226 = DIRECTION ( 'NONE',  ( 1.000000000000000000, 0.000000000000000000, 0.000000000000000000 ) ) ;
#227 = DIRECTION ( 'NONE',  ( 1.000000000000000000, 0.000000000000000000, 0.000000000000000000 ) ) ;
#228 = DIRECTION ( 'NONE',  ( 1.067522139062650671E-16, -1.000000000000000000, 0.000000000000000000 ) ) ;
#229 = LINE ( 'NONE', #950, #1084 ) ;
#230 = CARTESIAN_POINT ( 'NONE',  ( 18.48117154811716389, 1.508692806968163344E-15, 0.000000000000000000 ) ) ;
#231 = EDGE_CURVE ( 'NONE', #61, #998, #1250, .T. ) ;
#232 = EDGE_CURVE ( 'NONE', #907, #480, #1151, .T. ) ;
#233 = ORIENTED_EDGE ( 'NONE', *, *, #936, .T. ) ;
#234 = MECHANICAL_DESIGN_GEOMETRIC_PRESENTATION_REPRESENTATION (  '', ( #911 ), #1190 ) ;
#235 = PLANE ( 'NONE',  #391 ) ;
#236 = CARTESIAN_POINT ( 'NONE',  ( -74.51882845188283966, 51.12970711297070636, 0.000000000000000000 ) ) ;
#237 = CARTESIAN_POINT ( 'NONE',  ( -57.51882845188282545, -56.37029288702931495, 5.500000000000000888 ) ) ;
#238 = EDGE_CURVE ( 'NONE', #197, #691, #946, .T. ) ;
#239 = VECTOR ( 'NONE', #781, 1000.000000000000000 ) ;
#240 = EDGE_CURVE ( 'NONE', #480, #816, #751, .T. ) ;
#241 = DIRECTION ( 'NONE',  ( -1.000000000000000000, -1.067522139062650671E-16, 0.000000000000000000 ) ) ;
#242 = CARTESIAN_POINT ( 'NONE',  ( 18.48117154811716745, -56.37029288702931495, 5.500000000000000888 ) ) ;
#243 = DIRECTION ( 'NONE',  ( 1.000000000000000000, 0.000000000000000000, 0.000000000000000000 ) ) ;
#244 = PRODUCT_CONTEXT ( 'NONE', #1175, 'mechanical' ) ;
#245 = CARTESIAN_POINT ( 'NONE',  ( -89.51882845188283966, 51.12970711297068505, 3.500000000000000444 ) ) ;
#246 = VECTOR ( 'NONE', #1207, 1000.000000000000000 ) ;
#247 = CARTESIAN_POINT ( 'NONE',  ( 35.48117154811715324, 51.12970711297070636, 3.500000000000000444 ) ) ;
#248 = DIRECTION ( 'NONE',  ( 1.000000000000000000, 0.000000000000000000, 0.000000000000000000 ) ) ;
#249 = CARTESIAN_POINT ( 'NONE',  ( 18.48117154811716389, 13.08293845864483274, 0.000000000000000000 ) ) ;
#250 = DIRECTION ( 'NONE',  ( -0.000000000000000000, -0.000000000000000000, 1.000000000000000000 ) ) ;
#251 = EDGE_CURVE ( 'NONE', #726, #1094, #137, .T. ) ;
#252 = EDGE_CURVE ( 'NONE', #486, #521, #1059, .T. ) ;
#253 = CARTESIAN_POINT ( 'NONE',  ( 0.000000000000000000, -63.87029288702930785, 5.500000000000000888 ) ) ;
#254 = LINE ( 'NONE', #661, #1112 ) ;
#255 = CARTESIAN_POINT ( 'NONE',  ( -74.51882845188283966, 51.12970711297070636, 3.500000000000002220 ) ) ;
#256 = CARTESIAN_POINT ( 'NONE',  ( 50.48117154811717455, -78.87029288702929364, 10.50000000000000000 ) ) ;
#257 = DIRECTION ( 'NONE',  ( -1.067522139062650671E-16, 1.000000000000000000, -0.000000000000000000 ) ) ;
#258 = VERTEX_POINT ( 'NONE', #158 ) ;
#259 = PLANE ( 'NONE',  #1134 ) ;
#260 = DIRECTION ( 'NONE',  ( -1.000000000000000000, -0.000000000000000000, -0.000000000000000000 ) ) ;
#261 = DIRECTION ( 'NONE',  ( 0.000000000000000000, 1.000000000000000000, 0.000000000000000000 ) ) ;
#262 = DIRECTION ( 'NONE',  ( 1.000000000000000000, 0.000000000000000000, 0.000000000000000000 ) ) ;
#263 = VECTOR ( 'NONE', #796, 1000.000000000000000 ) ;
#264 = LINE ( 'NONE', #654, #462 ) ;
#265 = ORIENTED_EDGE ( 'NONE', *, *, #846, .F. ) ;
#266 = FACE_OUTER_BOUND ( 'NONE', #409, .T. ) ;
#267 = DIRECTION ( 'NONE',  ( 8.163404592832032733E-17, -1.000000000000000000, 0.000000000000000000 ) ) ;
#268 = DIRECTION ( 'NONE',  ( 1.000000000000000000, 0.000000000000000000, 0.000000000000000000 ) ) ;
#269 = CARTESIAN_POINT ( 'NONE',  ( 0.000000000000000000, 0.000000000000000000, 0.000000000000000000 ) ) ;
#270 = EDGE_CURVE ( 'NONE', #1323, #726, #378, .T. ) ;
#271 = EDGE_CURVE ( 'NONE', #1102, #205, #1066, .T. ) ;
#272 = CARTESIAN_POINT ( 'NONE',  ( -74.51882845188283966, 3.529294671693605778, 23.74557598610826048 ) ) ;
#273 = ORIENTED_EDGE ( 'NONE', *, *, #648, .T. ) ;
#274 = ORIENTED_EDGE ( 'NONE', *, *, #17, .F. ) ;
#275 = VECTOR ( 'NONE', #1027, 1000.000000000000000 ) ;
#276 = EDGE_LOOP ( 'NONE', ( #585, #1185, #888, #76 ) ) ;
#277 = CARTESIAN_POINT ( 'NONE',  ( -0.000000000000000000, 18.37311228067051161, 0.000000000000000000 ) ) ;
#278 = VECTOR ( 'NONE', #144, 1000.000000000000000 ) ;
#279 = CARTESIAN_POINT ( 'NONE',  ( 0.000000000000000000, 36.12970711297069926, 5.500000000000000888 ) ) ;
#280 = EDGE_CURVE ( 'NONE', #417, #1102, #48, .T. ) ;
#281 = DIRECTION ( 'NONE',  ( -0.000000000000000000, -0.000000000000000000, -1.000000000000000000 ) ) ;
#282 = EDGE_LOOP ( 'NONE', ( #604, #573, #89, #1007, #581, #822, #1088, #87, #493, #1087, #1031, #788, #27, #273, #719, #1178 ) ) ;
#283 = ORIENTED_EDGE ( 'NONE', *, *, #1318, .F. ) ;
#284 = VECTOR ( 'NONE', #338, 1000.000000000000000 ) ;
#285 = VERTEX_POINT ( 'NONE', #482 ) ;
#286 = DIRECTION ( 'NONE',  ( 1.000000000000000000, 0.000000000000000000, 0.000000000000000000 ) ) ;
#287 = ORIENTED_EDGE ( 'NONE', *, *, #67, .F. ) ;
#288 = ORIENTED_EDGE ( 'NONE', *, *, #151, .T. ) ;
#289 = ORIENTED_EDGE ( 'NONE', *, *, #1032, .F. ) ;
#290 = DIRECTION ( 'NONE',  ( -0.000000000000000000, 0.000000000000000000, -1.000000000000000000 ) ) ;
#291 = ORIENTED_EDGE ( 'NONE', *, *, #240, .T. ) ;
#292 = VECTOR ( 'NONE', #692, 1000.000000000000000 ) ;
#293 = DIRECTION ( 'NONE',  ( 0.000000000000000000, -0.000000000000000000, 1.000000000000000000 ) ) ;
#294 = ORIENTED_EDGE ( 'NONE', *, *, #1181, .F. ) ;
#295 = VERTEX_POINT ( 'NONE', #465 ) ;
#296 = VERTEX_POINT ( 'NONE', #255 ) ;
#297 = EDGE_CURVE ( 'NONE', #179, #411, #859, .T. ) ;
#298 = CARTESIAN_POINT ( 'NONE',  ( 18.48117154811716389, 1.508692806968163344E-15, 3.499999999999999556 ) ) ;
#299 = EDGE_CURVE ( 'NONE', #502, #392, #982, .T. ) ;
#300 = EDGE_LOOP ( 'NONE', ( #1314, #1273, #513, #566 ) ) ;
#301 = FACE_OUTER_BOUND ( 'NONE', #916, .T. ) ;
#302 = EDGE_LOOP ( 'NONE', ( #986, #422, #711, #485 ) ) ;
#303 = CARTESIAN_POINT ( 'NONE',  ( 35.48117154811716745, -40.82352423270341291, 0.000000000000000000 ) ) ;
#304 = VERTEX_POINT ( 'NONE', #890 ) ;
#305 = VECTOR ( 'NONE', #405, 1000.000000000000000 ) ;
#306 = ORIENTED_EDGE ( 'NONE', *, *, #649, .F. ) ;
#307 = CARTESIAN_POINT ( 'NONE',  ( 30.48117154811715679, 0.000000000000000000, 10.50000000000000000 ) ) ;
#308 = ORIENTED_EDGE ( 'NONE', *, *, #840, .F. ) ;
#309 = FILL_AREA_STYLE ('',( #1018 ) ) ;
#310 = CARTESIAN_POINT ( 'NONE',  ( -74.51882845188283966, 51.12970711297070636, 0.000000000000000000 ) ) ;
#311 = ORIENTED_EDGE ( 'NONE', *, *, #1023, .F. ) ;
#312 = ORIENTED_EDGE ( 'NONE', *, *, #399, .F. ) ;
#313 = ORIENTED_EDGE ( 'NONE', *, *, #238, .T. ) ;
#314 = CARTESIAN_POINT ( 'NONE',  ( 18.48117154811716389, 13.08293845864483274, 23.74557598610826048 ) ) ;
#315 = ADVANCED_FACE ( 'NONE', ( #1081 ), #789, .T. ) ;
#316 = FACE_OUTER_BOUND ( 'NONE', #909, .T. ) ;
#317 = PRODUCT_DEFINITION_FORMATION_WITH_SPECIFIED_SOURCE ( 'ANY', '', #215, .NOT_KNOWN. ) ;
#318 = CARTESIAN_POINT ( 'NONE',  ( 30.48117154811715679, -63.87029288702930785, 5.500000000000000888 ) ) ;
#319 = ORIENTED_EDGE ( 'NONE', *, *, #170, .F. ) ;
#320 = VERTEX_POINT ( 'NONE', #669 ) ;
#321 = CARTESIAN_POINT ( 'NONE',  ( 18.48117154811716034, 28.62970711297068860, 0.000000000000000000 ) ) ;
#322 = DIRECTION ( 'NONE',  ( 0.000000000000000000, 1.000000000000000000, 0.000000000000000000 ) ) ;
#323 = CARTESIAN_POINT ( 'NONE',  ( -0.000000000000000000, 28.62970711297068860, 5.500000000000000888 ) ) ;
#324 = VECTOR ( 'NONE', #629, 1000.000000000000000 ) ;
#325 = ADVANCED_FACE ( 'NONE', ( #369 ), #1276, .F. ) ;
#326 = DIRECTION ( 'NONE',  ( -0.000000000000000000, -0.000000000000000000, -1.000000000000000000 ) ) ;
#327 = ORIENTED_EDGE ( 'NONE', *, *, #592, .T. ) ;
#328 = DIRECTION ( 'NONE',  ( -0.000000000000000000, 0.000000000000000000, -1.000000000000000000 ) ) ;
#329 = VECTOR ( 'NONE', #326, 1000.000000000000000 ) ;
#330 = CARTESIAN_POINT ( 'NONE',  ( -69.51882845188283966, -63.87029288702930785, 5.500000000000000888 ) ) ;
#331 = CARTESIAN_POINT ( 'NONE',  ( 50.48117154811715324, 51.12970711297070636, 3.500000000000000444 ) ) ;
#332 = DIRECTION ( 'NONE',  ( 0.000000000000000000, 1.000000000000000000, 0.000000000000000000 ) ) ;
#333 = VECTOR ( 'NONE', #612, 1000.000000000000000 ) ;
#334 = CARTESIAN_POINT ( 'NONE',  ( 30.48117154811715679, 0.000000000000000000, 5.500000000000000888 ) ) ;
#335 = CARTESIAN_POINT ( 'NONE',  ( -57.51882845188283255, -7.465401641042038960, 0.000000000000000000 ) ) ;
#336 = CARTESIAN_POINT ( 'NONE',  ( 18.48117154811716745, -56.37029288702931495, 0.000000000000000000 ) ) ;
#337 = CARTESIAN_POINT ( 'NONE',  ( -57.51882845188283255, -4.695494683584180892E-15, 3.499999999999999556 ) ) ;
#338 = DIRECTION ( 'NONE',  ( -0.000000000000000000, -0.000000000000000000, -1.000000000000000000 ) ) ;
#339 = CARTESIAN_POINT ( 'NONE',  ( -57.51882845188283255, -4.695494683584180892E-15, 3.499999999999999556 ) ) ;
#340 = VECTOR ( 'NONE', #463, 1000.000000000000000 ) ;
#341 = DIRECTION ( 'NONE',  ( -0.000000000000000000, -0.000000000000000000, -1.000000000000000000 ) ) ;
#342 = CARTESIAN_POINT ( 'NONE',  ( 0.000000000000000000, 0.000000000000000000, 0.000000000000000000 ) ) ;
#343 = VECTOR ( 'NONE', #1040, 1000.000000000000000 ) ;
#344 = LINE ( 'NONE', #1036, #1150 ) ;
#345 = DIRECTION ( 'NONE',  ( 1.000000000000000000, 0.000000000000000000, 0.000000000000000000 ) ) ;
#346 = LINE ( 'NONE', #473, #59 ) ;
#347 = ADVANCED_FACE ( 'NONE', ( #360 ), #583, .F. ) ;
#348 = ADVANCED_FACE ( 'NONE', ( #1091 ), #458, .T. ) ;
#349 = FACE_OUTER_BOUND ( 'NONE', #996, .T. ) ;
#350 = ADVANCED_FACE ( 'NONE', ( #166 ), #474, .F. ) ;
#351 = VECTOR ( 'NONE', #257, 1000.000000000000000 ) ;
#352 = CARTESIAN_POINT ( 'NONE',  ( 0.000000000000000000, 0.000000000000000000, 0.000000000000000000 ) ) ;
#353 = LINE ( 'NONE', #143, #1279 ) ;
#354 = CARTESIAN_POINT ( 'NONE',  ( 0.000000000000000000, -46.11369805472909178, 23.74557598610826048 ) ) ;
#355 =( NAMED_UNIT ( * ) SI_UNIT ( $, .STERADIAN. ) SOLID_ANGLE_UNIT ( ) );
#356 = LINE ( 'NONE', #154, #184 ) ;
#357 = ORIENTED_EDGE ( 'NONE', *, *, #522, .T. ) ;
#358 = DIRECTION ( 'NONE',  ( 0.000000000000000000, 0.000000000000000000, 1.000000000000000000 ) ) ;
#359 = LINE ( 'NONE', #880, #750 ) ;
#360 = FACE_OUTER_BOUND ( 'NONE', #1216, .T. ) ;
#361 = DIRECTION ( 'NONE',  ( -0.000000000000000000, -0.000000000000000000, -1.000000000000000000 ) ) ;
#362 = VECTOR ( 'NONE', #260, 1000.000000000000000 ) ;
#363 = CARTESIAN_POINT ( 'NONE',  ( 30.48117154811715679, -63.87029288702930785, 5.500000000000000888 ) ) ;
#364 = VERTEX_POINT ( 'NONE', #1269 ) ;
#365 = ORIENTED_EDGE ( 'NONE', *, *, #1032, .T. ) ;
#366 = DIRECTION ( 'NONE',  ( -0.000000000000000000, -0.000000000000000000, -1.000000000000000000 ) ) ;
#367 = ADVANCED_FACE ( 'NONE', ( #875 ), #1174, .T. ) ;
#368 = ADVANCED_FACE ( 'NONE', ( #658 ), #1189, .T. ) ;
#369 = FACE_OUTER_BOUND ( 'NONE', #1252, .T. ) ;
#370 = VECTOR ( 'NONE', #802, 1000.000000000000000 ) ;
#371 = LINE ( 'NONE', #272, #119 ) ;
#372 = ORIENTED_EDGE ( 'NONE', *, *, #453, .T. ) ;
#373 = ORIENTED_EDGE ( 'NONE', *, *, #133, .T. ) ;
#374 = ORIENTED_EDGE ( 'NONE', *, *, #217, .F. ) ;
#375 = DIRECTION ( 'NONE',  ( -1.000000000000000000, 0.000000000000000000, -0.000000000000000000 ) ) ;
#376 = EDGE_CURVE ( 'NONE', #521, #785, #683, .T. ) ;
#377 = PRODUCT_RELATED_PRODUCT_CATEGORY ( 'part', '', ( #215 ) ) ;
#378 = LINE ( 'NONE', #1284, #1024 ) ;
#379 = COLOUR_RGB ( '',0.7921568627450980005, 0.8196078431372548767, 0.9333333333333333481 ) ;
#380 = LINE ( 'NONE', #997, #1271 ) ;
#381 = ORIENTED_EDGE ( 'NONE', *, *, #1244, .F. ) ;
#382 = VERTEX_POINT ( 'NONE', #895 ) ;
#383 = VECTOR ( 'NONE', #872, 1000.000000000000000 ) ;
#384 = ORIENTED_EDGE ( 'NONE', *, *, #847, .F. ) ;
#385 = VECTOR ( 'NONE', #436, 1000.000000000000000 ) ;
#386 = DIRECTION ( 'NONE',  ( 0.000000000000000000, -0.000000000000000000, -1.000000000000000000 ) ) ;
#387 = ORIENTED_EDGE ( 'NONE', *, *, #1317, .F. ) ;
#388 = DIRECTION ( 'NONE',  ( 8.163404592832032733E-17, -1.000000000000000000, 0.000000000000000000 ) ) ;
#389 = VERTEX_POINT ( 'NONE', #712 ) ;
#390 = ORIENTED_EDGE ( 'NONE', *, *, #511, .F. ) ;
#391 = AXIS2_PLACEMENT_3D ( 'NONE', #216, #644, #1045 ) ;
#392 = VERTEX_POINT ( 'NONE', #703 ) ;
#393 = CARTESIAN_POINT ( 'NONE',  ( 0.000000000000000000, -63.87029288702930785, 5.500000000000000888 ) ) ;
#394 = ORIENTED_EDGE ( 'NONE', *, *, #439, .T. ) ;
#395 = CARTESIAN_POINT ( 'NONE',  ( 50.48117154811717455, -78.87029288702929364, 3.500000000000000444 ) ) ;
#396 = EDGE_LOOP ( 'NONE', ( #95, #999, #287, #633 ) ) ;
#397 = EDGE_CURVE ( 'NONE', #734, #489, #591, .T. ) ;
#398 = VERTEX_POINT ( 'NONE', #96 ) ;
#399 = EDGE_CURVE ( 'NONE', #295, #785, #690, .T. ) ;
#400 = ORIENTED_EDGE ( 'NONE', *, *, #589, .T. ) ;
#401 = CARTESIAN_POINT ( 'NONE',  ( 0.000000000000000000, 3.529294671693605778, 3.499999999999999556 ) ) ;
#402 = EDGE_LOOP ( 'NONE', ( #308, #830, #1325, #413 ) ) ;
#403 = FACE_OUTER_BOUND ( 'NONE', #402, .T. ) ;
#404 = VERTEX_POINT ( 'NONE', #697 ) ;
#405 = DIRECTION ( 'NONE',  ( 1.000000000000000000, 0.000000000000000000, 0.000000000000000000 ) ) ;
#406 = EDGE_LOOP ( 'NONE', ( #766, #461, #600, #627, #1069, #1002 ) ) ;
#407 = EDGE_LOOP ( 'NONE', ( #1224, #572, #777, #643, #1281, #120, #169, #173, #987, #580, #1005, #1170, #1110, #209, #1219, #1294, #877, #543, #1125, #977 ) ) ;
#408 = CARTESIAN_POINT ( 'NONE',  ( -74.51882845188283966, -46.11369805472910599, 23.74557598610826048 ) ) ;
#409 = EDGE_LOOP ( 'NONE', ( #1006, #472, #1226, #528, #800, #894 ) ) ;
#410 = CARTESIAN_POINT ( 'NONE',  ( -74.51882845188283966, 51.12970711297070636, 10.50000000000000000 ) ) ;
#411 = VERTEX_POINT ( 'NONE', #1119 ) ;
#412 = AXIS2_PLACEMENT_3D ( 'NONE', #867, #774, #138 ) ;
#413 = ORIENTED_EDGE ( 'NONE', *, *, #299, .T. ) ;
#414 = EDGE_CURVE ( 'NONE', #488, #364, #515, .T. ) ;
#415 = EDGE_CURVE ( 'NONE', #504, #94, #498, .T. ) ;
#416 = ADVANCED_FACE ( 'NONE', ( #1321 ), #1104, .F. ) ;
#417 = VERTEX_POINT ( 'NONE', #1 ) ;
#418 = LINE ( 'NONE', #1236, #220 ) ;
#419 = DIRECTION ( 'NONE',  ( -1.601283208593975514E-16, 1.000000000000000000, -0.000000000000000000 ) ) ;
#420 = CARTESIAN_POINT ( 'NONE',  ( 35.48117154811716745, -46.11369805472909178, 3.499999999999999556 ) ) ;
#421 = ORIENTED_EDGE ( 'NONE', *, *, #425, .T. ) ;
#422 = ORIENTED_EDGE ( 'NONE', *, *, #494, .F. ) ;
#423 = ADVANCED_FACE ( 'NONE', ( #1212 ), #1205, .F. ) ;
#424 = CARTESIAN_POINT ( 'NONE',  ( 0.000000000000000000, 0.000000000000000000, 0.000000000000000000 ) ) ;
#425 = EDGE_CURVE ( 'NONE', #914, #179, #188, .T. ) ;
#426 = CARTESIAN_POINT ( 'NONE',  ( 0.000000000000000000, -46.11369805472910599, 3.499999999999999556 ) ) ;
#427 = VECTOR ( 'NONE', #884, 1000.000000000000000 ) ;
#428 = DIRECTION ( 'NONE',  ( 1.067522139062650425E-16, -1.000000000000000000, 0.000000000000000000 ) ) ;
#429 = ORIENTED_EDGE ( 'NONE', *, *, #846, .T. ) ;
#430 = ORIENTED_EDGE ( 'NONE', *, *, #511, .T. ) ;
#431 = DIRECTION ( 'NONE',  ( 1.000000000000000000, 0.000000000000000000, -0.000000000000000000 ) ) ;
#432 = LINE ( 'NONE', #525, #1197 ) ;
#433 = LINE ( 'NONE', #331, #468 ) ;
#434 = DIRECTION ( 'NONE',  ( -0.000000000000000000, 0.000000000000000000, 1.000000000000000000 ) ) ;
#435 = ORIENTED_EDGE ( 'NONE', *, *, #1296, .T. ) ;
#436 = DIRECTION ( 'NONE',  ( 1.000000000000000000, -1.224510688924803616E-15, 0.000000000000000000 ) ) ;
#437 = CARTESIAN_POINT ( 'NONE',  ( -74.51882845188283966, -31.26988044575220016, 23.74557598610826048 ) ) ;
#438 = DIRECTION ( 'NONE',  ( -1.067522139062650671E-16, 1.000000000000000000, -0.000000000000000000 ) ) ;
#439 = EDGE_CURVE ( 'NONE', #296, #844, #901, .T. ) ;
#440 = AXIS2_PLACEMENT_3D ( 'NONE', #354, #883, #761 ) ;
#441 = LINE ( 'NONE', #21, #450 ) ;
#442 = CARTESIAN_POINT ( 'NONE',  ( -57.51882845188283255, 28.62970711297068860, 5.500000000000000888 ) ) ;
#443 = ORIENTED_EDGE ( 'NONE', *, *, #764, .F. ) ;
#444 = CARTESIAN_POINT ( 'NONE',  ( -89.51882845188283966, 51.12970711297068505, 3.500000000000000444 ) ) ;
#445 = VECTOR ( 'NONE', #947, 1000.000000000000000 ) ;
#446 = LINE ( 'NONE', #321, #324 ) ;
#447 = VECTOR ( 'NONE', #931, 1000.000000000000000 ) ;
#448 = CLOSED_SHELL ( 'NONE', ( #783, #34, #1328, #861, #735, #1257, #112, #635, #423, #1221, #171, #882, #1103, #828, #75, #115, #653, #1158, #350, #1055, #548, #975, #962, #478, #416, #128, #315, #135, #608, #348, #368, #881, #1222, #1054, #325, #1130, #367, #469, #1123, #347 ) ) ;
#449 = PLANE ( 'NONE',  #1140 ) ;
#450 = VECTOR ( 'NONE', #640, 1000.000000000000000 ) ;
#451 = DIRECTION ( 'NONE',  ( 1.000000000000000000, 0.000000000000000000, 0.000000000000000000 ) ) ;
#452 = DIRECTION ( 'NONE',  ( 0.000000000000000000, 1.000000000000000000, 0.000000000000000000 ) ) ;
#453 = EDGE_CURVE ( 'NONE', #998, #320, #1311, .T. ) ;
#454 = AXIS2_PLACEMENT_3D ( 'NONE', #1149, #945, #110 ) ;
#455 = DIRECTION ( 'NONE',  ( 0.000000000000000000, 0.000000000000000000, 1.000000000000000000 ) ) ;
#456 = VERTEX_POINT ( 'NONE', #810 ) ;
#457 = FACE_OUTER_BOUND ( 'NONE', #406, .T. ) ;
#458 = PLANE ( 'NONE',  #25 ) ;
#459 = CARTESIAN_POINT ( 'NONE',  ( 35.48117154811716745, -40.82352423270341291, 23.74557598610826048 ) ) ;
#460 = CARTESIAN_POINT ( 'NONE',  ( -74.51882845188283966, -46.11369805472910599, 3.499999999999999556 ) ) ;
#461 = ORIENTED_EDGE ( 'NONE', *, *, #271, .F. ) ;
#462 = VECTOR ( 'NONE', #671, 1000.000000000000000 ) ;
#463 = DIRECTION ( 'NONE',  ( -0.000000000000000000, -0.000000000000000000, -1.000000000000000000 ) ) ;
#464 = CARTESIAN_POINT ( 'NONE',  ( -74.51882845188283966, -31.26988044575220016, 3.499999999999999556 ) ) ;
#465 = CARTESIAN_POINT ( 'NONE',  ( 30.48117154811715679, -63.87029288702930785, 10.50000000000000000 ) ) ;
#466 =( NAMED_UNIT ( * ) PLANE_ANGLE_UNIT ( ) SI_UNIT ( $, .RADIAN. ) );
#467 = DIRECTION ( 'NONE',  ( -1.000000000000000000, 0.000000000000000000, 0.000000000000000000 ) ) ;
#468 = VECTOR ( 'NONE', #419, 1000.000000000000000 ) ;
#469 = ADVANCED_FACE ( 'NONE', ( #1220 ), #1111, .F. ) ;
#470 = EDGE_CURVE ( 'NONE', #489, #899, #908, .T. ) ;
#471 = ORIENTED_EDGE ( 'NONE', *, *, #1085, .F. ) ;
#472 = ORIENTED_EDGE ( 'NONE', *, *, #1265, .F. ) ;
#473 = CARTESIAN_POINT ( 'NONE',  ( -69.51882845188283966, 0.000000000000000000, 10.50000000000000000 ) ) ;
#474 = PLANE ( 'NONE',  #1008 ) ;
#475 = VECTOR ( 'NONE', #1020, 1000.000000000000000 ) ;
#476 = CARTESIAN_POINT ( 'NONE',  ( -74.51882845188283966, -78.87029288702929364, 10.50000000000000000 ) ) ;
#477 = EDGE_CURVE ( 'NONE', #1211, #1106, #74, .T. ) ;
#478 = ADVANCED_FACE ( 'NONE', ( #1012 ), #1115, .T. ) ;
#479 = ORIENTED_EDGE ( 'NONE', *, *, #477, .F. ) ;
#480 = VERTEX_POINT ( 'NONE', #214 ) ;
#481 = CARTESIAN_POINT ( 'NONE',  ( -89.51882845188283966, 51.12970711297068505, 3.500000000000000444 ) ) ;
#482 = CARTESIAN_POINT ( 'NONE',  ( -69.51882845188283966, 36.12970711297069926, 5.500000000000000888 ) ) ;
#483 = CARTESIAN_POINT ( 'NONE',  ( -74.51882845188283966, 51.12970711297069215, 3.500000000000000444 ) ) ;
#484 = ORIENTED_EDGE ( 'NONE', *, *, #1022, .T. ) ;
#485 = ORIENTED_EDGE ( 'NONE', *, *, #825, .F. ) ;
#486 = VERTEX_POINT ( 'NONE', #318 ) ;
#487 = DIRECTION ( 'NONE',  ( -1.000000000000000000, -2.040851148208006766E-16, 0.000000000000000000 ) ) ;
#488 = VERTEX_POINT ( 'NONE', #807 ) ;
#489 = VERTEX_POINT ( 'NONE', #919 ) ;
#490 = ORIENTED_EDGE ( 'NONE', *, *, #397, .F. ) ;
#491 = DIRECTION ( 'NONE',  ( -0.000000000000000000, -0.000000000000000000, 1.000000000000000000 ) ) ;
#492 = EDGE_CURVE ( 'NONE', #1210, #790, #1315, .T. ) ;
#493 = ORIENTED_EDGE ( 'NONE', *, *, #231, .T. ) ;
#494 = EDGE_CURVE ( 'NONE', #691, #1292, #609, .T. ) ;
#495 = CARTESIAN_POINT ( 'NONE',  ( -57.51882845188283255, -4.695494683584180892E-15, 0.000000000000000000 ) ) ;
#496 = VERTEX_POINT ( 'NONE', #420 ) ;
#497 = ORIENTED_EDGE ( 'NONE', *, *, #129, .T. ) ;
#498 = LINE ( 'NONE', #204, #200 ) ;
#499 = VERTEX_POINT ( 'NONE', #1217 ) ;
#500 = VECTOR ( 'NONE', #286, 1000.000000000000000 ) ;
#501 = CARTESIAN_POINT ( 'NONE',  ( -89.51882845188282545, -78.87029288702930785, 10.50000000000000000 ) ) ;
#502 = VERTEX_POINT ( 'NONE', #303 ) ;
#503 = CARTESIAN_POINT ( 'NONE',  ( -74.51882845188283966, -56.37029288702930074, 23.74557598610826048 ) ) ;
#504 = VERTEX_POINT ( 'NONE', #199 ) ;
#505 = EDGE_LOOP ( 'NONE', ( #893, #1288, #510, #312 ) ) ;
#506 = DIRECTION ( 'NONE',  ( 0.000000000000000000, -0.000000000000000000, 1.000000000000000000 ) ) ;
#507 = ORIENTED_EDGE ( 'NONE', *, *, #270, .F. ) ;
#508 = DIRECTION ( 'NONE',  ( 1.000000000000000000, 0.000000000000000000, 0.000000000000000000 ) ) ;
#509 = CARTESIAN_POINT ( 'NONE',  ( 30.48117154811715679, 36.12970711297069926, 5.500000000000000888 ) ) ;
#510 = ORIENTED_EDGE ( 'NONE', *, *, #1200, .T. ) ;
#511 = EDGE_CURVE ( 'NONE', #496, #179, #988, .T. ) ;
#512 = EDGE_CURVE ( 'NONE', #998, #816, #1131, .T. ) ;
#513 = ORIENTED_EDGE ( 'NONE', *, *, #537, .T. ) ;
#514 = AXIS2_PLACEMENT_3D ( 'NONE', #717, #1121, #924 ) ;
#515 = LINE ( 'NONE', #1303, #900 ) ;
#516 = AXIS2_PLACEMENT_3D ( 'NONE', #334, #24, #1033 ) ;
#517 = VERTEX_POINT ( 'NONE', #625 ) ;
#518 = LINE ( 'NONE', #1138, #343 ) ;
#519 =( NAMED_UNIT ( * ) PLANE_ANGLE_UNIT ( ) SI_UNIT ( $, .RADIAN. ) );
#520 = DIRECTION ( 'NONE',  ( -1.601283208593975760E-16, 1.000000000000000000, 0.000000000000000000 ) ) ;
#521 = VERTEX_POINT ( 'NONE', #509 ) ;
#522 = EDGE_CURVE ( 'NONE', #790, #417, #6, .T. ) ;
#523 = ORIENTED_EDGE ( 'NONE', *, *, #747, .F. ) ;
#524 = VECTOR ( 'NONE', #852, 1000.000000000000000 ) ;
#525 = CARTESIAN_POINT ( 'NONE',  ( 0.000000000000000000, 13.08293845864483274, 3.499999999999999556 ) ) ;
#526 = CARTESIAN_POINT ( 'NONE',  ( 4.137863281799556550E-15, -20.27518413301654121, 0.000000000000000000 ) ) ;
#527 = DIRECTION ( 'NONE',  ( 0.000000000000000000, -1.000000000000000000, 0.000000000000000000 ) ) ;
#528 = ORIENTED_EDGE ( 'NONE', *, *, #90, .F. ) ;
#529 = PLANE ( 'NONE',  #851 ) ;
#530 = LINE ( 'NONE', #1043, #558 ) ;
#531 = CARTESIAN_POINT ( 'NONE',  ( -57.51882845188283255, -31.26988044575220016, 0.000000000000000000 ) ) ;
#532 = VECTOR ( 'NONE', #1291, 1000.000000000000000 ) ;
#533 = CARTESIAN_POINT ( 'NONE',  ( -57.51882845188282545, -46.11369805472910599, 3.500000000000000444 ) ) ;
#534 = ORIENTED_EDGE ( 'NONE', *, *, #889, .F. ) ;
#535 = PLANE ( 'NONE',  #35 ) ;
#536 = LINE ( 'NONE', #22, #1304 ) ;
#537 = EDGE_CURVE ( 'NONE', #296, #488, #912, .T. ) ;
#538 = EDGE_CURVE ( 'NONE', #517, #489, #1188, .T. ) ;
#539 = CARTESIAN_POINT ( 'NONE',  ( 35.48117154811716745, -78.87029288702929364, 0.000000000000000000 ) ) ;
#540 = VECTOR ( 'NONE', #157, 1000.000000000000000 ) ;
#541 = LINE ( 'NONE', #1047, #1191 ) ;
#542 = CARTESIAN_POINT ( 'NONE',  ( 0.000000000000000000, -31.26988044575220016, 3.499999999999999556 ) ) ;
#543 = ORIENTED_EDGE ( 'NONE', *, *, #985, .F. ) ;
#544 = CARTESIAN_POINT ( 'NONE',  ( 35.48117154811715324, 51.12970711297070636, 10.50000000000000000 ) ) ;
#545 = AXIS2_PLACEMENT_3D ( 'NONE', #195, #603, #506 ) ;
#546 = DIRECTION ( 'NONE',  ( 0.000000000000000000, -1.000000000000000000, 0.000000000000000000 ) ) ;
#547 = LINE ( 'NONE', #437, #897 ) ;
#548 = ADVANCED_FACE ( 'NONE', ( #682 ), #102, .T. ) ;
#549 = FACE_OUTER_BOUND ( 'NONE', #86, .T. ) ;
#550 = FACE_OUTER_BOUND ( 'NONE', #68, .T. ) ;
#551 = VECTOR ( 'NONE', #345, 1000.000000000000000 ) ;
#552 = FACE_OUTER_BOUND ( 'NONE', #1310, .T. ) ;
#553 = VECTOR ( 'NONE', #745, 1000.000000000000000 ) ;
#554 = CARTESIAN_POINT ( 'NONE',  ( 35.48117154811715324, 51.12970711297070636, 3.500000000000000444 ) ) ;
#555 = DIRECTION ( 'NONE',  ( -1.000000000000000000, 0.000000000000000000, 0.000000000000000000 ) ) ;
#556 = EDGE_CURVE ( 'NONE', #389, #404, #820, .T. ) ;
#557 = DIRECTION ( 'NONE',  ( -1.067522139062650425E-16, 1.000000000000000000, -0.000000000000000000 ) ) ;
#558 = VECTOR ( 'NONE', #929, 1000.000000000000000 ) ;
#559 = DIRECTION ( 'NONE',  ( 8.163404592832033966E-17, -1.000000000000000000, 0.000000000000000000 ) ) ;
#560 = PRODUCT_DEFINITION_CONTEXT ( 'detailed design', #1320, 'design' ) ;
#561 = PLANE ( 'NONE',  #622 ) ;
#562 = CARTESIAN_POINT ( 'NONE',  ( 4.137863281799556550E-15, -20.27518413301654121, 3.499999999999999556 ) ) ;
#563 = DIRECTION ( 'NONE',  ( 0.000000000000000000, -1.000000000000000000, 0.000000000000000000 ) ) ;
#564 = DIRECTION ( 'NONE',  ( 1.000000000000000000, 0.000000000000000000, 0.000000000000000000 ) ) ;
#565 = CARTESIAN_POINT ( 'NONE',  ( -74.51882845188283966, -78.87029288702929364, 0.000000000000000000 ) ) ;
#566 = ORIENTED_EDGE ( 'NONE', *, *, #414, .T. ) ;
#567 = LINE ( 'NONE', #247, #383 ) ;
#568 = CARTESIAN_POINT ( 'NONE',  ( 50.48117154811715324, 51.12970711297070636, 10.50000000000000000 ) ) ;
#569 = CARTESIAN_POINT ( 'NONE',  ( 30.48117154811715679, 0.000000000000000000, 5.500000000000000888 ) ) ;
#570 = FACE_OUTER_BOUND ( 'NONE', #1044, .T. ) ;
#571 = COLOUR_RGB ( '',0.7921568627450980005, 0.8196078431372548767, 0.9333333333333333481 ) ;
#572 = ORIENTED_EDGE ( 'NONE', *, *, #1173, .F. ) ;
#573 = ORIENTED_EDGE ( 'NONE', *, *, #733, .T. ) ;
#574 = DIRECTION ( 'NONE',  ( -0.000000000000000000, 0.000000000000000000, 1.000000000000000000 ) ) ;
#575 = CARTESIAN_POINT ( 'NONE',  ( -57.51882845188283255, -20.27518413301655187, 0.000000000000000000 ) ) ;
#576 = CARTESIAN_POINT ( 'NONE',  ( 0.000000000000000000, 18.37311228067051161, 23.74557598610826048 ) ) ;
#577 = AXIS2_PLACEMENT_3D ( 'NONE', #207, #175, #520 ) ;
#578 = LINE ( 'NONE', #476, #532 ) ;
#579 = VERTEX_POINT ( 'NONE', #905 ) ;
#580 = ORIENTED_EDGE ( 'NONE', *, *, #453, .F. ) ;
#581 = ORIENTED_EDGE ( 'NONE', *, *, #180, .T. ) ;
#582 = CARTESIAN_POINT ( 'NONE',  ( -69.51882845188283966, -63.87029288702930785, 10.50000000000000000 ) ) ;
#583 = PLANE ( 'NONE',  #772 ) ;
#584 = PRESENTATION_STYLE_ASSIGNMENT (( #804 ) ) ;
#585 = ORIENTED_EDGE ( 'NONE', *, *, #944, .F. ) ;
#586 = VERTEX_POINT ( 'NONE', #582 ) ;
#587 = EDGE_CURVE ( 'NONE', #1021, #899, #84, .T. ) ;
#588 = ORIENTED_EDGE ( 'NONE', *, *, #841, .T. ) ;
#589 = EDGE_CURVE ( 'NONE', #844, #1094, #760, .T. ) ;
#590 = VECTOR ( 'NONE', #467, 1000.000000000000000 ) ;
#591 = LINE ( 'NONE', #408, #370 ) ;
#592 = EDGE_CURVE ( 'NONE', #1010, #502, #1166, .T. ) ;
#593 = ORIENTED_EDGE ( 'NONE', *, *, #114, .T. ) ;
#594 =( LENGTH_UNIT ( ) NAMED_UNIT ( * ) SI_UNIT ( .MILLI., .METRE. ) );
#595 = EDGE_LOOP ( 'NONE', ( #993, #1193, #1194, #192 ) ) ;
#596 = ORIENTED_EDGE ( 'NONE', *, *, #1023, .T. ) ;
#597 = DIRECTION ( 'NONE',  ( 0.000000000000000000, -0.000000000000000000, -1.000000000000000000 ) ) ;
#598 = EDGE_LOOP ( 'NONE', ( #817, #208, #1126, #687 ) ) ;
#599 = LINE ( 'NONE', #918, #70 ) ;
#600 = ORIENTED_EDGE ( 'NONE', *, *, #280, .F. ) ;
#601 = EDGE_LOOP ( 'NONE', ( #885, #357, #672, #1117 ) ) ;
#602 = ORIENTED_EDGE ( 'NONE', *, *, #1296, .F. ) ;
#603 = DIRECTION ( 'NONE',  ( 0.000000000000000000, 1.000000000000000000, 0.000000000000000000 ) ) ;
#604 = ORIENTED_EDGE ( 'NONE', *, *, #1075, .T. ) ;
#605 = AXIS2_PLACEMENT_3D ( 'NONE', #393, #88, #597 ) ;
#606 = DIRECTION ( 'NONE',  ( 0.000000000000000000, 1.000000000000000000, 0.000000000000000000 ) ) ;
#607 = EDGE_CURVE ( 'NONE', #586, #1227, #346, .T. ) ;
#608 = ADVANCED_FACE ( 'NONE', ( #457 ), #1058, .F. ) ;
#609 = LINE ( 'NONE', #1324, #305 ) ;
#610 = ORIENTED_EDGE ( 'NONE', *, *, #251, .F. ) ;
#611 = ORIENTED_EDGE ( 'NONE', *, *, #1318, .T. ) ;
#612 = DIRECTION ( 'NONE',  ( -1.000000000000000000, -4.625929269271485914E-16, 0.000000000000000000 ) ) ;
#613 = VECTOR ( 'NONE', #642, 1000.000000000000000 ) ;
#614 = VERTEX_POINT ( 'NONE', #957 ) ;
#615 = CARTESIAN_POINT ( 'NONE',  ( -57.51882845188282545, -56.37029288702931495, 0.000000000000000000 ) ) ;
#616 = EDGE_CURVE ( 'NONE', #579, #389, #42, .T. ) ;
#617 = PRODUCT_DEFINITION ( 'UNKNOWN', '', #317, #560 ) ;
#618 = DIRECTION ( 'NONE',  ( -1.067522139062650671E-16, 1.000000000000000000, -0.000000000000000000 ) ) ;
#619 = EDGE_LOOP ( 'NONE', ( #233, #81, #20, #224 ) ) ;
#620 = EDGE_LOOP ( 'NONE', ( #372, #588, #291, #771 ) ) ;
#621 = VECTOR ( 'NONE', #358, 1000.000000000000000 ) ;
#622 = AXIS2_PLACEMENT_3D ( 'NONE', #965, #46, #1274 ) ;
#623 = DIRECTION ( 'NONE',  ( -1.000000000000000000, 0.000000000000000000, 0.000000000000000000 ) ) ;
#624 = LINE ( 'NONE', #426, #97 ) ;
#625 = CARTESIAN_POINT ( 'NONE',  ( -74.51882845188283966, -31.26988044575220016, 0.000000000000000000 ) ) ;
#626 = CARTESIAN_POINT ( 'NONE',  ( -74.51882845188283966, -78.87029288702929364, 10.50000000000000000 ) ) ;
#627 = ORIENTED_EDGE ( 'NONE', *, *, #522, .F. ) ;
#628 = AXIS2_PLACEMENT_3D ( 'NONE', #424, #1144, #935 ) ;
#629 = DIRECTION ( 'NONE',  ( -0.000000000000000000, -0.000000000000000000, 1.000000000000000000 ) ) ;
#630 = DIRECTION ( 'NONE',  ( 0.000000000000000000, -0.000000000000000000, 1.000000000000000000 ) ) ;
#631 = DIRECTION ( 'NONE',  ( -0.000000000000000000, 0.000000000000000000, 1.000000000000000000 ) ) ;
#632 = PLANE ( 'NONE',  #1213 ) ;
#633 = ORIENTED_EDGE ( 'NONE', *, *, #168, .F. ) ;
#634 = LINE ( 'NONE', #1147, #892 ) ;
#635 = ADVANCED_FACE ( 'NONE', ( #550 ), #674, .F. ) ;
#636 = EDGE_CURVE ( 'NONE', #1109, #404, #359, .T. ) ;
#637 = CARTESIAN_POINT ( 'NONE',  ( 35.48117154811716745, -78.87029288702929364, 3.500000000000002220 ) ) ;
#638 = VECTOR ( 'NONE', #1283, 1000.000000000000000 ) ;
#639 = CARTESIAN_POINT ( 'NONE',  ( -57.51882845188283255, -4.695494683584180892E-15, 3.499999999999999556 ) ) ;
#640 = DIRECTION ( 'NONE',  ( -8.163404592832032733E-17, 1.000000000000000000, 0.000000000000000000 ) ) ;
#641 = VECTOR ( 'NONE', #739, 1000.000000000000000 ) ;
#642 = DIRECTION ( 'NONE',  ( 8.163404592832032733E-17, -1.000000000000000000, 0.000000000000000000 ) ) ;
#643 = ORIENTED_EDGE ( 'NONE', *, *, #439, .F. ) ;
#644 = DIRECTION ( 'NONE',  ( 0.000000000000000000, 1.000000000000000000, 0.000000000000000000 ) ) ;
#645 = VECTOR ( 'NONE', #243, 1000.000000000000000 ) ;
#646 = FACE_OUTER_BOUND ( 'NONE', #598, .T. ) ;
#647 = FACE_OUTER_BOUND ( 'NONE', #698, .T. ) ;
#648 = EDGE_CURVE ( 'NONE', #896, #1312, #1080, .T. ) ;
#649 = EDGE_CURVE ( 'NONE', #787, #488, #756, .T. ) ;
#650 = DIRECTION ( 'NONE',  ( 1.067522139062650671E-16, -1.000000000000000000, 0.000000000000000000 ) ) ;
#651 = CARTESIAN_POINT ( 'NONE',  ( -0.000000000000000000, 3.529294671693605778, 0.000000000000000000 ) ) ;
#652 = DIRECTION ( 'NONE',  ( -0.000000000000000000, -0.000000000000000000, -1.000000000000000000 ) ) ;
#653 = ADVANCED_FACE ( 'NONE', ( #1268 ), #951, .F. ) ;
#654 = CARTESIAN_POINT ( 'NONE',  ( 0.000000000000000000, -7.465401641042038960, 3.499999999999999556 ) ) ;
#655 = VECTOR ( 'NONE', #455, 1000.000000000000000 ) ;
#656 = CARTESIAN_POINT ( 'NONE',  ( -74.51882845188283966, 51.12970711297070636, 0.000000000000000000 ) ) ;
#657 = DIRECTION ( 'NONE',  ( -0.000000000000000000, -0.000000000000000000, 1.000000000000000000 ) ) ;
#658 = FACE_OUTER_BOUND ( 'NONE', #396, .T. ) ;
#659 = FACE_OUTER_BOUND ( 'NONE', #71, .T. ) ;
#660 = FACE_OUTER_BOUND ( 'NONE', #601, .T. ) ;
#661 = CARTESIAN_POINT ( 'NONE',  ( 0.000000000000000000, 18.37311228067051161, 3.499999999999999556 ) ) ;
#662 = CARTESIAN_POINT ( 'NONE',  ( 30.48117154811715679, 36.12970711297069926, 5.500000000000000888 ) ) ;
#663 = APPLICATION_PROTOCOL_DEFINITION ( 'draft international standard', 'automotive_design', 1998, #1320 ) ;
#664 = PLANE ( 'NONE',  #1039 ) ;
#665 = ORIENTED_EDGE ( 'NONE', *, *, #1200, .F. ) ;
#666 = VECTOR ( 'NONE', #268, 1000.000000000000000 ) ;
#667 = LINE ( 'NONE', #253, #551 ) ;
#668 = CARTESIAN_POINT ( 'NONE',  ( -74.51882845188283966, -20.27518413301655187, 23.74557598610826048 ) ) ;
#669 = CARTESIAN_POINT ( 'NONE',  ( -74.51882845188283966, 3.529294671693605778, 3.499999999999999556 ) ) ;
#670 =( LENGTH_UNIT ( ) NAMED_UNIT ( * ) SI_UNIT ( .MILLI., .METRE. ) );
#671 = DIRECTION ( 'NONE',  ( -1.000000000000000000, 0.000000000000000000, 0.000000000000000000 ) ) ;
#672 = ORIENTED_EDGE ( 'NONE', *, *, #90, .T. ) ;
#673 = CARTESIAN_POINT ( 'NONE',  ( -74.51882845188283966, 18.37311228067051161, 23.74557598610826048 ) ) ;
#674 = PLANE ( 'NONE',  #2 ) ;
#675 = DIRECTION ( 'NONE',  ( -0.000000000000000000, -0.000000000000000000, 1.000000000000000000 ) ) ;
#676 = LINE ( 'NONE', #1278, #427 ) ;
#677 = VECTOR ( 'NONE', #1107, 1000.000000000000000 ) ;
#678 = ORIENTED_EDGE ( 'NONE', *, *, #864, .F. ) ;
#679 = VECTOR ( 'NONE', #1049, 1000.000000000000000 ) ;
#680 = EDGE_LOOP ( 'NONE', ( #78, #1017, #725, #187, #611, #904 ) ) ;
#681 = ORIENTED_EDGE ( 'NONE', *, *, #1203, .T. ) ;
#682 = FACE_OUTER_BOUND ( 'NONE', #53, .T. ) ;
#683 = LINE ( 'NONE', #662, #152 ) ;
#684 = CARTESIAN_POINT ( 'NONE',  ( -74.51882845188283966, -78.87029288702929364, 0.000000000000000000 ) ) ;
#685 = AXIS2_PLACEMENT_3D ( 'NONE', #917, #1026, #746 ) ;
#686 = EDGE_CURVE ( 'NONE', #586, #295, #980, .T. ) ;
#687 = ORIENTED_EDGE ( 'NONE', *, *, #765, .T. ) ;
#688 = VERTEX_POINT ( 'NONE', #575 ) ;
#689 = ORIENTED_EDGE ( 'NONE', *, *, #1280, .F. ) ;
#690 = LINE ( 'NONE', #307, #838 ) ;
#691 = VERTEX_POINT ( 'NONE', #1071 ) ;
#692 = DIRECTION ( 'NONE',  ( 1.000000000000000000, 0.000000000000000000, 0.000000000000000000 ) ) ;
#693 = ORIENTED_EDGE ( 'NONE', *, *, #592, .F. ) ;
#694 = EDGE_CURVE ( 'NONE', #914, #1010, #353, .T. ) ;
#695 = ORIENTED_EDGE ( 'NONE', *, *, #636, .T. ) ;
#696 = AXIS2_PLACEMENT_3D ( 'NONE', #990, #1313, #198 ) ;
#697 = CARTESIAN_POINT ( 'NONE',  ( 35.48117154811716034, 18.37311228067051161, 0.000000000000000000 ) ) ;
#698 = EDGE_LOOP ( 'NONE', ( #3, #1319, #174, #98 ) ) ;
#699 = CARTESIAN_POINT ( 'NONE',  ( -74.51882845188283966, 28.62970711297070281, 3.499999999999999556 ) ) ;
#700 = ORIENTED_EDGE ( 'NONE', *, *, #129, .F. ) ;
#701 = EDGE_LOOP ( 'NONE', ( #1025, #73, #865, #390 ) ) ;
#702 = EDGE_LOOP ( 'NONE', ( #801, #1309, #779, #201 ) ) ;
#703 = CARTESIAN_POINT ( 'NONE',  ( 35.48117154811716034, 13.08293845864483274, 0.000000000000000000 ) ) ;
#704 = EDGE_CURVE ( 'NONE', #1109, #579, #254, .T. ) ;
#705 = EDGE_CURVE ( 'NONE', #1214, #205, #62, .T. ) ;
#706 = ORIENTED_EDGE ( 'NONE', *, *, #251, .T. ) ;
#707 = DIRECTION ( 'NONE',  ( 8.163404592832032733E-17, -1.000000000000000000, 0.000000000000000000 ) ) ;
#708 = VECTOR ( 'NONE', #149, 1000.000000000000000 ) ;
#709 = CARTESIAN_POINT ( 'NONE',  ( 0.000000000000000000, 0.000000000000000000, 3.500000000000000444 ) ) ;
#710 = ORIENTED_EDGE ( 'NONE', *, *, #470, .T. ) ;
#711 = ORIENTED_EDGE ( 'NONE', *, *, #238, .F. ) ;
#712 = CARTESIAN_POINT ( 'NONE',  ( 18.48117154811716389, 18.37311228067051161, 0.000000000000000000 ) ) ;
#713 = EDGE_CURVE ( 'NONE', #382, #93, #854, .T. ) ;
#714 = EDGE_CURVE ( 'NONE', #926, #382, #1263, .T. ) ;
#715 = ORIENTED_EDGE ( 'NONE', *, *, #30, .F. ) ;
#716 = VECTOR ( 'NONE', #868, 1000.000000000000000 ) ;
#717 = CARTESIAN_POINT ( 'NONE',  ( -89.51882845188283966, 51.12970711297068505, 3.500000000000000444 ) ) ;
#718 = CARTESIAN_POINT ( 'NONE',  ( -74.51882845188283966, 51.12970711297069215, 3.500000000000000444 ) ) ;
#719 = ORIENTED_EDGE ( 'NONE', *, *, #1003, .T. ) ;
#720 = VERTEX_POINT ( 'NONE', #464 ) ;
#721 = MECHANICAL_DESIGN_GEOMETRIC_PRESENTATION_REPRESENTATION (  '', ( #886 ), #1127 ) ;
#722 = LINE ( 'NONE', #818, #1065 ) ;
#723 = DIRECTION ( 'NONE',  ( 8.163404592832032733E-17, -1.000000000000000000, 0.000000000000000000 ) ) ;
#724 = DIRECTION ( 'NONE',  ( -1.000000000000000000, 0.000000000000000000, 0.000000000000000000 ) ) ;
#725 = ORIENTED_EDGE ( 'NONE', *, *, #18, .F. ) ;
#726 = VERTEX_POINT ( 'NONE', #568 ) ;
#727 = FACE_OUTER_BOUND ( 'NONE', #300, .T. ) ;
#728 = VECTOR ( 'NONE', #341, 1000.000000000000000 ) ;
#729 = CARTESIAN_POINT ( 'NONE',  ( -57.51882845188283255, -4.695494683584180892E-15, 0.000000000000000000 ) ) ;
#730 = CARTESIAN_POINT ( 'NONE',  ( -57.51882845188283255, 3.529294671693605778, 3.500000000000000444 ) ) ;
#731 = CARTESIAN_POINT ( 'NONE',  ( 18.48117154811716389, 1.508692806968163344E-15, 5.500000000000000888 ) ) ;
#732 = EDGE_CURVE ( 'NONE', #304, #1021, #56, .T. ) ;
#733 = EDGE_CURVE ( 'NONE', #1095, #899, #676, .T. ) ;
#734 = VERTEX_POINT ( 'NONE', #460 ) ;
#735 = ADVANCED_FACE ( 'NONE', ( #659 ), #664, .F. ) ;
#736 = AXIS2_PLACEMENT_3D ( 'NONE', #741, #241, #228 ) ;
#737 = FACE_BOUND ( 'NONE', #702, .T. ) ;
#738 = DIRECTION ( 'NONE',  ( -0.000000000000000000, -0.000000000000000000, -1.000000000000000000 ) ) ;
#739 = DIRECTION ( 'NONE',  ( -0.000000000000000000, -0.000000000000000000, -1.000000000000000000 ) ) ;
#740 = AXIS2_PLACEMENT_3D ( 'NONE', #279, #563, #150 ) ;
#741 = CARTESIAN_POINT ( 'NONE',  ( 35.48117154811715324, 51.12970711297070636, 10.50000000000000000 ) ) ;
#742 = LINE ( 'NONE', #1240, #1255 ) ;
#743 = LINE ( 'NONE', #230, #613 ) ;
#744 = FACE_OUTER_BOUND ( 'NONE', #276, .T. ) ;
#745 = DIRECTION ( 'NONE',  ( -8.163404592832032733E-17, 1.000000000000000000, 0.000000000000000000 ) ) ;
#746 = DIRECTION ( 'NONE',  ( -0.000000000000000000, 0.000000000000000000, -1.000000000000000000 ) ) ;
#747 = EDGE_CURVE ( 'NONE', #285, #1227, #356, .T. ) ;
#748 = EDGE_CURVE ( 'NONE', #879, #1106, #1184, .T. ) ;
#749 = FACE_OUTER_BOUND ( 'NONE', #805, .T. ) ;
#750 = VECTOR ( 'NONE', #1161, 1000.000000000000000 ) ;
#751 = LINE ( 'NONE', #651, #679 ) ;
#752 = CARTESIAN_POINT ( 'NONE',  ( -57.51882845188283255, 28.62970711297068860, 0.000000000000000000 ) ) ;
#753 = EDGE_CURVE ( 'NONE', #456, #914, #1272, .T. ) ;
#754 = DIRECTION ( 'NONE',  ( -0.000000000000000000, -0.000000000000000000, -1.000000000000000000 ) ) ;
#755 = DIRECTION ( 'NONE',  ( 1.000000000000000000, -1.632680918566405413E-15, 0.000000000000000000 ) ) ;
#756 = LINE ( 'NONE', #165, #362 ) ;
#757 = PLANE ( 'NONE',  #823 ) ;
#758 = VECTOR ( 'NONE', #966, 1000.000000000000000 ) ;
#759 = LINE ( 'NONE', #673, #340 ) ;
#760 = LINE ( 'NONE', #481, #540 ) ;
#761 = DIRECTION ( 'NONE',  ( 0.000000000000000000, -0.000000000000000000, 1.000000000000000000 ) ) ;
#762 = DIRECTION ( 'NONE',  ( -0.000000000000000000, -0.000000000000000000, 1.000000000000000000 ) ) ;
#763 = ORIENTED_EDGE ( 'NONE', *, *, #713, .F. ) ;
#764 = EDGE_CURVE ( 'NONE', #871, #1323, #578, .T. ) ;
#765 = EDGE_CURVE ( 'NONE', #486, #295, #1159, .T. ) ;
#766 = ORIENTED_EDGE ( 'NONE', *, *, #705, .T. ) ;
#767 = DIRECTION ( 'NONE',  ( -0.000000000000000000, -0.000000000000000000, -1.000000000000000000 ) ) ;
#768 = VECTOR ( 'NONE', #248, 1000.000000000000000 ) ;
#769 = DIRECTION ( 'NONE',  ( 0.000000000000000000, -1.000000000000000000, 0.000000000000000000 ) ) ;
#770 = LINE ( 'NONE', #483, #351 ) ;
#771 = ORIENTED_EDGE ( 'NONE', *, *, #512, .F. ) ;
#772 = AXIS2_PLACEMENT_3D ( 'NONE', #576, #1295, #43 ) ;
#773 = LINE ( 'NONE', #1057, #621 ) ;
#774 = DIRECTION ( 'NONE',  ( 0.000000000000000000, -1.000000000000000000, 0.000000000000000000 ) ) ;
#775 = CARTESIAN_POINT ( 'NONE',  ( 4.137863281799556550E-15, -20.27518413301654121, 23.74557598610826048 ) ) ;
#776 = LINE ( 'NONE', #146, #1209 ) ;
#777 = ORIENTED_EDGE ( 'NONE', *, *, #1164, .F. ) ;
#778 = PRESENTATION_LAYER_ASSIGNMENT (  '', '', ( #886 ) ) ;
#779 = ORIENTED_EDGE ( 'NONE', *, *, #705, .F. ) ;
#780 = ORIENTED_EDGE ( 'NONE', *, *, #616, .F. ) ;
#781 = DIRECTION ( 'NONE',  ( -0.000000000000000000, -0.000000000000000000, -1.000000000000000000 ) ) ;
#782 = DIRECTION ( 'NONE',  ( 0.000000000000000000, -0.000000000000000000, -1.000000000000000000 ) ) ;
#783 = ADVANCED_FACE ( 'NONE', ( #552 ), #974, .F. ) ;
#784 = CARTESIAN_POINT ( 'NONE',  ( -57.51882845188283255, 28.62970711297068860, 3.499999999999999556 ) ) ;
#785 = VERTEX_POINT ( 'NONE', #1062 ) ;
#786 = AXIS2_PLACEMENT_3D ( 'NONE', #36, #1143, #225 ) ;
#787 = VERTEX_POINT ( 'NONE', #964 ) ;
#788 = ORIENTED_EDGE ( 'NONE', *, *, #1228, .F. ) ;
#789 = PLANE ( 'NONE',  #740 ) ;
#790 = VERTEX_POINT ( 'NONE', #52 ) ;
#791 = CARTESIAN_POINT ( 'NONE',  ( 18.48117154811716745, -40.82352423270341291, 3.499999999999999556 ) ) ;
#792 = VECTOR ( 'NONE', #829, 1000.000000000000000 ) ;
#793 = EDGE_CURVE ( 'NONE', #734, #720, #770, .T. ) ;
#794 = ORIENTED_EDGE ( 'NONE', *, *, #397, .T. ) ;
#795 = EDGE_LOOP ( 'NONE', ( #821, #920, #294, #815 ) ) ;
#796 = DIRECTION ( 'NONE',  ( 8.163404592832032733E-17, -1.000000000000000000, 0.000000000000000000 ) ) ;
#797 = ORIENTED_EDGE ( 'NONE', *, *, #649, .T. ) ;
#798 = CARTESIAN_POINT ( 'NONE',  ( -57.51882845188283255, -20.27518413301655187, 3.500000000000000444 ) ) ;
#799 = VERTEX_POINT ( 'NONE', #876 ) ;
#800 = ORIENTED_EDGE ( 'NONE', *, *, #280, .T. ) ;
#801 = ORIENTED_EDGE ( 'NONE', *, *, #963, .T. ) ;
#802 = DIRECTION ( 'NONE',  ( -0.000000000000000000, -0.000000000000000000, -1.000000000000000000 ) ) ;
#803 = EDGE_LOOP ( 'NONE', ( #1116, #763, #373, #313 ) ) ;
#804 = SURFACE_STYLE_USAGE ( .BOTH. , #177 ) ;
#805 = EDGE_LOOP ( 'NONE', ( #942, #794, #710, #857 ) ) ;
#806 = VECTOR ( 'NONE', #1249, 1000.000000000000000 ) ;
#807 = CARTESIAN_POINT ( 'NONE',  ( -74.51882845188283966, 51.12970711297070636, 0.000000000000000000 ) ) ;
#808 = ORIENTED_EDGE ( 'NONE', *, *, #764, .T. ) ;
#809 = ORIENTED_EDGE ( 'NONE', *, *, #556, .T. ) ;
#810 = CARTESIAN_POINT ( 'NONE',  ( 35.48117154811716745, -40.82352423270341291, 3.499999999999999556 ) ) ;
#811 = ORIENTED_EDGE ( 'NONE', *, *, #151, .F. ) ;
#812 = CARTESIAN_POINT ( 'NONE',  ( 0.000000000000000000, 36.12970711297069926, 5.500000000000000888 ) ) ;
#813 = VECTOR ( 'NONE', #366, 1000.000000000000000 ) ;
#814 = DIRECTION ( 'NONE',  ( -0.000000000000000000, -0.000000000000000000, -1.000000000000000000 ) ) ;
#815 = ORIENTED_EDGE ( 'NONE', *, *, #1298, .F. ) ;
#816 = VERTEX_POINT ( 'NONE', #1176 ) ;
#817 = ORIENTED_EDGE ( 'NONE', *, *, #399, .T. ) ;
#818 = CARTESIAN_POINT ( 'NONE',  ( -0.000000000000000000, 36.12970711297069926, 10.50000000000000000 ) ) ;
#819 = LINE ( 'NONE', #1035, #641 ) ;
#820 = LINE ( 'NONE', #277, #981 ) ;
#821 = ORIENTED_EDGE ( 'NONE', *, *, #732, .T. ) ;
#822 = ORIENTED_EDGE ( 'NONE', *, *, #922, .T. ) ;
#823 = AXIS2_PLACEMENT_3D ( 'NONE', #1163, #903, #508 ) ;
#824 = LINE ( 'NONE', #729, #40 ) ;
#825 = EDGE_CURVE ( 'NONE', #61, #197, #264, .T. ) ;
#826 = DIRECTION ( 'NONE',  ( 1.000000000000000000, 0.000000000000000000, 0.000000000000000000 ) ) ;
#827 = EDGE_CURVE ( 'NONE', #1327, #392, #776, .T. ) ;
#828 = ADVANCED_FACE ( 'NONE', ( #570 ), #983, .T. ) ;
#829 = DIRECTION ( 'NONE',  ( 1.000000000000000000, 9.251858538542971828E-16, -0.000000000000000000 ) ) ;
#830 = ORIENTED_EDGE ( 'NONE', *, *, #29, .T. ) ;
#831 = ORIENTED_EDGE ( 'NONE', *, *, #556, .F. ) ;
#832 = LINE ( 'NONE', #14, #954 ) ;
#833 = DIRECTION ( 'NONE',  ( -0.000000000000000000, -0.000000000000000000, 1.000000000000000000 ) ) ;
#834 = LINE ( 'NONE', #323, #973 ) ;
#835 = DIRECTION ( 'NONE',  ( 1.000000000000000000, 0.000000000000000000, 0.000000000000000000 ) ) ;
#836 = LINE ( 'NONE', #1256, #141 ) ;
#837 = DIRECTION ( 'NONE',  ( 0.000000000000000000, 0.000000000000000000, 1.000000000000000000 ) ) ;
#838 = VECTOR ( 'NONE', #182, 1000.000000000000000 ) ;
#839 = DIRECTION ( 'NONE',  ( -8.163404592832032733E-17, 1.000000000000000000, 0.000000000000000000 ) ) ;
#840 = EDGE_CURVE ( 'NONE', #799, #392, #955, .T. ) ;
#841 = EDGE_CURVE ( 'NONE', #320, #480, #371, .T. ) ;
#842 = DIRECTION ( 'NONE',  ( 0.000000000000000000, 1.000000000000000000, -0.000000000000000000 ) ) ;
#843 = LINE ( 'NONE', #961, #445 ) ;
#844 = VERTEX_POINT ( 'NONE', #245 ) ;
#845 = PLANE ( 'NONE',  #54 ) ;
#846 = EDGE_CURVE ( 'NONE', #969, #871, #1053, .T. ) ;
#847 = EDGE_CURVE ( 'NONE', #1094, #871, #856, .T. ) ;
#848 = CARTESIAN_POINT ( 'NONE',  ( -74.51882845188283966, -7.465401641042038960, 3.499999999999999556 ) ) ;
#849 = VECTOR ( 'NONE', #227, 1000.000000000000000 ) ;
#850 =( NAMED_UNIT ( * ) SI_UNIT ( $, .STERADIAN. ) SOLID_ANGLE_UNIT ( ) );
#851 = AXIS2_PLACEMENT_3D ( 'NONE', #927, #431, #328 ) ;
#852 = DIRECTION ( 'NONE',  ( 8.163404592832032733E-17, -1.000000000000000000, 0.000000000000000000 ) ) ;
#853 = DIRECTION ( 'NONE',  ( -1.000000000000000000, 0.000000000000000000, 0.000000000000000000 ) ) ;
#854 = LINE ( 'NONE', #668, #126 ) ;
#855 = VECTOR ( 'NONE', #428, 1000.000000000000000 ) ;
#856 = LINE ( 'NONE', #1266, #1101 ) ;
#857 = ORIENTED_EDGE ( 'NONE', *, *, #733, .F. ) ;
#858 = CARTESIAN_POINT ( 'NONE',  ( 18.48117154811716389, 18.37311228067051161, 23.74557598610826048 ) ) ;
#859 = LINE ( 'NONE', #176, #716 ) ;
#860 = SURFACE_STYLE_USAGE ( .BOTH. , #1277 ) ;
#861 = ADVANCED_FACE ( 'NONE', ( #349 ), #757, .F. ) ;
#862 = DIRECTION ( 'NONE',  ( 1.000000000000000000, 0.000000000000000000, 0.000000000000000000 ) ) ;
#863 = VECTOR ( 'NONE', #762, 1000.000000000000000 ) ;
#864 = EDGE_CURVE ( 'NONE', #94, #787, #380, .T. ) ;
#865 = ORIENTED_EDGE ( 'NONE', *, *, #297, .F. ) ;
#866 = LINE ( 'NONE', #1070, #1297 ) ;
#867 = CARTESIAN_POINT ( 'NONE',  ( 0.000000000000000000, -56.37029288702931495, 0.000000000000000000 ) ) ;
#868 = DIRECTION ( 'NONE',  ( -0.000000000000000000, -0.000000000000000000, -1.000000000000000000 ) ) ;
#869 = LINE ( 'NONE', #459, #948 ) ;
#870 = DIRECTION ( 'NONE',  ( 1.000000000000000000, 0.000000000000000000, 0.000000000000000000 ) ) ;
#871 = VERTEX_POINT ( 'NONE', #501 ) ;
#872 = DIRECTION ( 'NONE',  ( 1.067522139062650425E-16, -1.000000000000000000, 0.000000000000000000 ) ) ;
#873 = CARTESIAN_POINT ( 'NONE',  ( -57.51882845188283255, -31.26988044575220016, 23.74557598610826048 ) ) ;
#874 = VECTOR ( 'NONE', #657, 1000.000000000000000 ) ;
#875 = FACE_OUTER_BOUND ( 'NONE', #701, .T. ) ;
#876 = CARTESIAN_POINT ( 'NONE',  ( 35.48117154811716034, 13.08293845864483274, 3.499999999999999556 ) ) ;
#877 = ORIENTED_EDGE ( 'NONE', *, *, #793, .F. ) ;
#878 = UNCERTAINTY_MEASURE_WITH_UNIT (LENGTH_MEASURE( 1.000000000000000082E-05 ), #670, 'distance_accuracy_value', 'NONE');
#879 = VERTEX_POINT ( 'NONE', #684 ) ;
#880 = CARTESIAN_POINT ( 'NONE',  ( 35.48117154811716034, 18.37311228067051161, 23.74557598610826048 ) ) ;
#881 = ADVANCED_FACE ( 'NONE', ( #1093 ), #1192, .T. ) ;
#882 = ADVANCED_FACE ( 'NONE', ( #403 ), #82, .F. ) ;
#883 = DIRECTION ( 'NONE',  ( 0.000000000000000000, 1.000000000000000000, 0.000000000000000000 ) ) ;
#884 = DIRECTION ( 'NONE',  ( -0.000000000000000000, -0.000000000000000000, -1.000000000000000000 ) ) ;
#885 = ORIENTED_EDGE ( 'NONE', *, *, #492, .T. ) ;
#886 = STYLED_ITEM ( 'NONE', ( #1060 ), #1305 ) ;
#887 = ORIENTED_EDGE ( 'NONE', *, *, #538, .T. ) ;
#888 = ORIENTED_EDGE ( 'NONE', *, *, #477, .T. ) ;
#889 = EDGE_CURVE ( 'NONE', #285, #521, #206, .T. ) ;
#890 = CARTESIAN_POINT ( 'NONE',  ( -57.51882845188283255, -31.26988044575220016, 3.499999999999999556 ) ) ;
#891 = ORIENTED_EDGE ( 'NONE', *, *, #470, .F. ) ;
#892 = VECTOR ( 'NONE', #940, 1000.000000000000000 ) ;
#893 = ORIENTED_EDGE ( 'NONE', *, *, #686, .F. ) ;
#894 = ORIENTED_EDGE ( 'NONE', *, *, #959, .F. ) ;
#895 = CARTESIAN_POINT ( 'NONE',  ( -74.51882845188283966, -20.27518413301655187, 3.499999999999999556 ) ) ;
#896 = VERTEX_POINT ( 'NONE', #784 ) ;
#897 = VECTOR ( 'NONE', #738, 1000.000000000000000 ) ;
#898 = ORIENTED_EDGE ( 'NONE', *, *, #538, .F. ) ;
#899 = VERTEX_POINT ( 'NONE', #1299 ) ;
#900 = VECTOR ( 'NONE', #80, 1000.000000000000000 ) ;
#901 = LINE ( 'NONE', #1009, #333 ) ;
#902 = ORIENTED_EDGE ( 'NONE', *, *, #414, .F. ) ;
#903 = DIRECTION ( 'NONE',  ( -0.000000000000000000, 0.000000000000000000, 1.000000000000000000 ) ) ;
#904 = ORIENTED_EDGE ( 'NONE', *, *, #170, .T. ) ;
#905 = CARTESIAN_POINT ( 'NONE',  ( 18.48117154811716389, 18.37311228067051161, 3.499999999999999556 ) ) ;
#906 = VERTEX_POINT ( 'NONE', #699 ) ;
#907 = VERTEX_POINT ( 'NONE', #77 ) ;
#908 = LINE ( 'NONE', #915, #500 ) ;
#909 = EDGE_LOOP ( 'NONE', ( #387, #1300, #289, #811, #715, #430, #1013, #913, #1186, #83, #374, #1218 ) ) ;
#910 = LINE ( 'NONE', #615, #246 ) ;
#911 = STYLED_ITEM ( 'NONE', ( #584 ), #939 ) ;
#912 = LINE ( 'NONE', #410, #1154 ) ;
#913 = ORIENTED_EDGE ( 'NONE', *, *, #753, .F. ) ;
#914 = VERTEX_POINT ( 'NONE', #791 ) ;
#915 = CARTESIAN_POINT ( 'NONE',  ( 0.000000000000000000, -46.11369805472910599, 0.000000000000000000 ) ) ;
#916 = EDGE_LOOP ( 'NONE', ( #384, #1136, #105, #429 ) ) ;
#917 = CARTESIAN_POINT ( 'NONE',  ( -74.51882845188283966, 51.12970711297070636, 10.50000000000000000 ) ) ;
#918 = CARTESIAN_POINT ( 'NONE',  ( -57.51882845188283255, -20.27518413301655187, 23.74557598610826048 ) ) ;
#919 = CARTESIAN_POINT ( 'NONE',  ( -74.51882845188283966, -46.11369805472910599, 0.000000000000000000 ) ) ;
#920 = ORIENTED_EDGE ( 'NONE', *, *, #114, .F. ) ;
#921 = EDGE_LOOP ( 'NONE', ( #7, #831, #602, #283, #902, #306 ) ) ;
#922 = EDGE_CURVE ( 'NONE', #926, #688, #599, .T. ) ;
#923 = CARTESIAN_POINT ( 'NONE',  ( 0.000000000000000000, 3.529294671693605778, 23.74557598610826048 ) ) ;
#924 = DIRECTION ( 'NONE',  ( 1.067522139062650425E-16, -1.000000000000000000, 0.000000000000000000 ) ) ;
#925 = LINE ( 'NONE', #444, #855 ) ;
#926 = VERTEX_POINT ( 'NONE', #798 ) ;
#927 = CARTESIAN_POINT ( 'NONE',  ( -74.51882845188283966, 51.12970711297070636, 10.50000000000000000 ) ) ;
#928 = AXIS2_PLACEMENT_3D ( 'NONE', #968, #1169, #870 ) ;
#929 = DIRECTION ( 'NONE',  ( -1.067522139062650425E-16, 1.000000000000000000, -0.000000000000000000 ) ) ;
#930 = EDGE_CURVE ( 'NONE', #1308, #1214, #910, .T. ) ;
#931 = DIRECTION ( 'NONE',  ( 1.000000000000000000, 2.040851148208006519E-16, 0.000000000000000000 ) ) ;
#932 = FACE_OUTER_BOUND ( 'NONE', #8, .T. ) ;
#933 = VERTEX_POINT ( 'NONE', #395 ) ;
#934 = PLANE ( 'NONE',  #516 ) ;
#935 = DIRECTION ( 'NONE',  ( 1.000000000000000000, 0.000000000000000000, 0.000000000000000000 ) ) ;
#936 = EDGE_CURVE ( 'NONE', #614, #816, #100, .T. ) ;
#937 = LINE ( 'NONE', #626, #329 ) ;
#938 = VECTOR ( 'NONE', #618, 1000.000000000000000 ) ;
#939 = MANIFOLD_SOLID_BREP ( 'Cut-Extrude4', #448 ) ;
#940 = DIRECTION ( 'NONE',  ( 1.000000000000000000, 0.000000000000000000, 0.000000000000000000 ) ) ;
#941 = DIRECTION ( 'NONE',  ( -1.000000000000000000, 0.000000000000000000, 0.000000000000000000 ) ) ;
#942 = ORIENTED_EDGE ( 'NONE', *, *, #985, .T. ) ;
#943 = VECTOR ( 'NONE', #557, 1000.000000000000000 ) ;
#944 = EDGE_CURVE ( 'NONE', #496, #1187, #1199, .T. ) ;
#945 = DIRECTION ( 'NONE',  ( 0.000000000000000000, 1.000000000000000000, 0.000000000000000000 ) ) ;
#946 = LINE ( 'NONE', #31, #728 ) ;
#947 = DIRECTION ( 'NONE',  ( 1.067522139062650425E-16, -1.000000000000000000, 0.000000000000000000 ) ) ;
#948 = VECTOR ( 'NONE', #361, 1000.000000000000000 ) ;
#949 = LINE ( 'NONE', #1253, #806 ) ;
#950 = CARTESIAN_POINT ( 'NONE',  ( 0.000000000000000000, 18.37311228067051161, 3.499999999999999556 ) ) ;
#951 = PLANE ( 'NONE',  #172 ) ;
#952 = VECTOR ( 'NONE', #755, 1000.000000000000000 ) ;
#953 = SHAPE_DEFINITION_REPRESENTATION ( #103, #1305 ) ;
#954 = VECTOR ( 'NONE', #842, 1000.000000000000000 ) ;
#955 = LINE ( 'NONE', #64, #12 ) ;
#956 = CARTESIAN_POINT ( 'NONE',  ( 35.48117154811715324, 51.12970711297070636, 3.500000000000000444 ) ) ;
#957 = CARTESIAN_POINT ( 'NONE',  ( -57.51882845188283255, 18.37311228067051161, 0.000000000000000000 ) ) ;
#958 = AXIS2_PLACEMENT_3D ( 'NONE', #923, #322, #630 ) ;
#959 = EDGE_CURVE ( 'NONE', #411, #1102, #190, .T. ) ;
#960 = DIRECTION ( 'NONE',  ( -2.040851148208006766E-16, 1.000000000000000000, 0.000000000000000000 ) ) ;
#961 = CARTESIAN_POINT ( 'NONE',  ( 35.48117154811715324, 51.12970711297070636, 3.500000000000000444 ) ) ;
#962 = ADVANCED_FACE ( 'NONE', ( #301 ), #1114, .T. ) ;
#963 = EDGE_CURVE ( 'NONE', #1312, #127, #834, .T. ) ;
#964 = CARTESIAN_POINT ( 'NONE',  ( 35.48117154811715324, 51.12970711297070636, 0.000000000000000000 ) ) ;
#965 = CARTESIAN_POINT ( 'NONE',  ( -74.51882845188283966, 51.12970711297070636, 10.50000000000000000 ) ) ;
#966 = DIRECTION ( 'NONE',  ( -1.000000000000000000, -2.040851148208006766E-16, 0.000000000000000000 ) ) ;
#967 = DIRECTION ( 'NONE',  ( -1.601283208593975514E-16, 1.000000000000000000, -0.000000000000000000 ) ) ;
#968 = CARTESIAN_POINT ( 'NONE',  ( 0.000000000000000000, 0.000000000000000000, 0.000000000000000000 ) ) ;
#969 = VERTEX_POINT ( 'NONE', #1129 ) ;
#970 = LINE ( 'NONE', #1171, #952 ) ;
#971 = CARTESIAN_POINT ( 'NONE',  ( -57.51882845188283255, -4.695494683584180892E-15, 0.000000000000000000 ) ) ;
#972 = CARTESIAN_POINT ( 'NONE',  ( 18.48117154811716745, -56.37029288702931495, 0.000000000000000000 ) ) ;
#973 = VECTOR ( 'NONE', #826, 1000.000000000000000 ) ;
#974 = PLANE ( 'NONE',  #928 ) ;
#975 = ADVANCED_FACE ( 'NONE', ( #316 ), #1232, .F. ) ;
#976 = EDGE_CURVE ( 'NONE', #61, #1292, #819, .T. ) ;
#977 = ORIENTED_EDGE ( 'NONE', *, *, #196, .F. ) ;
#978 = ORIENTED_EDGE ( 'NONE', *, *, #1181, .T. ) ;
#979 = DIRECTION ( 'NONE',  ( 8.163404592832033966E-17, -1.000000000000000000, 0.000000000000000000 ) ) ;
#980 = LINE ( 'NONE', #1275, #768 ) ;
#981 = VECTOR ( 'NONE', #1090, 1000.000000000000000 ) ;
#982 = LINE ( 'NONE', #57, #943 ) ;
#983 = PLANE ( 'NONE',  #50 ) ;
#984 = ORIENTED_EDGE ( 'NONE', *, *, #1244, .T. ) ;
#985 = EDGE_CURVE ( 'NONE', #1095, #734, #624, .T. ) ;
#986 = ORIENTED_EDGE ( 'NONE', *, *, #976, .T. ) ;
#987 = ORIENTED_EDGE ( 'NONE', *, *, #1056, .F. ) ;
#988 = LINE ( 'NONE', #1124, #1046 ) ;
#989 = CARTESIAN_POINT ( 'NONE',  ( -74.51882845188283966, 51.12970711297070636, 10.50000000000000000 ) ) ;
#990 = CARTESIAN_POINT ( 'NONE',  ( 35.48117154811715324, 51.12970711297070636, 10.50000000000000000 ) ) ;
#991 = ORIENTED_EDGE ( 'NONE', *, *, #694, .T. ) ;
#992 = AXIS2_PLACEMENT_3D ( 'NONE', #1004, #606, #293 ) ;
#993 = ORIENTED_EDGE ( 'NONE', *, *, #840, .T. ) ;
#994 = ORIENTED_EDGE ( 'NONE', *, *, #376, .T. ) ;
#995 = CARTESIAN_POINT ( 'NONE',  ( -74.51882845188283966, 51.12970711297070636, 10.50000000000000000 ) ) ;
#996 = EDGE_LOOP ( 'NONE', ( #1234, #891, #898, #593 ) ) ;
#997 = CARTESIAN_POINT ( 'NONE',  ( 35.48117154811715324, 51.12970711297070636, 10.50000000000000000 ) ) ;
#998 = VERTEX_POINT ( 'NONE', #730 ) ;
#999 = ORIENTED_EDGE ( 'NONE', *, *, #153, .F. ) ;
#1000 = DIRECTION ( 'NONE',  ( 1.000000000000000000, 0.000000000000000000, -0.000000000000000000 ) ) ;
#1001 = EDGE_CURVE ( 'NONE', #411, #1187, #117, .T. ) ;
#1002 = ORIENTED_EDGE ( 'NONE', *, *, #930, .T. ) ;
#1003 = EDGE_CURVE ( 'NONE', #1312, #1214, #1139, .T. ) ;
#1004 = CARTESIAN_POINT ( 'NONE',  ( 0.000000000000000000, -7.465401641042038960, 23.74557598610826048 ) ) ;
#1005 = ORIENTED_EDGE ( 'NONE', *, *, #231, .F. ) ;
#1006 = ORIENTED_EDGE ( 'NONE', *, *, #1001, .T. ) ;
#1007 = ORIENTED_EDGE ( 'NONE', *, *, #732, .F. ) ;
#1008 = AXIS2_PLACEMENT_3D ( 'NONE', #989, #63, #386 ) ;
#1009 = CARTESIAN_POINT ( 'NONE',  ( -74.51882845188283966, 51.12970711297069215, 3.500000000000000444 ) ) ;
#1010 = VERTEX_POINT ( 'NONE', #16 ) ;
#1011 = SURFACE_STYLE_FILL_AREA ( #309 ) ;
#1012 = FACE_OUTER_BOUND ( 'NONE', #407, .T. ) ;
#1013 = ORIENTED_EDGE ( 'NONE', *, *, #425, .F. ) ;
#1014 = ORIENTED_EDGE ( 'NONE', *, *, #864, .T. ) ;
#1015 = AXIS2_PLACEMENT_3D ( 'NONE', #342, #38, #1073 ) ;
#1016 = DIRECTION ( 'NONE',  ( -1.000000000000000000, 0.000000000000000000, 0.000000000000000000 ) ) ;
#1017 = ORIENTED_EDGE ( 'NONE', *, *, #648, .F. ) ;
#1018 = FILL_AREA_STYLE_COLOUR ( '', #571 ) ;
#1019 = VECTOR ( 'NONE', #723, 1000.000000000000000 ) ;
#1020 = DIRECTION ( 'NONE',  ( 0.000000000000000000, -1.000000000000000000, 0.000000000000000000 ) ) ;
#1021 = VERTEX_POINT ( 'NONE', #531 ) ;
#1022 = EDGE_CURVE ( 'NONE', #1327, #1010, #222, .T. ) ;
#1023 = EDGE_CURVE ( 'NONE', #93, #688, #108, .T. ) ;
#1024 = VECTOR ( 'NONE', #967, 1000.000000000000000 ) ;
#1025 = ORIENTED_EDGE ( 'NONE', *, *, #944, .T. ) ;
#1026 = DIRECTION ( 'NONE',  ( 1.000000000000000000, 0.000000000000000000, -0.000000000000000000 ) ) ;
#1027 = DIRECTION ( 'NONE',  ( 8.163404592832032733E-17, -1.000000000000000000, 0.000000000000000000 ) ) ;
#1028 = VECTOR ( 'NONE', #833, 1000.000000000000000 ) ;
#1029 = DIRECTION ( 'NONE',  ( 0.000000000000000000, 0.000000000000000000, -1.000000000000000000 ) ) ;
#1030 = DIRECTION ( 'NONE',  ( 0.000000000000000000, -0.000000000000000000, 1.000000000000000000 ) ) ;
#1031 = ORIENTED_EDGE ( 'NONE', *, *, #936, .F. ) ;
#1032 = EDGE_CURVE ( 'NONE', #933, #504, #433, .T. ) ;
#1033 = DIRECTION ( 'NONE',  ( 0.000000000000000000, 0.000000000000000000, -1.000000000000000000 ) ) ;
#1034 = PLANE ( 'NONE',  #628 ) ;
#1035 = CARTESIAN_POINT ( 'NONE',  ( -57.51882845188283255, -7.465401641042038960, 23.74557598610826048 ) ) ;
#1036 = CARTESIAN_POINT ( 'NONE',  ( -74.51882845188283966, 51.12970711297069215, 3.500000000000000444 ) ) ;
#1037 = ORIENTED_EDGE ( 'NONE', *, *, #1229, .T. ) ;
#1038 = CARTESIAN_POINT ( 'NONE',  ( 18.48117154811716745, -46.11369805472909178, 3.500000000000000444 ) ) ;
#1039 = AXIS2_PLACEMENT_3D ( 'NONE', #39, #1076, #862 ) ;
#1040 = DIRECTION ( 'NONE',  ( -1.067522139062650425E-16, 1.000000000000000000, -0.000000000000000000 ) ) ;
#1041 = LINE ( 'NONE', #123, #1261 ) ;
#1042 = LINE ( 'NONE', #1246, #385 ) ;
#1043 = CARTESIAN_POINT ( 'NONE',  ( 35.48117154811715324, 51.12970711297070636, 0.000000000000000000 ) ) ;
#1044 = EDGE_LOOP ( 'NONE', ( #1208, #1037, #484, #1301, #421, #1230, #1316, #60, #471, #319, #435, #780 ) ) ;
#1045 = DIRECTION ( 'NONE',  ( 0.000000000000000000, -0.000000000000000000, 1.000000000000000000 ) ) ;
#1046 = VECTOR ( 'NONE', #724, 1000.000000000000000 ) ;
#1047 = CARTESIAN_POINT ( 'NONE',  ( 18.48117154811716389, 1.508692806968163344E-15, 3.499999999999999556 ) ) ;
#1048 = LINE ( 'NONE', #134, #792 ) ;
#1049 = DIRECTION ( 'NONE',  ( 1.000000000000000000, 0.000000000000000000, 0.000000000000000000 ) ) ;
#1050 = DIRECTION ( 'NONE',  ( 0.000000000000000000, 1.000000000000000000, -0.000000000000000000 ) ) ;
#1051 = LINE ( 'NONE', #159, #91 ) ;
#1052 =( GEOMETRIC_REPRESENTATION_CONTEXT ( 3 ) GLOBAL_UNCERTAINTY_ASSIGNED_CONTEXT ( ( #202 ) ) GLOBAL_UNIT_ASSIGNED_CONTEXT ( ( #145, #1157, #850 ) ) REPRESENTATION_CONTEXT ( 'NONE', 'WORKASPACE' ) );
#1053 = LINE ( 'NONE', #139, #655 ) ;
#1054 = ADVANCED_FACE ( 'NONE', ( #1260 ), #632, .T. ) ;
#1055 = ADVANCED_FACE ( 'NONE', ( #1141, #932 ), #845, .T. ) ;
#1056 = EDGE_CURVE ( 'NONE', #320, #1287, #949, .T. ) ;
#1057 = CARTESIAN_POINT ( 'NONE',  ( 50.48117154811717455, -78.87029288702929364, 3.500000000000000444 ) ) ;
#1058 = PLANE ( 'NONE',  #412 ) ;
#1059 = LINE ( 'NONE', #569, #278 ) ;
#1060 = PRESENTATION_STYLE_ASSIGNMENT (( #860 ) ) ;
#1061 = VECTOR ( 'NONE', #1063, 1000.000000000000000 ) ;
#1062 = CARTESIAN_POINT ( 'NONE',  ( 30.48117154811715679, 36.12970711297069926, 10.50000000000000000 ) ) ;
#1063 = DIRECTION ( 'NONE',  ( 0.000000000000000000, -1.000000000000000000, 0.000000000000000000 ) ) ;
#1064 = CARTESIAN_POINT ( 'NONE',  ( 0.000000000000000000, -56.37029288702931495, 5.500000000000000888 ) ) ;
#1065 = VECTOR ( 'NONE', #226, 1000.000000000000000 ) ;
#1066 = LINE ( 'NONE', #972, #85 ) ;
#1067 = DIRECTION ( 'NONE',  ( 1.000000000000000000, 0.000000000000000000, 0.000000000000000000 ) ) ;
#1068 = VECTOR ( 'NONE', #109, 1000.000000000000000 ) ;
#1069 = ORIENTED_EDGE ( 'NONE', *, *, #196, .T. ) ;
#1070 = CARTESIAN_POINT ( 'NONE',  ( 0.000000000000000000, -31.26988044575220016, 0.000000000000000000 ) ) ;
#1071 = CARTESIAN_POINT ( 'NONE',  ( -74.51882845188283966, -7.465401641042038960, 0.000000000000000000 ) ) ;
#1072 = DIRECTION ( 'NONE',  ( 0.000000000000000000, -0.000000000000000000, 1.000000000000000000 ) ) ;
#1073 = DIRECTION ( 'NONE',  ( 1.000000000000000000, 0.000000000000000000, 0.000000000000000000 ) ) ;
#1074 = EDGE_CURVE ( 'NONE', #906, #296, #344, .T. ) ;
#1075 = EDGE_CURVE ( 'NONE', #1308, #1095, #28, .T. ) ;
#1076 = DIRECTION ( 'NONE',  ( -0.000000000000000000, 0.000000000000000000, 1.000000000000000000 ) ) ;
#1077 = EDGE_LOOP ( 'NONE', ( #218, #479, #288, #1201, #443, #265, #203, #1089 ) ) ;
#1078 = ORIENTED_EDGE ( 'NONE', *, *, #714, .T. ) ;
#1079 = DIRECTION ( 'NONE',  ( 1.000000000000000000, 0.000000000000000000, 0.000000000000000000 ) ) ;
#1080 = LINE ( 'NONE', #752, #874 ) ;
#1081 = FACE_OUTER_BOUND ( 'NONE', #1302, .T. ) ;
#1082 = VECTOR ( 'NONE', #707, 1000.000000000000000 ) ;
#1083 = EDGE_CURVE ( 'NONE', #398, #896, #118, .T. ) ;
#1084 = VECTOR ( 'NONE', #853, 1000.000000000000000 ) ;
#1085 = EDGE_CURVE ( 'NONE', #127, #205, #1146, .T. ) ;
#1086 = DIRECTION ( 'NONE',  ( -0.000000000000000000, -0.000000000000000000, -1.000000000000000000 ) ) ;
#1087 = ORIENTED_EDGE ( 'NONE', *, *, #512, .T. ) ;
#1088 = ORIENTED_EDGE ( 'NONE', *, *, #1259, .F. ) ;
#1089 = ORIENTED_EDGE ( 'NONE', *, *, #1122, .T. ) ;
#1090 = DIRECTION ( 'NONE',  ( 1.000000000000000000, 0.000000000000000000, 0.000000000000000000 ) ) ;
#1091 = FACE_OUTER_BOUND ( 'NONE', #680, .T. ) ;
#1092 = VECTOR ( 'NONE', #1238, 1000.000000000000000 ) ;
#1093 = FACE_OUTER_BOUND ( 'NONE', #302, .T. ) ;
#1094 = VERTEX_POINT ( 'NONE', #1153 ) ;
#1095 = VERTEX_POINT ( 'NONE', #533 ) ;
#1096 = EDGE_LOOP ( 'NONE', ( #1120, #1198, #1239, #984 ) ) ;
#1097 = DIRECTION ( 'NONE',  ( -1.000000000000000000, -0.000000000000000000, -0.000000000000000000 ) ) ;
#1098 = ORIENTED_EDGE ( 'NONE', *, *, #1326, .F. ) ;
#1099 =( NAMED_UNIT ( * ) SI_UNIT ( $, .STERADIAN. ) SOLID_ANGLE_UNIT ( ) );
#1100 = EDGE_LOOP ( 'NONE', ( #183, #991, #327, #1098 ) ) ;
#1101 = VECTOR ( 'NONE', #45, 1000.000000000000000 ) ;
#1102 = VERTEX_POINT ( 'NONE', #336 ) ;
#1103 = ADVANCED_FACE ( 'NONE', ( #744 ), #1243, .F. ) ;
#1104 = PLANE ( 'NONE',  #605 ) ;
#1105 = EDGE_CURVE ( 'NONE', #691, #93, #1041, .T. ) ;
#1106 = VERTEX_POINT ( 'NONE', #539 ) ;
#1107 = DIRECTION ( 'NONE',  ( -0.000000000000000000, -0.000000000000000000, -1.000000000000000000 ) ) ;
#1108 = ORIENTED_EDGE ( 'NONE', *, *, #922, .F. ) ;
#1109 = VERTEX_POINT ( 'NONE', #33 ) ;
#1110 = ORIENTED_EDGE ( 'NONE', *, *, #133, .F. ) ;
#1111 = PLANE ( 'NONE',  #545 ) ;
#1112 = VECTOR ( 'NONE', #555, 1000.000000000000000 ) ;
#1113 = ORIENTED_EDGE ( 'NONE', *, *, #252, .T. ) ;
#1114 = PLANE ( 'NONE',  #514 ) ;
#1115 = PLANE ( 'NONE',  #1247 ) ;
#1116 = ORIENTED_EDGE ( 'NONE', *, *, #1105, .T. ) ;
#1117 = ORIENTED_EDGE ( 'NONE', *, *, #1122, .F. ) ;
#1118 = VECTOR ( 'NONE', #1016, 1000.000000000000000 ) ;
#1119 = CARTESIAN_POINT ( 'NONE',  ( 18.48117154811716745, -46.11369805472909178, 0.000000000000000000 ) ) ;
#1120 = ORIENTED_EDGE ( 'NONE', *, *, #686, .T. ) ;
#1121 = DIRECTION ( 'NONE',  ( -1.000000000000000000, -1.067522139062650425E-16, 0.000000000000000000 ) ) ;
#1122 = EDGE_CURVE ( 'NONE', #1210, #879, #937, .T. ) ;
#1123 = ADVANCED_FACE ( 'NONE', ( #23 ), #223, .T. ) ;
#1124 = CARTESIAN_POINT ( 'NONE',  ( 0.000000000000000000, -46.11369805472909178, 3.499999999999999556 ) ) ;
#1125 = ORIENTED_EDGE ( 'NONE', *, *, #1075, .F. ) ;
#1126 = ORIENTED_EDGE ( 'NONE', *, *, #252, .F. ) ;
#1127 =( GEOMETRIC_REPRESENTATION_CONTEXT ( 3 ) GLOBAL_UNCERTAINTY_ASSIGNED_CONTEXT ( ( #878 ) ) GLOBAL_UNIT_ASSIGNED_CONTEXT ( ( #670, #466, #355 ) ) REPRESENTATION_CONTEXT ( 'NONE', 'WORKASPACE' ) );
#1128 = DIRECTION ( 'NONE',  ( -0.000000000000000000, -0.000000000000000000, -1.000000000000000000 ) ) ;
#1129 = CARTESIAN_POINT ( 'NONE',  ( -89.51882845188282545, -78.87029288702930785, 3.500000000000000444 ) ) ;
#1130 = ADVANCED_FACE ( 'NONE', ( #749 ), #235, .F. ) ;
#1131 = LINE ( 'NONE', #1225, #239 ) ;
#1132 = ORIENTED_EDGE ( 'NONE', *, *, #713, .T. ) ;
#1133 = CARTESIAN_POINT ( 'NONE',  ( 0.000000000000000000, 0.000000000000000000, 10.50000000000000000 ) ) ;
#1134 = AXIS2_PLACEMENT_3D ( 'NONE', #352, #574, #1079 ) ;
#1135 = VECTOR ( 'NONE', #546, 1000.000000000000000 ) ;
#1136 = ORIENTED_EDGE ( 'NONE', *, *, #589, .F. ) ;
#1137 = PLANE ( 'NONE',  #786 ) ;
#1138 = CARTESIAN_POINT ( 'NONE',  ( 35.48117154811715324, 51.12970711297070636, 0.000000000000000000 ) ) ;
#1139 = LINE ( 'NONE', #5, #275 ) ;
#1140 = AXIS2_PLACEMENT_3D ( 'NONE', #544, #11, #650 ) ;
#1141 = FACE_BOUND ( 'NONE', #505, .T. ) ;
#1142 = ORIENTED_EDGE ( 'NONE', *, *, #847, .T. ) ;
#1143 = DIRECTION ( 'NONE',  ( 1.000000000000000000, 0.000000000000000000, 0.000000000000000000 ) ) ;
#1144 = DIRECTION ( 'NONE',  ( -0.000000000000000000, 0.000000000000000000, 1.000000000000000000 ) ) ;
#1145 = CARTESIAN_POINT ( 'NONE',  ( 0.000000000000000000, -46.11369805472909178, 0.000000000000000000 ) ) ;
#1146 = LINE ( 'NONE', #731, #524 ) ;
#1147 = CARTESIAN_POINT ( 'NONE',  ( 35.48117154811716745, -78.87029288702929364, 3.500000000000000444 ) ) ;
#1148 = CARTESIAN_POINT ( 'NONE',  ( -69.51882845188283966, -63.87029288702930785, 5.500000000000000888 ) ) ;
#1149 = CARTESIAN_POINT ( 'NONE',  ( 0.000000000000000000, 13.08293845864483274, 23.74557598610826048 ) ) ;
#1150 = VECTOR ( 'NONE', #438, 1000.000000000000000 ) ;
#1151 = LINE ( 'NONE', #236, #1135 ) ;
#1152 = CARTESIAN_POINT ( 'NONE',  ( -74.51882845188282545, -78.87029288702929364, 3.500000000000000444 ) ) ;
#1153 = CARTESIAN_POINT ( 'NONE',  ( -89.51882845188283966, 51.12970711297068505, 10.50000000000000000 ) ) ;
#1154 = VECTOR ( 'NONE', #814, 1000.000000000000000 ) ;
#1155 = CARTESIAN_POINT ( 'NONE',  ( 0.000000000000000000, 0.000000000000000000, 5.500000000000000888 ) ) ;
#1156 = DIRECTION ( 'NONE',  ( 1.000000000000000000, 0.000000000000000000, -0.000000000000000000 ) ) ;
#1157 =( NAMED_UNIT ( * ) PLANE_ANGLE_UNIT ( ) SI_UNIT ( $, .RADIAN. ) );
#1158 = ADVANCED_FACE ( 'NONE', ( #130 ), #449, .F. ) ;
#1159 = LINE ( 'NONE', #363, #863 ) ;
#1160 = DIRECTION ( 'NONE',  ( 1.067522139062650425E-16, -1.000000000000000000, 0.000000000000000000 ) ) ;
#1161 = DIRECTION ( 'NONE',  ( -0.000000000000000000, -0.000000000000000000, -1.000000000000000000 ) ) ;
#1162 = VECTOR ( 'NONE', #1067, 1000.000000000000000 ) ;
#1163 = CARTESIAN_POINT ( 'NONE',  ( 0.000000000000000000, 0.000000000000000000, 0.000000000000000000 ) ) ;
#1164 = EDGE_CURVE ( 'NONE', #844, #969, #925, .T. ) ;
#1165 = PLANE ( 'NONE',  #213 ) ;
#1166 = LINE ( 'NONE', #1180, #645 ) ;
#1167 = CARTESIAN_POINT ( 'NONE',  ( 0.000000000000000000, 18.37311228067051161, 23.74557598610826048 ) ) ;
#1168 = FACE_OUTER_BOUND ( 'NONE', #921, .T. ) ;
#1169 = DIRECTION ( 'NONE',  ( -0.000000000000000000, 0.000000000000000000, 1.000000000000000000 ) ) ;
#1170 = ORIENTED_EDGE ( 'NONE', *, *, #825, .T. ) ;
#1171 = CARTESIAN_POINT ( 'NONE',  ( 4.674317650749197358E-14, 28.62970711297059623, 3.499999999999999556 ) ) ;
#1172 = CARTESIAN_POINT ( 'NONE',  ( -74.51882845188283966, 51.12970711297070636, 10.50000000000000000 ) ) ;
#1173 = EDGE_CURVE ( 'NONE', #969, #1210, #1048, .T. ) ;
#1174 = PLANE ( 'NONE',  #440 ) ;
#1175 = APPLICATION_CONTEXT ( 'automotive_design' ) ;
#1176 = CARTESIAN_POINT ( 'NONE',  ( -57.51882845188283255, 3.529294671693605778, 0.000000000000000000 ) ) ;
#1177 = AXIS2_PLACEMENT_3D ( 'NONE', #995, #1000, #290 ) ;
#1178 = ORIENTED_EDGE ( 'NONE', *, *, #930, .F. ) ;
#1179 = LINE ( 'NONE', #956, #211 ) ;
#1180 = CARTESIAN_POINT ( 'NONE',  ( 0.000000000000000000, -40.82352423270341291, 0.000000000000000000 ) ) ;
#1181 = EDGE_CURVE ( 'NONE', #720, #517, #547, .T. ) ;
#1182 = CARTESIAN_POINT ( 'NONE',  ( -74.51882845188283966, 51.12970711297070636, 10.50000000000000000 ) ) ;
#1183 = VECTOR ( 'NONE', #941, 1000.000000000000000 ) ;
#1184 = LINE ( 'NONE', #565, #1162 ) ;
#1185 = ORIENTED_EDGE ( 'NONE', *, *, #30, .T. ) ;
#1186 = ORIENTED_EDGE ( 'NONE', *, *, #29, .F. ) ;
#1187 = VERTEX_POINT ( 'NONE', #15 ) ;
#1188 = LINE ( 'NONE', #310, #475 ) ;
#1189 = PLANE ( 'NONE',  #132 ) ;
#1190 =( GEOMETRIC_REPRESENTATION_CONTEXT ( 3 ) GLOBAL_UNCERTAINTY_ASSIGNED_CONTEXT ( ( #140 ) ) GLOBAL_UNIT_ASSIGNED_CONTEXT ( ( #594, #519, #1099 ) ) REPRESENTATION_CONTEXT ( 'NONE', 'WORKASPACE' ) );
#1191 = VECTOR ( 'NONE', #124, 1000.000000000000000 ) ;
#1192 = PLANE ( 'NONE',  #992 ) ;
#1193 = ORIENTED_EDGE ( 'NONE', *, *, #827, .F. ) ;
#1194 = ORIENTED_EDGE ( 'NONE', *, *, #1229, .F. ) ;
#1195 = ORIENTED_EDGE ( 'NONE', *, *, #827, .T. ) ;
#1196 = CARTESIAN_POINT ( 'NONE',  ( 0.000000000000000000, 28.62970711297068860, 0.000000000000000000 ) ) ;
#1197 = VECTOR ( 'NONE', #623, 1000.000000000000000 ) ;
#1198 = ORIENTED_EDGE ( 'NONE', *, *, #765, .F. ) ;
#1199 = LINE ( 'NONE', #1307, #677 ) ;
#1200 = EDGE_CURVE ( 'NONE', #1227, #785, #722, .T. ) ;
#1201 = ORIENTED_EDGE ( 'NONE', *, *, #17, .T. ) ;
#1202 = EDGE_CURVE ( 'NONE', #906, #364, #418, .T. ) ;
#1203 = EDGE_CURVE ( 'NONE', #404, #787, #518, .T. ) ;
#1204 = ORIENTED_EDGE ( 'NONE', *, *, #51, .T. ) ;
#1205 = PLANE ( 'NONE',  #1177 ) ;
#1206 = ORIENTED_EDGE ( 'NONE', *, *, #607, .F. ) ;
#1207 = DIRECTION ( 'NONE',  ( -0.000000000000000000, -0.000000000000000000, 1.000000000000000000 ) ) ;
#1208 = ORIENTED_EDGE ( 'NONE', *, *, #217, .T. ) ;
#1209 = VECTOR ( 'NONE', #160, 1000.000000000000000 ) ;
#1210 = VERTEX_POINT ( 'NONE', #1152 ) ;
#1211 = VERTEX_POINT ( 'NONE', #637 ) ;
#1212 = FACE_OUTER_BOUND ( 'NONE', #803, .T. ) ;
#1213 = AXIS2_PLACEMENT_3D ( 'NONE', #19, #332, #1030 ) ;
#1214 = VERTEX_POINT ( 'NONE', #237 ) ;
#1215 = CARTESIAN_POINT ( 'NONE',  ( 18.48117154811716389, 1.508692806968163344E-15, 0.000000000000000000 ) ) ;
#1216 = EDGE_LOOP ( 'NONE', ( #66, #181, #809, #1306 ) ) ;
#1217 = CARTESIAN_POINT ( 'NONE',  ( 18.48117154811716034, 28.62970711297068860, 0.000000000000000000 ) ) ;
#1218 = ORIENTED_EDGE ( 'NONE', *, *, #704, .F. ) ;
#1219 = ORIENTED_EDGE ( 'NONE', *, *, #180, .F. ) ;
#1220 = FACE_OUTER_BOUND ( 'NONE', #1100, .T. ) ;
#1221 = ADVANCED_FACE ( 'NONE', ( #647 ), #99, .F. ) ;
#1222 = ADVANCED_FACE ( 'NONE', ( #1241 ), #1251, .F. ) ;
#1223 = VECTOR ( 'NONE', #267, 1000.000000000000000 ) ;
#1224 = ORIENTED_EDGE ( 'NONE', *, *, #492, .F. ) ;
#1225 = CARTESIAN_POINT ( 'NONE',  ( -57.51882845188283255, 3.529294671693605778, 23.74557598610826048 ) ) ;
#1226 = ORIENTED_EDGE ( 'NONE', *, *, #748, .F. ) ;
#1227 = VERTEX_POINT ( 'NONE', #1231 ) ;
#1228 = EDGE_CURVE ( 'NONE', #398, #614, #4, .T. ) ;
#1229 = EDGE_CURVE ( 'NONE', #258, #1327, #122, .T. ) ;
#1230 = ORIENTED_EDGE ( 'NONE', *, *, #297, .T. ) ;
#1231 = CARTESIAN_POINT ( 'NONE',  ( -69.51882845188283966, 36.12970711297069926, 10.50000000000000000 ) ) ;
#1232 = PLANE ( 'NONE',  #1254 ) ;
#1233 = CARTESIAN_POINT ( 'NONE',  ( 35.48117154811716745, -78.87029288702929364, 10.50000000000000000 ) ) ;
#1234 = ORIENTED_EDGE ( 'NONE', *, *, #587, .T. ) ;
#1235 = ORIENTED_EDGE ( 'NONE', *, *, #299, .F. ) ;
#1236 = CARTESIAN_POINT ( 'NONE',  ( -74.51882845188283966, 28.62970711297070281, 23.74557598610826048 ) ) ;
#1237 = DIRECTION ( 'NONE',  ( -1.000000000000000000, 0.000000000000000000, 0.000000000000000000 ) ) ;
#1238 = DIRECTION ( 'NONE',  ( -8.163404592832032733E-17, 1.000000000000000000, 0.000000000000000000 ) ) ;
#1239 = ORIENTED_EDGE ( 'NONE', *, *, #51, .F. ) ;
#1240 = CARTESIAN_POINT ( 'NONE',  ( -0.000000000000000000, 18.37311228067051161, 0.000000000000000000 ) ) ;
#1241 = FACE_OUTER_BOUND ( 'NONE', #620, .T. ) ;
#1242 = CARTESIAN_POINT ( 'NONE',  ( 18.48117154811716389, 1.508692806968163344E-15, 0.000000000000000000 ) ) ;
#1243 = PLANE ( 'NONE',  #736 ) ;
#1244 = EDGE_CURVE ( 'NONE', #1267, #586, #210, .T. ) ;
#1245 = EDGE_CURVE ( 'NONE', #799, #258, #432, .T. ) ;
#1246 = CARTESIAN_POINT ( 'NONE',  ( -6.902602617798930349E-14, -56.37029288702938601, 3.499999999999999556 ) ) ;
#1247 = AXIS2_PLACEMENT_3D ( 'NONE', #709, #1029, #375 ) ;
#1248 = CARTESIAN_POINT ( 'NONE',  ( -74.51882845188283966, 18.37311228067051161, 3.499999999999999556 ) ) ;
#1249 = DIRECTION ( 'NONE',  ( -1.067522139062650671E-16, 1.000000000000000000, -0.000000000000000000 ) ) ;
#1250 = LINE ( 'NONE', #337, #553 ) ;
#1251 = PLANE ( 'NONE',  #958 ) ;
#1252 = EDGE_LOOP ( 'NONE', ( #1078, #1132, #596, #1108 ) ) ;
#1253 = CARTESIAN_POINT ( 'NONE',  ( -74.51882845188283966, 51.12970711297069215, 3.500000000000000444 ) ) ;
#1254 = AXIS2_PLACEMENT_3D ( 'NONE', #10, #631, #212 ) ;
#1255 = VECTOR ( 'NONE', #451, 1000.000000000000000 ) ;
#1256 = CARTESIAN_POINT ( 'NONE',  ( -74.51882845188283966, 51.12970711297069215, 3.500000000000000444 ) ) ;
#1257 = ADVANCED_FACE ( 'NONE', ( #9 ), #1034, .F. ) ;
#1258 = APPLICATION_PROTOCOL_DEFINITION ( 'draft international standard', 'automotive_design', 1998, #1175 ) ;
#1259 = EDGE_CURVE ( 'NONE', #1292, #688, #824, .T. ) ;
#1260 = FACE_OUTER_BOUND ( 'NONE', #795, .T. ) ;
#1261 = VECTOR ( 'NONE', #527, 1000.000000000000000 ) ;
#1262 = LINE ( 'NONE', #656, #1061 ) ;
#1263 = LINE ( 'NONE', #562, #758 ) ;
#1264 = FILL_AREA_STYLE_COLOUR ( '', #379 ) ;
#1265 = EDGE_CURVE ( 'NONE', #1106, #1187, #530, .T. ) ;
#1266 = CARTESIAN_POINT ( 'NONE',  ( -89.51882845188283966, 51.12970711297068505, 10.50000000000000000 ) ) ;
#1267 = VERTEX_POINT ( 'NONE', #330 ) ;
#1268 = FACE_OUTER_BOUND ( 'NONE', #1077, .T. ) ;
#1269 = CARTESIAN_POINT ( 'NONE',  ( -74.51882845188283966, 28.62970711297070281, 0.000000000000000000 ) ) ;
#1270 = FILL_AREA_STYLE ('',( #1264 ) ) ;
#1271 = VECTOR ( 'NONE', #185, 1000.000000000000000 ) ;
#1272 = LINE ( 'NONE', #167, #590 ) ;
#1273 = ORIENTED_EDGE ( 'NONE', *, *, #1074, .T. ) ;
#1274 = DIRECTION ( 'NONE',  ( -0.000000000000000000, 0.000000000000000000, -1.000000000000000000 ) ) ;
#1275 = CARTESIAN_POINT ( 'NONE',  ( 0.000000000000000000, -63.87029288702930785, 10.50000000000000000 ) ) ;
#1276 = PLANE ( 'NONE',  #1286 ) ;
#1277 = SURFACE_SIDE_STYLE ('',( #44 ) ) ;
#1278 = CARTESIAN_POINT ( 'NONE',  ( -57.51882845188282545, -46.11369805472910599, 23.74557598610826048 ) ) ;
#1279 = VECTOR ( 'NONE', #767, 1000.000000000000000 ) ;
#1280 = EDGE_CURVE ( 'NONE', #504, #726, #536, .T. ) ;
#1281 = ORIENTED_EDGE ( 'NONE', *, *, #1074, .F. ) ;
#1282 = CARTESIAN_POINT ( 'NONE',  ( -57.51882845188283255, -7.465401641042038960, 3.499999999999999556 ) ) ;
#1283 = DIRECTION ( 'NONE',  ( -0.000000000000000000, -0.000000000000000000, -1.000000000000000000 ) ) ;
#1284 = CARTESIAN_POINT ( 'NONE',  ( 50.48117154811715324, 51.12970711297070636, 10.50000000000000000 ) ) ;
#1285 = DIRECTION ( 'NONE',  ( -1.000000000000000000, -8.163404592832033966E-17, 0.000000000000000000 ) ) ;
#1286 = AXIS2_PLACEMENT_3D ( 'NONE', #775, #960, #487 ) ;
#1287 = VERTEX_POINT ( 'NONE', #1248 ) ;
#1288 = ORIENTED_EDGE ( 'NONE', *, *, #607, .T. ) ;
#1289 = DIRECTION ( 'NONE',  ( -0.000000000000000000, 0.000000000000000000, -1.000000000000000000 ) ) ;
#1290 = CARTESIAN_POINT ( 'NONE',  ( 0.000000000000000000, -56.37029288702931495, 0.000000000000000000 ) ) ;
#1291 = DIRECTION ( 'NONE',  ( 1.000000000000000000, 0.000000000000000000, 0.000000000000000000 ) ) ;
#1292 = VERTEX_POINT ( 'NONE', #335 ) ;
#1293 = ORIENTED_EDGE ( 'NONE', *, *, #889, .T. ) ;
#1294 = ORIENTED_EDGE ( 'NONE', *, *, #1298, .T. ) ;
#1295 = DIRECTION ( 'NONE',  ( 0.000000000000000000, 1.000000000000000000, 0.000000000000000000 ) ) ;
#1296 = EDGE_CURVE ( 'NONE', #499, #389, #743, .T. ) ;
#1297 = VECTOR ( 'NONE', #156, 1000.000000000000000 ) ;
#1298 = EDGE_CURVE ( 'NONE', #304, #720, #125, .T. ) ;
#1299 = CARTESIAN_POINT ( 'NONE',  ( -57.51882845188282545, -46.11369805472910599, 0.000000000000000000 ) ) ;
#1300 = ORIENTED_EDGE ( 'NONE', *, *, #415, .F. ) ;
#1301 = ORIENTED_EDGE ( 'NONE', *, *, #694, .F. ) ;
#1302 = EDGE_LOOP ( 'NONE', ( #665, #523, #1293, #994 ) ) ;
#1303 = CARTESIAN_POINT ( 'NONE',  ( -74.51882845188283966, 51.12970711297070636, 0.000000000000000000 ) ) ;
#1304 = VECTOR ( 'NONE', #837, 1000.000000000000000 ) ;
#1305 = ADVANCED_BREP_SHAPE_REPRESENTATION ( 'support for heat table v2', ( #939, #136 ), #1052 ) ;
#1306 = ORIENTED_EDGE ( 'NONE', *, *, #636, .F. ) ;
#1307 = CARTESIAN_POINT ( 'NONE',  ( 35.48117154811716745, -46.11369805472909178, 23.74557598610826048 ) ) ;
#1308 = VERTEX_POINT ( 'NONE', #26 ) ;
#1309 = ORIENTED_EDGE ( 'NONE', *, *, #1085, .T. ) ;
#1310 = EDGE_LOOP ( 'NONE', ( #1195, #1235, #693, #161 ) ) ;
#1311 = LINE ( 'NONE', #401, #1118 ) ;
#1312 = VERTEX_POINT ( 'NONE', #442 ) ;
#1313 = DIRECTION ( 'NONE',  ( -1.000000000000000000, -1.067522139062650671E-16, 0.000000000000000000 ) ) ;
#1314 = ORIENTED_EDGE ( 'NONE', *, *, #1202, .F. ) ;
#1315 = LINE ( 'NONE', #718, #938 ) ;
#1316 = ORIENTED_EDGE ( 'NONE', *, *, #959, .T. ) ;
#1317 = EDGE_CURVE ( 'NONE', #94, #1109, #843, .T. ) ;
#1318 = EDGE_CURVE ( 'NONE', #364, #499, #1051, .T. ) ;
#1319 = ORIENTED_EDGE ( 'NONE', *, *, #841, .F. ) ;
#1320 = APPLICATION_CONTEXT ( 'automotive_design' ) ;
#1321 = FACE_OUTER_BOUND ( 'NONE', #1096, .T. ) ;
#1322 = PRESENTATION_LAYER_ASSIGNMENT (  '', '', ( #911 ) ) ;
#1323 = VERTEX_POINT ( 'NONE', #256 ) ;
#1324 = CARTESIAN_POINT ( 'NONE',  ( 0.000000000000000000, -7.465401641042038960, 0.000000000000000000 ) ) ;
#1325 = ORIENTED_EDGE ( 'NONE', *, *, #1326, .T. ) ;
#1326 = EDGE_CURVE ( 'NONE', #456, #502, #869, .T. ) ;
#1327 = VERTEX_POINT ( 'NONE', #249 ) ;
#1328 = ADVANCED_FACE ( 'NONE', ( #1168 ), #32, .F. ) ;
ENDSEC;
END-ISO-10303-21;
