# Supplementary material for: A do-it-yourself benchtop device for highly scalable flow synthesis of protein-based nanoparticles
Source: HardwareX. 2024 Jul 1;19:e00554. doi: 10.1016/j.ohx.2024.e00554 (PMC11278078; doi:10.1016/j.ohx.2024.e00554)
Supplement: Supplementary Data 7 — (Flow heat cell.STEP) [file mmc7.zip › flow heat cell.STEP]

ISO-10303-21;
HEADER;
FILE_DESCRIPTION (( 'STEP AP203' ),
    '1' );
FILE_NAME ('flow heat cell.STEP',
    '2022-09-13T17:32:42',
    ( '������������ Windows' ),
    ( '' ),
    'SwSTEP 2.0',
    'SolidWorks 2020',
    '' );
FILE_SCHEMA (( 'CONFIG_CONTROL_DESIGN' ));
ENDSEC;

DATA;
#1 = CARTESIAN_POINT ( 'NONE',  ( 48.00000000000000000, 5.599999999999999645, -4.700000000000002842 ) ) ;
#2 = DIRECTION ( 'NONE',  ( -0.000000000000000000, -1.000000000000000000, -0.000000000000000000 ) ) ;
#3 = DIRECTION ( 'NONE',  ( 1.000000000000000000, 0.000000000000000000, -1.398970545142585555E-16 ) ) ;
#4 = DIRECTION ( 'NONE',  ( 0.000000000000000000, 0.000000000000000000, 1.000000000000000000 ) ) ;
#5 = ORIENTED_EDGE ( 'NONE', *, *, #1523, .T. ) ;
#6 = ADVANCED_FACE ( 'NONE', ( #158 ), #934, .T. ) ;
#7 = EDGE_CURVE ( 'NONE', #1438, #1574, #635, .T. ) ;
#8 = EDGE_LOOP ( 'NONE', ( #1608, #1640, #1638, #1911 ) ) ;
#9 = CARTESIAN_POINT ( 'NONE',  ( 26.59999999999999076, 5.599999999999999645, -45.29999999999999716 ) ) ;
#10 = CARTESIAN_POINT ( 'NONE',  ( -12.00000000000000000, 0.000000000000000000, -62.60000000000000142 ) ) ;
#11 = CARTESIAN_POINT ( 'NONE',  ( 7.299999999999996270, 2.600000000000000089, -45.29999999999999716 ) ) ;
#12 = LINE ( 'NONE', #1454, #1099 ) ;
#13 = ADVANCED_FACE ( 'NONE', ( #1805 ), #1773, .T. ) ;
#14 = CARTESIAN_POINT ( 'NONE',  ( 36.00000000000000711, 5.599999999999999645, 0.000000000000000000 ) ) ;
#15 = VECTOR ( 'NONE', #126, 1000.000000000000000 ) ;
#16 = ADVANCED_FACE ( 'NONE', ( #23 ), #325, .F. ) ;
#17 = AXIS2_PLACEMENT_3D ( 'NONE', #370, #1552, #510 ) ;
#18 = ORIENTED_EDGE ( 'NONE', *, *, #168, .F. ) ;
#19 = AXIS2_PLACEMENT_3D ( 'NONE', #1153, #1895, #143 ) ;
#20 = CIRCLE ( 'NONE', #264, 4.700000000000002842 ) ;
#21 = LINE ( 'NONE', #1209, #273 ) ;
#22 = ORIENTED_EDGE ( 'NONE', *, *, #1240, .F. ) ;
#23 = FACE_OUTER_BOUND ( 'NONE', #1177, .T. ) ;
#24 = LINE ( 'NONE', #318, #1872 ) ;
#25 = FACE_OUTER_BOUND ( 'NONE', #1729, .T. ) ;
#26 = PLANE ( 'NONE',  #610 ) ;
#27 = EDGE_CURVE ( 'NONE', #1057, #1845, #646, .T. ) ;
#28 = CARTESIAN_POINT ( 'NONE',  ( 48.00000000000000000, 5.599999999999999645, 0.000000000000000000 ) ) ;
#29 = DIRECTION ( 'NONE',  ( -0.000000000000000000, -1.000000000000000000, -0.000000000000000000 ) ) ;
#30 = ORIENTED_EDGE ( 'NONE', *, *, #1420, .T. ) ;
#31 = VECTOR ( 'NONE', #334, 1000.000000000000000 ) ;
#32 = ADVANCED_BREP_SHAPE_REPRESENTATION ( 'flow heat cell', ( #920, #17 ), #80 ) ;
#33 = AXIS2_PLACEMENT_3D ( 'NONE', #777, #1364, #1429 ) ;
#34 = CYLINDRICAL_SURFACE ( 'NONE', #954, 4.700000000000002842 ) ;
#35 = ORIENTED_EDGE ( 'NONE', *, *, #1529, .F. ) ;
#36 = DIRECTION ( 'NONE',  ( -1.000000000000000000, 0.000000000000000000, 0.000000000000000000 ) ) ;
#37 = VECTOR ( 'NONE', #685, 1000.000000000000000 ) ;
#38 = CARTESIAN_POINT ( 'NONE',  ( 0.000000000000000000, 5.599999999999999645, -62.60000000000000142 ) ) ;
#39 = CARTESIAN_POINT ( 'NONE',  ( -8.500000000000000000, 0.5999999999999998668, 1.121304147969799348E-15 ) ) ;
#40 = LINE ( 'NONE', #1242, #1873 ) ;
#41 = DIRECTION ( 'NONE',  ( 1.000000000000000000, -0.000000000000000000, 0.000000000000000000 ) ) ;
#42 = DIRECTION ( 'NONE',  ( 1.319181350552705014E-16, 0.000000000000000000, 1.000000000000000000 ) ) ;
#43 = VERTEX_POINT ( 'NONE', #745 ) ;
#44 = VERTEX_POINT ( 'NONE', #447 ) ;
#45 = DIRECTION ( 'NONE',  ( 1.000000000000000000, -0.000000000000000000, 0.000000000000000000 ) ) ;
#46 = LINE ( 'NONE', #1657, #109 ) ;
#47 = APPROVAL_DATE_TIME ( #778, #113 ) ;
#48 = CARTESIAN_POINT ( 'NONE',  ( 0.000000000000000000, 5.599999999999999645, 12.40000000000000746 ) ) ;
#49 = LOCAL_TIME ( 20, 32, 42.00000000000000000, #1516 ) ;
#50 = DIRECTION ( 'NONE',  ( -0.000000000000000000, 1.000000000000000000, -0.000000000000000000 ) ) ;
#51 = ORIENTED_EDGE ( 'NONE', *, *, #981, .F. ) ;
#52 = PRODUCT_DEFINITION_SHAPE ( 'NONE', 'NONE',  #479 ) ;
#53 = CIRCLE ( 'NONE', #19, 4.700000000000002842 ) ;
#54 = VECTOR ( 'NONE', #1617, 1000.000000000000000 ) ;
#55 = VERTEX_POINT ( 'NONE', #1034 ) ;
#56 = AXIS2_PLACEMENT_3D ( 'NONE', #60, #1366, #917 ) ;
#57 = DIRECTION ( 'NONE',  ( 0.000000000000000000, 0.000000000000000000, 1.000000000000000000 ) ) ;
#58 = CARTESIAN_POINT ( 'NONE',  ( 55.29999999999999716, 5.599999999999999645, -45.29999999999999716 ) ) ;
#59 = DATE_AND_TIME ( #1842, #637 ) ;
#60 = CARTESIAN_POINT ( 'NONE',  ( 7.299999999999979394, 5.599999999999999645, -45.29999999999999716 ) ) ;
#61 = DIRECTION ( 'NONE',  ( 5.771418408668083357E-17, 0.000000000000000000, 1.000000000000000000 ) ) ;
#62 = ORIENTED_EDGE ( 'NONE', *, *, #1442, .F. ) ;
#63 = ORIENTED_EDGE ( 'NONE', *, *, #1579, .F. ) ;
#64 = VECTOR ( 'NONE', #955, 1000.000000000000000 ) ;
#65 = DIRECTION ( 'NONE',  ( 0.000000000000000000, 1.000000000000000000, -0.000000000000000000 ) ) ;
#66 = DATE_AND_TIME ( #351, #419 ) ;
#67 = CARTESIAN_POINT ( 'NONE',  ( 55.29999999999999716, 5.599999999999999645, -45.29999999999999716 ) ) ;
#68 = CARTESIAN_POINT ( 'NONE',  ( 40.80000000000000426, 5.599999999999999645, -62.60000000000000142 ) ) ;
#69 = ORIENTED_EDGE ( 'NONE', *, *, #1766, .F. ) ;
#70 = EDGE_LOOP ( 'NONE', ( #1318, #940, #1284, #1434 ) ) ;
#71 = CARTESIAN_POINT ( 'NONE',  ( 66.09999999999999432, 0.5999999999999998668, -62.60000000000000142 ) ) ;
#72 = ORIENTED_EDGE ( 'NONE', *, *, #1299, .T. ) ;
#73 = SECURITY_CLASSIFICATION_LEVEL ( 'unclassified' ) ;
#74 = DIRECTION ( 'NONE',  ( -1.850371707708593823E-16, 0.000000000000000000, -1.000000000000000000 ) ) ;
#75 = ADVANCED_FACE ( 'NONE', ( #1219 ), #1339, .F. ) ;
#76 = CARTESIAN_POINT ( 'NONE',  ( 62.59999999999998721, 5.599999999999999645, -45.29999999999999716 ) ) ;
#77 = VERTEX_POINT ( 'NONE', #9 ) ;
#78 = VERTEX_POINT ( 'NONE', #1813 ) ;
#79 = CIRCLE ( 'NONE', #640, 4.700000000000002842 ) ;
#80 =( GEOMETRIC_REPRESENTATION_CONTEXT ( 3 ) GLOBAL_UNCERTAINTY_ASSIGNED_CONTEXT ( ( #1916 ) ) GLOBAL_UNIT_ASSIGNED_CONTEXT ( ( #1658, #659, #1377 ) ) REPRESENTATION_CONTEXT ( 'NONE', 'WORKASPACE' ) );
#81 = DIRECTION ( 'NONE',  ( -0.000000000000000000, -1.000000000000000000, -0.000000000000000000 ) ) ;
#82 = EDGE_LOOP ( 'NONE', ( #922, #1256, #948, #1335 ) ) ;
#83 = PERSON_AND_ORGANIZATION ( #1594, #1156 ) ;
#84 = LINE ( 'NONE', #257, #1606 ) ;
#85 = DIRECTION ( 'NONE',  ( -7.417014081932757587E-16, 0.000000000000000000, -1.000000000000000000 ) ) ;
#86 = ORIENTED_EDGE ( 'NONE', *, *, #832, .T. ) ;
#87 = VECTOR ( 'NONE', #1151, 1000.000000000000000 ) ;
#88 = VECTOR ( 'NONE', #1310, 1000.000000000000000 ) ;
#89 = LINE ( 'NONE', #1869, #1604 ) ;
#90 = ORIENTED_EDGE ( 'NONE', *, *, #1394, .T. ) ;
#91 = CARTESIAN_POINT ( 'NONE',  ( -10.50000000000000000, 5.599999999999999645, -62.60000000000000142 ) ) ;
#92 = DIRECTION ( 'NONE',  ( 0.000000000000000000, 0.000000000000000000, 1.000000000000000000 ) ) ;
#93 = LINE ( 'NONE', #1264, #1632 ) ;
#94 = ADVANCED_FACE ( 'NONE', ( #1498 ), #604, .T. ) ;
#95 = EDGE_LOOP ( 'NONE', ( #1477, #1007, #1257, #1507 ) ) ;
#96 = ADVANCED_FACE ( 'NONE', ( #1688 ), #1828, .T. ) ;
#97 = EDGE_CURVE ( 'NONE', #968, #1422, #1207, .T. ) ;
#98 = CARTESIAN_POINT ( 'NONE',  ( 36.00000000000000711, 2.600000000000000089, -4.700000000000001954 ) ) ;
#99 = VERTEX_POINT ( 'NONE', #660 ) ;
#100 = CARTESIAN_POINT ( 'NONE',  ( 73.09999999999998010, 7.799999999999999822, -62.60000000000000142 ) ) ;
#101 = DIRECTION ( 'NONE',  ( 0.000000000000000000, 1.000000000000000000, -0.000000000000000000 ) ) ;
#102 = ORIENTED_EDGE ( 'NONE', *, *, #1529, .T. ) ;
#103 = CARTESIAN_POINT ( 'NONE',  ( 55.29999999999999716, 5.599999999999999645, -45.29999999999999716 ) ) ;
#104 = ORIENTED_EDGE ( 'NONE', *, *, #1758, .T. ) ;
#105 = ADVANCED_FACE ( 'NONE', ( #503 ), #1517, .T. ) ;
#106 = LINE ( 'NONE', #254, #1510 ) ;
#107 = VERTEX_POINT ( 'NONE', #473 ) ;
#108 = CIRCLE ( 'NONE', #1190, 4.700000000000002842 ) ;
#109 = VECTOR ( 'NONE', #936, 1000.000000000000000 ) ;
#110 = CARTESIAN_POINT ( 'NONE',  ( -3.469446951953615767E-15, 0.5999999999999998668, -10.00000000000000355 ) ) ;
#111 = DIRECTION ( 'NONE',  ( -2.638362701105409535E-16, 0.000000000000000000, 1.000000000000000000 ) ) ;
#112 = ORIENTED_EDGE ( 'NONE', *, *, #496, .F. ) ;
#113 = APPROVAL ( #1106, 'UNSPECIFIED' ) ;
#114 = LINE ( 'NONE', #1620, #891 ) ;
#115 = ORIENTED_EDGE ( 'NONE', *, *, #713, .F. ) ;
#116 = LINE ( 'NONE', #1558, #88 ) ;
#117 = ORIENTED_EDGE ( 'NONE', *, *, #1774, .F. ) ;
#118 = DIRECTION ( 'NONE',  ( 3.469446951953614189E-16, 0.000000000000000000, 1.000000000000000000 ) ) ;
#119 = DIRECTION ( 'NONE',  ( 0.000000000000000000, 0.000000000000000000, -1.000000000000000000 ) ) ;
#120 = ORIENTED_EDGE ( 'NONE', *, *, #886, .F. ) ;
#121 = AXIS2_PLACEMENT_3D ( 'NONE', #1482, #1618, #297 ) ;
#122 = CARTESIAN_POINT ( 'NONE',  ( -10.49999999999999112, 7.799999999999999822, 12.40000000000000746 ) ) ;
#123 = VERTEX_POINT ( 'NONE', #1089 ) ;
#124 = ORIENTED_EDGE ( 'NONE', *, *, #1246, .T. ) ;
#125 = EDGE_CURVE ( 'NONE', #383, #288, #787, .T. ) ;
#126 = DIRECTION ( 'NONE',  ( 1.000000000000000000, 0.000000000000000000, -3.469446951953620598E-16 ) ) ;
#127 = ORIENTED_EDGE ( 'NONE', *, *, #1157, .T. ) ;
#128 = DIRECTION ( 'NONE',  ( 0.000000000000000000, 1.000000000000000000, 0.000000000000000000 ) ) ;
#129 = CYLINDRICAL_SURFACE ( 'NONE', #493, 7.299999999999993605 ) ;
#130 = DIRECTION ( 'NONE',  ( -0.000000000000000000, -1.000000000000000000, -0.000000000000000000 ) ) ;
#131 = ORIENTED_EDGE ( 'NONE', *, *, #1595, .T. ) ;
#132 = LINE ( 'NONE', #455, #401 ) ;
#133 = EDGE_CURVE ( 'NONE', #258, #1538, #1063, .T. ) ;
#134 = ORIENTED_EDGE ( 'NONE', *, *, #1359, .T. ) ;
#135 = PLANE ( 'NONE',  #912 ) ;
#136 = ORIENTED_EDGE ( 'NONE', *, *, #657, .F. ) ;
#137 = DIRECTION ( 'NONE',  ( -0.000000000000000000, -1.000000000000000000, -0.000000000000000000 ) ) ;
#138 = CARTESIAN_POINT ( 'NONE',  ( 7.299999999999979394, 5.599999999999999645, -52.60000000000000853 ) ) ;
#139 = CARTESIAN_POINT ( 'NONE',  ( 43.30000000000000426, 2.600000000000000089, -4.700000000000001954 ) ) ;
#140 = VECTOR ( 'NONE', #1159, 1000.000000000000000 ) ;
#141 = EDGE_CURVE ( 'NONE', #1105, #1661, #1525, .T. ) ;
#142 = ORIENTED_EDGE ( 'NONE', *, *, #1898, .F. ) ;
#143 = DIRECTION ( 'NONE',  ( 0.000000000000000000, 0.000000000000000000, 1.000000000000000000 ) ) ;
#144 = VECTOR ( 'NONE', #360, 1000.000000000000000 ) ;
#145 = ORIENTED_EDGE ( 'NONE', *, *, #758, .F. ) ;
#146 = FACE_OUTER_BOUND ( 'NONE', #712, .T. ) ;
#147 = EDGE_LOOP ( 'NONE', ( #561, #426, #645, #662, #836, #1712, #1455, #1230, #1154, #1750, #1091, #1508, #1218, #818, #208, #134, #753, #1485, #434, #1122, #253, #1891, #551, #1754, #1841, #820, #446, #354, #1858, #175, #996, #489, #1581, #1894, #1133 ) ) ;
#148 = DIRECTION ( 'NONE',  ( 1.000000000000000000, -0.000000000000000000, 0.000000000000000000 ) ) ;
#149 = LINE ( 'NONE', #432, #152 ) ;
#150 = LINE ( 'NONE', #1325, #1191 ) ;
#151 = EDGE_CURVE ( 'NONE', #1742, #1025, #1378, .T. ) ;
#152 = VECTOR ( 'NONE', #1768, 1000.000000000000000 ) ;
#153 = EDGE_CURVE ( 'NONE', #1311, #1494, #643, .T. ) ;
#154 = AXIS2_PLACEMENT_3D ( 'NONE', #846, #155, #4 ) ;
#155 = DIRECTION ( 'NONE',  ( 0.000000000000000000, 1.000000000000000000, -0.000000000000000000 ) ) ;
#156 = ORIENTED_EDGE ( 'NONE', *, *, #1330, .F. ) ;
#157 = EDGE_CURVE ( 'NONE', #190, #688, #371, .T. ) ;
#158 = FACE_OUTER_BOUND ( 'NONE', #406, .T. ) ;
#159 = EDGE_CURVE ( 'NONE', #408, #663, #974, .T. ) ;
#160 = EDGE_CURVE ( 'NONE', #1171, #220, #1236, .T. ) ;
#161 = CARTESIAN_POINT ( 'NONE',  ( 66.09999999999999432, 0.5999999999999998668, -10.00000000000000000 ) ) ;
#162 = DIRECTION ( 'NONE',  ( -1.000000000000000000, 0.000000000000000000, 0.000000000000000000 ) ) ;
#163 = CARTESIAN_POINT ( 'NONE',  ( 55.29999999999999716, 2.600000000000000089, -45.29999999999999716 ) ) ;
#164 = CARTESIAN_POINT ( 'NONE',  ( 60.00000000000000000, 2.600000000000000089, 0.000000000000000000 ) ) ;
#165 = VERTEX_POINT ( 'NONE', #172 ) ;
#166 = ORIENTED_EDGE ( 'NONE', *, *, #1877, .F. ) ;
#167 = DIRECTION ( 'NONE',  ( 0.000000000000000000, 0.000000000000000000, 1.000000000000000000 ) ) ;
#168 = EDGE_CURVE ( 'NONE', #1025, #763, #770, .T. ) ;
#169 = DIRECTION ( 'NONE',  ( 0.000000000000000000, 1.000000000000000000, -0.000000000000000000 ) ) ;
#170 = DIRECTION ( 'NONE',  ( 0.000000000000000000, 1.000000000000000000, -0.000000000000000000 ) ) ;
#171 = CARTESIAN_POINT ( 'NONE',  ( 21.80000000000000782, 0.5999999999999998668, -10.00000000000000000 ) ) ;
#172 = CARTESIAN_POINT ( 'NONE',  ( 24.00000000000000000, 5.599999999999999645, -45.29999999999999716 ) ) ;
#173 = LINE ( 'NONE', #164, #299 ) ;
#174 = VECTOR ( 'NONE', #1901, 1000.000000000000000 ) ;
#175 = ORIENTED_EDGE ( 'NONE', *, *, #1027, .F. ) ;
#176 = CC_DESIGN_PERSON_AND_ORGANIZATION_ASSIGNMENT ( #83, #666, ( #449 ) ) ;
#177 = CARTESIAN_POINT ( 'NONE',  ( 14.59999999999999076, 2.600000000000000089, -4.700000000000002842 ) ) ;
#178 = ORIENTED_EDGE ( 'NONE', *, *, #1493, .F. ) ;
#179 = ORIENTED_EDGE ( 'NONE', *, *, #727, .T. ) ;
#180 = DIRECTION ( 'NONE',  ( -1.000000000000000000, 0.000000000000000000, 0.000000000000000000 ) ) ;
#181 = DIRECTION ( 'NONE',  ( 1.319181350552705014E-16, 0.000000000000000000, 1.000000000000000000 ) ) ;
#182 = CARTESIAN_POINT ( 'NONE',  ( 0.000000000000000000, 2.600000000000000089, 0.000000000000000000 ) ) ;
#183 = CARTESIAN_POINT ( 'NONE',  ( 7.299999999999996270, 2.600000000000000089, -45.29999999999999716 ) ) ;
#184 = CARTESIAN_POINT ( 'NONE',  ( 31.29999999999999361, 5.599999999999999645, -45.29999999999999716 ) ) ;
#185 = VECTOR ( 'NONE', #1305, 1000.000000000000000 ) ;
#186 = AXIS2_PLACEMENT_3D ( 'NONE', #1268, #402, #247 ) ;
#187 = CARTESIAN_POINT ( 'NONE',  ( 74.59999999999999432, 7.799999999999999822, 12.40000000000000746 ) ) ;
#188 = EDGE_LOOP ( 'NONE', ( #847, #145, #1266, #1249 ) ) ;
#189 = EDGE_CURVE ( 'NONE', #968, #1661, #1624, .T. ) ;
#190 = VERTEX_POINT ( 'NONE', #1536 ) ;
#191 = AXIS2_PLACEMENT_3D ( 'NONE', #405, #1862, #111 ) ;
#192 = DIRECTION ( 'NONE',  ( 0.000000000000000000, 1.000000000000000000, -0.000000000000000000 ) ) ;
#193 = CARTESIAN_POINT ( 'NONE',  ( 14.59999999999999076, 2.600000000000000089, -45.29999999999999716 ) ) ;
#194 = PLANE ( 'NONE',  #33 ) ;
#195 = DATE_TIME_ROLE ( 'creation_date' ) ;
#196 = DIRECTION ( 'NONE',  ( -1.000000000000000000, 0.000000000000000000, 0.000000000000000000 ) ) ;
#197 = EDGE_CURVE ( 'NONE', #876, #239, #1669, .T. ) ;
#198 = CARTESIAN_POINT ( 'NONE',  ( 0.000000000000000000, 7.799999999999999822, 0.000000000000000000 ) ) ;
#199 = ORIENTED_EDGE ( 'NONE', *, *, #852, .F. ) ;
#200 = CARTESIAN_POINT ( 'NONE',  ( 14.59999999999999076, 5.599999999999999645, 0.000000000000000000 ) ) ;
#201 = CARTESIAN_POINT ( 'NONE',  ( 62.60000000000000142, 5.599999999999999645, 12.40000000000000746 ) ) ;
#202 = DIRECTION ( 'NONE',  ( -0.000000000000000000, 1.000000000000000000, -0.000000000000000000 ) ) ;
#203 = APPROVAL_ROLE ( '' ) ;
#204 = DIRECTION ( 'NONE',  ( -0.000000000000000000, -1.000000000000000000, -0.000000000000000000 ) ) ;
#205 = EDGE_CURVE ( 'NONE', #718, #876, #1072, .T. ) ;
#206 = VECTOR ( 'NONE', #1353, 1000.000000000000000 ) ;
#207 = CARTESIAN_POINT ( 'NONE',  ( 74.59999999999998010, 0.000000000000000000, -62.60000000000000142 ) ) ;
#208 = ORIENTED_EDGE ( 'NONE', *, *, #1863, .F. ) ;
#209 = CIRCLE ( 'NONE', #1533, 4.700000000000002842 ) ;
#210 = VECTOR ( 'NONE', #562, 1000.000000000000000 ) ;
#211 = VECTOR ( 'NONE', #950, 1000.000000000000000 ) ;
#212 = ORIENTED_EDGE ( 'NONE', *, *, #981, .T. ) ;
#213 = CARTESIAN_POINT ( 'NONE',  ( 31.29999999999999361, 2.600000000000000089, -45.29999999999999716 ) ) ;
#214 = APPROVAL_STATUS ( 'not_yet_approved' ) ;
#215 = CARTESIAN_POINT ( 'NONE',  ( -10.49999999999999112, 7.799999999999999822, 12.40000000000000746 ) ) ;
#216 = ADVANCED_FACE ( 'NONE', ( #342 ), #1082, .F. ) ;
#217 = EDGE_CURVE ( 'NONE', #1438, #386, #779, .T. ) ;
#218 = FACE_OUTER_BOUND ( 'NONE', #1152, .T. ) ;
#219 = ORIENTED_EDGE ( 'NONE', *, *, #153, .T. ) ;
#220 = VERTEX_POINT ( 'NONE', #1819 ) ;
#221 = CIRCLE ( 'NONE', #1139, 7.300000000000007816 ) ;
#222 = EDGE_CURVE ( 'NONE', #55, #1302, #1107, .T. ) ;
#223 = CARTESIAN_POINT ( 'NONE',  ( 38.59999999999999432, 5.599999999999999645, 0.000000000000000000 ) ) ;
#224 = EDGE_LOOP ( 'NONE', ( #726, #314, #1870, #1900 ) ) ;
#225 = APPROVAL_ROLE ( '' ) ;
#226 = PLANE ( 'NONE',  #1797 ) ;
#227 = CARTESIAN_POINT ( 'NONE',  ( 38.59999999999999432, 5.599999999999999645, -45.30000000000000426 ) ) ;
#228 = VERTEX_POINT ( 'NONE', #676 ) ;
#229 = ORIENTED_EDGE ( 'NONE', *, *, #1523, .F. ) ;
#230 = LINE ( 'NONE', #1704, #430 ) ;
#231 = ORIENTED_EDGE ( 'NONE', *, *, #870, .F. ) ;
#232 = PERSON_AND_ORGANIZATION ( #1594, #1156 ) ;
#233 = CARTESIAN_POINT ( 'NONE',  ( 21.80000000000000782, 5.599999999999999645, -2.875815344204897142E-15 ) ) ;
#234 = DIRECTION ( 'NONE',  ( 0.000000000000000000, 0.000000000000000000, 1.000000000000000000 ) ) ;
#235 = EDGE_LOOP ( 'NONE', ( #1210, #1457, #729, #1811 ) ) ;
#236 = ORIENTED_EDGE ( 'NONE', *, *, #160, .T. ) ;
#237 = AXIS2_PLACEMENT_3D ( 'NONE', #1861, #822, #1415 ) ;
#238 = DIRECTION ( 'NONE',  ( 1.000000000000000000, -0.000000000000000000, 0.000000000000000000 ) ) ;
#239 = VERTEX_POINT ( 'NONE', #1580 ) ;
#240 = CYLINDRICAL_SURFACE ( 'NONE', #237, 4.700000000000002842 ) ;
#241 = DIRECTION ( 'NONE',  ( -1.000000000000000000, 0.000000000000000000, 1.156482317317871232E-16 ) ) ;
#242 = EDGE_CURVE ( 'NONE', #690, #1905, #1854, .T. ) ;
#243 = LINE ( 'NONE', #972, #1822 ) ;
#244 = EDGE_CURVE ( 'NONE', #228, #77, #1261, .T. ) ;
#245 = ORIENTED_EDGE ( 'NONE', *, *, #1299, .F. ) ;
#246 = AXIS2_PLACEMENT_3D ( 'NONE', #1787, #1635, #319 ) ;
#247 = DIRECTION ( 'NONE',  ( 1.000000000000000000, 0.000000000000000000, -0.000000000000000000 ) ) ;
#248 = ORIENTED_EDGE ( 'NONE', *, *, #205, .F. ) ;
#249 = FACE_OUTER_BOUND ( 'NONE', #1587, .T. ) ;
#250 = CARTESIAN_POINT ( 'NONE',  ( 26.59999999999999787, 5.599999999999999645, -3.691491556878645497E-15 ) ) ;
#251 = ORIENTED_EDGE ( 'NONE', *, *, #1349, .T. ) ;
#252 = CARTESIAN_POINT ( 'NONE',  ( 7.299999999999979394, 2.600000000000000089, -52.60000000000000853 ) ) ;
#253 = ORIENTED_EDGE ( 'NONE', *, *, #1186, .F. ) ;
#254 = CARTESIAN_POINT ( 'NONE',  ( -12.00000000000000000, 5.599999999999999645, -62.60000000000000142 ) ) ;
#255 = ORIENTED_EDGE ( 'NONE', *, *, #1240, .T. ) ;
#256 = DIRECTION ( 'NONE',  ( 0.000000000000000000, 0.000000000000000000, -1.000000000000000000 ) ) ;
#257 = CARTESIAN_POINT ( 'NONE',  ( 60.00000000000000711, 2.600000000000000089, 12.40000000000000746 ) ) ;
#258 = VERTEX_POINT ( 'NONE', #1278 ) ;
#259 = DIRECTION ( 'NONE',  ( -1.000000000000000000, 0.000000000000000000, 0.000000000000000000 ) ) ;
#260 = ORIENTED_EDGE ( 'NONE', *, *, #1839, .T. ) ;
#261 = CIRCLE ( 'NONE', #1036, 4.700000000000003730 ) ;
#262 = CARTESIAN_POINT ( 'NONE',  ( 66.09999999999999432, 0.5999999999999998668, -10.00000000000000000 ) ) ;
#263 = ORIENTED_EDGE ( 'NONE', *, *, #1380, .T. ) ;
#264 = AXIS2_PLACEMENT_3D ( 'NONE', #213, #65, #1524 ) ;
#265 = DIRECTION ( 'NONE',  ( 1.000000000000000000, -0.000000000000000000, 0.000000000000000000 ) ) ;
#266 = CARTESIAN_POINT ( 'NONE',  ( 60.00000000000000711, 5.599999999999999645, 12.40000000000000746 ) ) ;
#267 = ORIENTED_EDGE ( 'NONE', *, *, #1147, .T. ) ;
#268 = DIRECTION ( 'NONE',  ( -1.000000000000000000, 0.000000000000000000, 1.319181350552705014E-16 ) ) ;
#269 = ORIENTED_EDGE ( 'NONE', *, *, #1720, .F. ) ;
#270 = ORIENTED_EDGE ( 'NONE', *, *, #157, .F. ) ;
#271 = PLANE ( 'NONE',  #331 ) ;
#272 = VERTEX_POINT ( 'NONE', #803 ) ;
#273 = VECTOR ( 'NONE', #50, 1000.000000000000000 ) ;
#274 = EDGE_CURVE ( 'NONE', #683, #228, #1707, .T. ) ;
#275 = CARTESIAN_POINT ( 'NONE',  ( 7.299999999999979394, 5.599999999999999645, -52.60000000000000853 ) ) ;
#276 = EDGE_CURVE ( 'NONE', #1823, #612, #84, .T. ) ;
#277 = CARTESIAN_POINT ( 'NONE',  ( 59.99999999999997158, 5.599999999999999645, -45.30000000000001137 ) ) ;
#278 = ORIENTED_EDGE ( 'NONE', *, *, #1180, .T. ) ;
#279 = AXIS2_PLACEMENT_3D ( 'NONE', #963, #1135, #1553 ) ;
#280 = CARTESIAN_POINT ( 'NONE',  ( 73.09999999999998010, 5.599999999999999645, 12.40000000000000746 ) ) ;
#281 = ORIENTED_EDGE ( 'NONE', *, *, #1019, .T. ) ;
#282 = CARTESIAN_POINT ( 'NONE',  ( 31.29999999999999361, 2.600000000000000089, -45.30000000000000426 ) ) ;
#283 = ADVANCED_FACE ( 'NONE', ( #1876 ), #844, .T. ) ;
#284 = ORIENTED_EDGE ( 'NONE', *, *, #1740, .F. ) ;
#285 = LINE ( 'NONE', #913, #1904 ) ;
#286 = CARTESIAN_POINT ( 'NONE',  ( 31.29999999999999361, 5.599999999999999645, -45.30000000000000426 ) ) ;
#287 = DIRECTION ( 'NONE',  ( -1.000000000000000000, 0.000000000000000000, 1.319181350552704767E-16 ) ) ;
#288 = VERTEX_POINT ( 'NONE', #381 ) ;
#289 = CARTESIAN_POINT ( 'NONE',  ( 0.000000000000000000, 0.000000000000000000, 0.000000000000000000 ) ) ;
#290 = ORIENTED_EDGE ( 'NONE', *, *, #501, .F. ) ;
#291 = EDGE_CURVE ( 'NONE', #1771, #720, #953, .T. ) ;
#292 = DIRECTION ( 'NONE',  ( 0.000000000000000000, 0.000000000000000000, 1.000000000000000000 ) ) ;
#293 = EDGE_CURVE ( 'NONE', #43, #1328, #1112, .T. ) ;
#294 = ORIENTED_EDGE ( 'NONE', *, *, #736, .T. ) ;
#295 = DIRECTION ( 'NONE',  ( 0.000000000000000000, 0.000000000000000000, 1.000000000000000000 ) ) ;
#296 = CC_DESIGN_SECURITY_CLASSIFICATION ( #449, ( #1532 ) ) ;
#297 = DIRECTION ( 'NONE',  ( 0.000000000000000000, 0.000000000000000000, -1.000000000000000000 ) ) ;
#298 = DIRECTION ( 'NONE',  ( 0.000000000000000000, 1.000000000000000000, -0.000000000000000000 ) ) ;
#299 = VECTOR ( 'NONE', #771, 1000.000000000000000 ) ;
#300 = AXIS2_PLACEMENT_3D ( 'NONE', #1150, #1423, #256 ) ;
#301 = EDGE_CURVE ( 'NONE', #793, #1549, #992, .T. ) ;
#302 = DIRECTION ( 'NONE',  ( 0.000000000000000000, 1.000000000000000000, -0.000000000000000000 ) ) ;
#303 = APPLICATION_CONTEXT ( 'configuration controlled 3d designs of mechanical parts and assemblies' ) ;
#304 = AXIS2_PLACEMENT_3D ( 'NONE', #944, #1216, #1809 ) ;
#305 = ORIENTED_EDGE ( 'NONE', *, *, #624, .T. ) ;
#306 = EDGE_CURVE ( 'NONE', #1171, #1362, #1843, .T. ) ;
#307 = ADVANCED_FACE ( 'NONE', ( #1726 ), #1271, .T. ) ;
#308 = CARTESIAN_POINT ( 'NONE',  ( 19.29999999999999716, 2.600000000000000089, -4.700000000000001954 ) ) ;
#309 = DIRECTION ( 'NONE',  ( 0.000000000000000000, -1.000000000000000000, 0.000000000000000000 ) ) ;
#310 = DIRECTION ( 'NONE',  ( 0.000000000000000000, 0.000000000000000000, 1.000000000000000000 ) ) ;
#311 = CARTESIAN_POINT ( 'NONE',  ( 0.000000000000000000, 0.5999999999999998668, -10.00000000000000000 ) ) ;
#312 = VECTOR ( 'NONE', #1255, 1000.000000000000000 ) ;
#313 = CARTESIAN_POINT ( 'NONE',  ( 14.59999999999999076, 5.599999999999999645, -45.29999999999999716 ) ) ;
#314 = ORIENTED_EDGE ( 'NONE', *, *, #222, .F. ) ;
#315 = EDGE_CURVE ( 'NONE', #1866, #1348, #388, .T. ) ;
#316 = ORIENTED_EDGE ( 'NONE', *, *, #168, .T. ) ;
#317 = CARTESIAN_POINT ( 'NONE',  ( 0.000000000000000000, 5.599999999999999645, 0.000000000000000000 ) ) ;
#318 = CARTESIAN_POINT ( 'NONE',  ( -3.500000000000004885, 0.5999999999999998668, -62.60000000000000142 ) ) ;
#319 = DIRECTION ( 'NONE',  ( 0.000000000000000000, 0.000000000000000000, -1.000000000000000000 ) ) ;
#320 = CARTESIAN_POINT ( 'NONE',  ( -3.359907379115537949E-14, 2.600000000000000089, -45.29999999999997584 ) ) ;
#321 = CARTESIAN_POINT ( 'NONE',  ( 2.599999999999993427, 2.600000000000000089, -45.29999999999999716 ) ) ;
#322 = ORIENTED_EDGE ( 'NONE', *, *, #1254, .F. ) ;
#323 = FACE_OUTER_BOUND ( 'NONE', #518, .T. ) ;
#324 = ORIENTED_EDGE ( 'NONE', *, *, #1158, .F. ) ;
#325 = CYLINDRICAL_SURFACE ( 'NONE', #549, 7.300000000000007816 ) ;
#326 = LINE ( 'NONE', #1644, #1004 ) ;
#327 = PLANE ( 'NONE',  #824 ) ;
#328 = LINE ( 'NONE', #1636, #1351 ) ;
#329 = DIRECTION ( 'NONE',  ( -0.000000000000000000, 1.000000000000000000, -0.000000000000000000 ) ) ;
#330 = LINE ( 'NONE', #1648, #609 ) ;
#331 = AXIS2_PLACEMENT_3D ( 'NONE', #880, #580, #719 ) ;
#332 = EDGE_CURVE ( 'NONE', #424, #410, #522, .T. ) ;
#333 = VECTOR ( 'NONE', #490, 1000.000000000000000 ) ;
#334 = DIRECTION ( 'NONE',  ( 0.000000000000000000, 0.000000000000000000, -1.000000000000000000 ) ) ;
#335 = ORIENTED_EDGE ( 'NONE', *, *, #1349, .F. ) ;
#336 = CARTESIAN_POINT ( 'NONE',  ( 14.59999999999999076, 5.599999999999999645, 0.000000000000000000 ) ) ;
#337 = LINE ( 'NONE', #1522, #1779 ) ;
#338 = DIRECTION ( 'NONE',  ( 0.000000000000000000, 1.000000000000000000, 0.000000000000000000 ) ) ;
#339 = DIRECTION ( 'NONE',  ( 1.319181350552704767E-16, 0.000000000000000000, 1.000000000000000000 ) ) ;
#340 = ADVANCED_FACE ( 'NONE', ( #1545 ), #226, .T. ) ;
#341 = APPLICATION_PROTOCOL_DEFINITION ( 'international standard', 'config_control_design', 1994, #303 ) ;
#342 = FACE_OUTER_BOUND ( 'NONE', #724, .T. ) ;
#343 = AXIS2_PLACEMENT_3D ( 'NONE', #747, #1182, #1776 ) ;
#344 = VECTOR ( 'NONE', #538, 1000.000000000000000 ) ;
#345 = DIRECTION ( 'NONE',  ( 0.000000000000000000, 0.000000000000000000, 1.000000000000000000 ) ) ;
#346 = EDGE_LOOP ( 'NONE', ( #1300, #1269, #1188, #939, #1760, #498, #1238, #255, #284, #697, #231, #1540, #1673, #1136, #909 ) ) ;
#347 = ORIENTED_EDGE ( 'NONE', *, *, #1720, .T. ) ;
#348 = CARTESIAN_POINT ( 'NONE',  ( 16.80000000000000071, 5.599999999999999645, -62.60000000000000142 ) ) ;
#349 = ADVANCED_FACE ( 'NONE', ( #667 ), #1424, .F. ) ;
#350 = FACE_OUTER_BOUND ( 'NONE', #188, .T. ) ;
#351 = CALENDAR_DATE ( 2022, 13, 9 ) ;
#352 = CARTESIAN_POINT ( 'NONE',  ( 45.80000000000001137, 0.5999999999999998668, -6.041850585531390161E-15 ) ) ;
#353 = CARTESIAN_POINT ( 'NONE',  ( 66.09999999999999432, 5.599999999999999645, -10.00000000000000000 ) ) ;
#354 = ORIENTED_EDGE ( 'NONE', *, *, #454, .T. ) ;
#355 = ORIENTED_EDGE ( 'NONE', *, *, #1195, .T. ) ;
#356 = ADVANCED_FACE ( 'NONE', ( #1416 ), #541, .F. ) ;
#357 = EDGE_CURVE ( 'NONE', #564, #1138, #1572, .T. ) ;
#358 = CARTESIAN_POINT ( 'NONE',  ( 71.09999999999999432, 5.599999999999999645, -62.60000000000000142 ) ) ;
#359 = PERSON_AND_ORGANIZATION_ROLE ( 'design_supplier' ) ;
#360 = DIRECTION ( 'NONE',  ( 1.850371707708593823E-16, 0.000000000000000000, 1.000000000000000000 ) ) ;
#361 = CARTESIAN_POINT ( 'NONE',  ( 7.299999999999996270, 5.599999999999999645, -45.29999999999999716 ) ) ;
#362 = ORIENTED_EDGE ( 'NONE', *, *, #1868, .T. ) ;
#363 = AXIS2_PLACEMENT_3D ( 'NONE', #1603, #1888, #565 ) ;
#364 = VECTOR ( 'NONE', #1501, 1000.000000000000000 ) ;
#365 = ADVANCED_FACE ( 'NONE', ( #1162 ), #722, .F. ) ;
#366 = ORIENTED_EDGE ( 'NONE', *, *, #641, .F. ) ;
#367 = EDGE_CURVE ( 'NONE', #709, #775, #1913, .T. ) ;
#368 = CARTESIAN_POINT ( 'NONE',  ( 12.00000000000000000, 5.599999999999999645, 0.000000000000000000 ) ) ;
#369 = EDGE_LOOP ( 'NONE', ( #1075, #1519, #278, #1084 ) ) ;
#370 = CARTESIAN_POINT ( 'NONE',  ( 0.000000000000000000, 0.000000000000000000, 0.000000000000000000 ) ) ;
#371 = LINE ( 'NONE', #1344, #1376 ) ;
#372 = DIRECTION ( 'NONE',  ( 1.000000000000000000, 0.000000000000000000, -0.000000000000000000 ) ) ;
#373 = ORIENTED_EDGE ( 'NONE', *, *, #1785, .T. ) ;
#374 = VECTOR ( 'NONE', #466, 1000.000000000000000 ) ;
#375 = CIRCLE ( 'NONE', #1447, 4.700000000000003730 ) ;
#376 = ADVANCED_FACE ( 'NONE', ( #1000 ), #1009, .T. ) ;
#377 = VERTEX_POINT ( 'NONE', #1474 ) ;
#378 = LINE ( 'NONE', #1412, #1169 ) ;
#379 = ORIENTED_EDGE ( 'NONE', *, *, #1733, .F. ) ;
#380 = COORDINATED_UNIVERSAL_TIME_OFFSET ( 3, 0, .AHEAD. ) ;
#381 = CARTESIAN_POINT ( 'NONE',  ( 45.80000000000001137, 0.5999999999999998668, -10.00000000000000000 ) ) ;
#382 = DIRECTION ( 'NONE',  ( -1.000000000000000000, 0.000000000000000000, 0.000000000000000000 ) ) ;
#383 = VERTEX_POINT ( 'NONE', #1756 ) ;
#384 = VERTEX_POINT ( 'NONE', #572 ) ;
#385 = FACE_OUTER_BOUND ( 'NONE', #1860, .T. ) ;
#386 = VERTEX_POINT ( 'NONE', #266 ) ;
#387 = DIRECTION ( 'NONE',  ( 0.000000000000000000, 1.000000000000000000, -0.000000000000000000 ) ) ;
#388 = LINE ( 'NONE', #705, #1267 ) ;
#389 = ADVANCED_FACE ( 'NONE', ( #423 ), #129, .F. ) ;
#390 = CARTESIAN_POINT ( 'NONE',  ( 7.299999999999996270, 2.600000000000000089, -45.29999999999999716 ) ) ;
#391 = ORIENTED_EDGE ( 'NONE', *, *, #736, .F. ) ;
#392 = VECTOR ( 'NONE', #1181, 1000.000000000000000 ) ;
#393 = VECTOR ( 'NONE', #627, 1000.000000000000000 ) ;
#394 = FACE_OUTER_BOUND ( 'NONE', #1593, .T. ) ;
#395 = ORIENTED_EDGE ( 'NONE', *, *, #1180, .F. ) ;
#396 = DIRECTION ( 'NONE',  ( -0.000000000000000000, -1.000000000000000000, -0.000000000000000000 ) ) ;
#397 = DIRECTION ( 'NONE',  ( 3.469446951953620105E-16, 0.000000000000000000, 1.000000000000000000 ) ) ;
#398 = PLANE ( 'NONE',  #559 ) ;
#399 = ORIENTED_EDGE ( 'NONE', *, *, #501, .T. ) ;
#400 = CIRCLE ( 'NONE', #738, 7.299999999999999822 ) ;
#401 = VECTOR ( 'NONE', #1298, 1000.000000000000000 ) ;
#402 = DIRECTION ( 'NONE',  ( 0.000000000000000000, 0.000000000000000000, 1.000000000000000000 ) ) ;
#403 = EDGE_LOOP ( 'NONE', ( #933, #1612, #439, #782 ) ) ;
#404 = DIRECTION ( 'NONE',  ( 1.156482317317871232E-16, 0.000000000000000000, 1.000000000000000000 ) ) ;
#405 = CARTESIAN_POINT ( 'NONE',  ( 71.09999999999998010, 0.5999999999999998668, 1.875875880485945868E-14 ) ) ;
#406 = EDGE_LOOP ( 'NONE', ( #1889, #674, #1600, #69 ) ) ;
#407 = DIRECTION ( 'NONE',  ( 0.000000000000000000, 0.000000000000000000, 1.000000000000000000 ) ) ;
#408 = VERTEX_POINT ( 'NONE', #138 ) ;
#409 = DIRECTION ( 'NONE',  ( 0.000000000000000000, 0.000000000000000000, -1.000000000000000000 ) ) ;
#410 = VERTEX_POINT ( 'NONE', #1461 ) ;
#411 = CARTESIAN_POINT ( 'NONE',  ( 2.600000000000001421, 2.600000000000000089, 12.40000000000000746 ) ) ;
#412 = CARTESIAN_POINT ( 'NONE',  ( -3.500000000000001776, 5.599999999999999645, -10.00000000000000178 ) ) ;
#413 = ORIENTED_EDGE ( 'NONE', *, *, #97, .F. ) ;
#414 = PLANE ( 'NONE',  #850 ) ;
#415 = ORIENTED_EDGE ( 'NONE', *, *, #988, .T. ) ;
#416 = ORIENTED_EDGE ( 'NONE', *, *, #1195, .F. ) ;
#417 = EDGE_CURVE ( 'NONE', #78, #44, #149, .T. ) ;
#418 = VECTOR ( 'NONE', #1312, 1000.000000000000000 ) ;
#419 = LOCAL_TIME ( 20, 32, 42.00000000000000000, #943 ) ;
#420 = DIRECTION ( 'NONE',  ( 0.000000000000000000, 0.000000000000000000, 1.000000000000000000 ) ) ;
#421 = EDGE_LOOP ( 'NONE', ( #516, #1141, #1701, #1918 ) ) ;
#422 = DIRECTION ( 'NONE',  ( 1.000000000000000000, 0.000000000000000000, -3.469446951953614189E-16 ) ) ;
#423 = FACE_OUTER_BOUND ( 'NONE', #1459, .T. ) ;
#424 = VERTEX_POINT ( 'NONE', #1041 ) ;
#425 = CARTESIAN_POINT ( 'NONE',  ( 59.99999999999997158, 5.599999999999999645, -45.29999999999999716 ) ) ;
#426 = ORIENTED_EDGE ( 'NONE', *, *, #27, .F. ) ;
#427 = LINE ( 'NONE', #438, #848 ) ;
#428 = VERTEX_POINT ( 'NONE', #412 ) ;
#429 = VECTOR ( 'NONE', #1183, 1000.000000000000000 ) ;
#430 = VECTOR ( 'NONE', #1859, 1000.000000000000000 ) ;
#431 = LINE ( 'NONE', #1020, #1252 ) ;
#432 = CARTESIAN_POINT ( 'NONE',  ( 24.00000000000000000, 5.599999999999999645, -4.700000000000002842 ) ) ;
#433 = CARTESIAN_POINT ( 'NONE',  ( 45.80000000000001137, 0.5999999999999998668, -6.041850585531390161E-15 ) ) ;
#434 = ORIENTED_EDGE ( 'NONE', *, *, #1380, .F. ) ;
#435 = VECTOR ( 'NONE', #1226, 1000.000000000000000 ) ;
#436 = DIRECTION ( 'NONE',  ( 0.000000000000000000, 1.000000000000000000, -0.000000000000000000 ) ) ;
#437 = ORIENTED_EDGE ( 'NONE', *, *, #1857, .T. ) ;
#438 = CARTESIAN_POINT ( 'NONE',  ( -12.00000000000000000, 0.000000000000000000, -0.000000000000000000 ) ) ;
#439 = ORIENTED_EDGE ( 'NONE', *, *, #641, .T. ) ;
#440 = EDGE_CURVE ( 'NONE', #956, #1348, #607, .T. ) ;
#441 = FACE_OUTER_BOUND ( 'NONE', #95, .T. ) ;
#442 = LINE ( 'NONE', #1893, #87 ) ;
#443 = DIRECTION ( 'NONE',  ( 1.319181350552704767E-16, 0.000000000000000000, 1.000000000000000000 ) ) ;
#444 = EDGE_CURVE ( 'NONE', #1451, #1741, #1589, .T. ) ;
#445 = DIRECTION ( 'NONE',  ( -0.000000000000000000, 1.000000000000000000, -0.000000000000000000 ) ) ;
#446 = ORIENTED_EDGE ( 'NONE', *, *, #1865, .F. ) ;
#447 = CARTESIAN_POINT ( 'NONE',  ( 24.00000000000000000, 2.600000000000000089, -4.700000000000006395 ) ) ;
#448 = DIRECTION ( 'NONE',  ( 0.000000000000000000, 0.000000000000000000, 1.000000000000000000 ) ) ;
#449 = SECURITY_CLASSIFICATION ( '', '', #73 ) ;
#450 = CARTESIAN_POINT ( 'NONE',  ( 19.29999999999999716, 2.600000000000000089, -4.700000000000001954 ) ) ;
#451 = DIRECTION ( 'NONE',  ( 0.000000000000000000, 1.000000000000000000, -0.000000000000000000 ) ) ;
#452 = CIRCLE ( 'NONE', #788, 4.700000000000002842 ) ;
#453 = AXIS2_PLACEMENT_3D ( 'NONE', #163, #298, #885 ) ;
#454 = EDGE_CURVE ( 'NONE', #577, #428, #594, .T. ) ;
#455 = CARTESIAN_POINT ( 'NONE',  ( 0.000000000000000000, 5.599999999999999645, -62.60000000000000142 ) ) ;
#456 = ORIENTED_EDGE ( 'NONE', *, *, #706, .T. ) ;
#457 = ORIENTED_EDGE ( 'NONE', *, *, #870, .T. ) ;
#458 = CARTESIAN_POINT ( 'NONE',  ( 19.29999999999999716, 2.600000000000000089, -4.700000000000002842 ) ) ;
#459 = CARTESIAN_POINT ( 'NONE',  ( 31.29999999999999361, 5.599999999999999645, -45.30000000000000426 ) ) ;
#460 = LINE ( 'NONE', #1489, #1232 ) ;
#461 = LINE ( 'NONE', #742, #679 ) ;
#462 = CIRCLE ( 'NONE', #154, 7.299999999999999822 ) ;
#463 = DIRECTION ( 'NONE',  ( 0.000000000000000000, 0.000000000000000000, -1.000000000000000000 ) ) ;
#464 = ORIENTED_EDGE ( 'NONE', *, *, #1503, .T. ) ;
#465 = AXIS2_PLACEMENT_3D ( 'NONE', #1253, #241, #823 ) ;
#466 = DIRECTION ( 'NONE',  ( -1.000000000000000000, 0.000000000000000000, 0.000000000000000000 ) ) ;
#467 = EDGE_LOOP ( 'NONE', ( #464, #270, #269, #1289 ) ) ;
#468 = DIRECTION ( 'NONE',  ( 0.000000000000000000, 1.000000000000000000, -0.000000000000000000 ) ) ;
#469 = EDGE_CURVE ( 'NONE', #1328, #793, #583, .T. ) ;
#470 = DIRECTION ( 'NONE',  ( 0.000000000000000000, 0.000000000000000000, 1.000000000000000000 ) ) ;
#471 = DIRECTION ( 'NONE',  ( -5.595882180570342221E-16, 0.000000000000000000, -1.000000000000000000 ) ) ;
#472 = DIRECTION ( 'NONE',  ( 1.000000000000000000, 0.000000000000000000, -3.469446951953614189E-16 ) ) ;
#473 = CARTESIAN_POINT ( 'NONE',  ( 62.59999999999998721, 2.600000000000000089, -45.29999999999999716 ) ) ;
#474 = DIRECTION ( 'NONE',  ( 0.000000000000000000, -1.000000000000000000, 0.000000000000000000 ) ) ;
#475 = LINE ( 'NONE', #1649, #861 ) ;
#476 = VERTEX_POINT ( 'NONE', #277 ) ;
#477 = ORIENTED_EDGE ( 'NONE', *, *, #454, .F. ) ;
#478 = EDGE_CURVE ( 'NONE', #1718, #707, #866, .T. ) ;
#479 = PRODUCT_DEFINITION ( 'UNKNOWN', '', #1532, #1175 ) ;
#480 = DIRECTION ( 'NONE',  ( 1.000000000000000000, -0.000000000000000000, 0.000000000000000000 ) ) ;
#481 = DIRECTION ( 'NONE',  ( 0.000000000000000000, 0.000000000000000000, -1.000000000000000000 ) ) ;
#482 = FACE_OUTER_BOUND ( 'NONE', #1023, .T. ) ;
#483 = CARTESIAN_POINT ( 'NONE',  ( 0.000000000000000000, 5.599999999999999645, 12.40000000000000746 ) ) ;
#484 = VECTOR ( 'NONE', #396, 1000.000000000000000 ) ;
#485 = VECTOR ( 'NONE', #196, 1000.000000000000000 ) ;
#486 = CARTESIAN_POINT ( 'NONE',  ( 0.000000000000000000, 0.5999999999999998668, 0.000000000000000000 ) ) ;
#487 = VERTEX_POINT ( 'NONE', #599 ) ;
#488 = EDGE_CURVE ( 'NONE', #1401, #683, #442, .T. ) ;
#489 = ORIENTED_EDGE ( 'NONE', *, *, #1539, .F. ) ;
#490 = DIRECTION ( 'NONE',  ( -0.000000000000000000, 1.000000000000000000, -0.000000000000000000 ) ) ;
#491 = DIRECTION ( 'NONE',  ( 0.000000000000000000, 0.000000000000000000, -1.000000000000000000 ) ) ;
#492 = DIRECTION ( 'NONE',  ( 0.000000000000000000, 0.000000000000000000, 1.000000000000000000 ) ) ;
#493 = AXIS2_PLACEMENT_3D ( 'NONE', #286, #1193, #874 ) ;
#494 = FACE_OUTER_BOUND ( 'NONE', #1480, .T. ) ;
#495 = VERTEX_POINT ( 'NONE', #1304 ) ;
#496 = EDGE_CURVE ( 'NONE', #1011, #564, #1030, .T. ) ;
#497 = ADVANCED_FACE ( 'NONE', ( #1453 ), #1902, .F. ) ;
#498 = ORIENTED_EDGE ( 'NONE', *, *, #1847, .F. ) ;
#499 = LINE ( 'NONE', #1511, #849 ) ;
#500 = LINE ( 'NONE', #1514, #547 ) ;
#501 = EDGE_CURVE ( 'NONE', #410, #683, #400, .T. ) ;
#502 = CALENDAR_DATE ( 2022, 13, 9 ) ;
#503 = FACE_OUTER_BOUND ( 'NONE', #794, .T. ) ;
#504 = EDGE_CURVE ( 'NONE', #761, #165, #893, .T. ) ;
#505 = EDGE_CURVE ( 'NONE', #1557, #863, #460, .T. ) ;
#506 = DIRECTION ( 'NONE',  ( 0.000000000000000000, 0.000000000000000000, 1.000000000000000000 ) ) ;
#507 = ORIENTED_EDGE ( 'NONE', *, *, #1120, .T. ) ;
#508 = ORIENTED_EDGE ( 'NONE', *, *, #566, .T. ) ;
#509 = CARTESIAN_POINT ( 'NONE',  ( 31.29999999999999361, 2.600000000000000089, -45.29999999999999716 ) ) ;
#510 = DIRECTION ( 'NONE',  ( 1.000000000000000000, 0.000000000000000000, 0.000000000000000000 ) ) ;
#511 = DIRECTION ( 'NONE',  ( 0.000000000000000000, 1.000000000000000000, -0.000000000000000000 ) ) ;
#512 = ADVANCED_FACE ( 'NONE', ( #1342 ), #1645, .T. ) ;
#513 = VECTOR ( 'NONE', #1786, 1000.000000000000000 ) ;
#514 = VECTOR ( 'NONE', #1825, 1000.000000000000000 ) ;
#515 = CARTESIAN_POINT ( 'NONE',  ( 0.000000000000000000, 0.5999999999999998668, -10.00000000000000000 ) ) ;
#516 = ORIENTED_EDGE ( 'NONE', *, *, #651, .T. ) ;
#517 = AXIS2_PLACEMENT_3D ( 'NONE', #58, #658, #1395 ) ;
#518 = EDGE_LOOP ( 'NONE', ( #22, #362, #1641, #120 ) ) ;
#519 = CARTESIAN_POINT ( 'NONE',  ( 21.80000000000000782, 0.5999999999999998668, -2.875815344204897142E-15 ) ) ;
#520 = ORIENTED_EDGE ( 'NONE', *, *, #1585, .F. ) ;
#521 = DATE_TIME_ROLE ( 'classification_date' ) ;
#522 = LINE ( 'NONE', #1288, #1449 ) ;
#523 = DIRECTION ( 'NONE',  ( -1.000000000000000000, 0.000000000000000000, 0.000000000000000000 ) ) ;
#524 = ORIENTED_EDGE ( 'NONE', *, *, #995, .F. ) ;
#525 = VECTOR ( 'NONE', #613, 1000.000000000000000 ) ;
#526 = VECTOR ( 'NONE', #1439, 1000.000000000000000 ) ;
#527 = ORIENTED_EDGE ( 'NONE', *, *, #1584, .F. ) ;
#528 = VECTOR ( 'NONE', #980, 1000.000000000000000 ) ;
#529 = LINE ( 'NONE', #819, #1762 ) ;
#530 = VERTEX_POINT ( 'NONE', #1500 ) ;
#531 = EDGE_CURVE ( 'NONE', #564, #1025, #1205, .T. ) ;
#532 = LINE ( 'NONE', #275, #484 ) ;
#533 = CARTESIAN_POINT ( 'NONE',  ( 50.60000000000000142, 2.600000000000000089, -4.700000000000002842 ) ) ;
#534 = CARTESIAN_POINT ( 'NONE',  ( 12.00000000000000000, 5.599999999999999645, 0.000000000000000000 ) ) ;
#535 = ORIENTED_EDGE ( 'NONE', *, *, #1839, .F. ) ;
#536 = EDGE_CURVE ( 'NONE', #272, #1549, #890, .T. ) ;
#537 = ADVANCED_FACE ( 'NONE', ( #1060 ), #327, .F. ) ;
#538 = DIRECTION ( 'NONE',  ( -0.000000000000000000, -1.000000000000000000, -0.000000000000000000 ) ) ;
#539 = ORIENTED_EDGE ( 'NONE', *, *, #531, .T. ) ;
#540 = LINE ( 'NONE', #979, #54 ) ;
#541 = PLANE ( 'NONE',  #1699 ) ;
#542 = DIRECTION ( 'NONE',  ( 1.319181350552705014E-16, 0.000000000000000000, 1.000000000000000000 ) ) ;
#543 = ORIENTED_EDGE ( 'NONE', *, *, #1865, .T. ) ;
#544 = VERTEX_POINT ( 'NONE', #193 ) ;
#545 = VECTOR ( 'NONE', #1053, 1000.000000000000000 ) ;
#546 = AXIS2_PLACEMENT_3D ( 'NONE', #459, #1341, #295 ) ;
#547 = VECTOR ( 'NONE', #202, 1000.000000000000000 ) ;
#548 = ADVANCED_FACE ( 'NONE', ( #25 ), #617, .T. ) ;
#549 = AXIS2_PLACEMENT_3D ( 'NONE', #784, #1487, #1048 ) ;
#550 = DIRECTION ( 'NONE',  ( 0.000000000000000000, 1.000000000000000000, -0.000000000000000000 ) ) ;
#551 = ORIENTED_EDGE ( 'NONE', *, *, #1919, .F. ) ;
#552 = LINE ( 'NONE', #91, #1309 ) ;
#553 = DIRECTION ( 'NONE',  ( -1.000000000000000000, -0.000000000000000000, -0.000000000000000000 ) ) ;
#554 = VERTEX_POINT ( 'NONE', #925 ) ;
#555 = LINE ( 'NONE', #1700, #1387 ) ;
#556 = ORIENTED_EDGE ( 'NONE', *, *, #367, .F. ) ;
#557 = ADVANCED_FACE ( 'NONE', ( #766 ), #1512, .F. ) ;
#558 = ADVANCED_FACE ( 'NONE', ( #764 ), #1717, .T. ) ;
#559 = AXIS2_PLACEMENT_3D ( 'NONE', #695, #805, #85 ) ;
#560 = CARTESIAN_POINT ( 'NONE',  ( 55.29999999999999716, 2.600000000000000089, -52.59999999999999432 ) ) ;
#561 = ORIENTED_EDGE ( 'NONE', *, *, #1857, .F. ) ;
#562 = DIRECTION ( 'NONE',  ( 0.000000000000000000, 0.000000000000000000, -1.000000000000000000 ) ) ;
#563 = CARTESIAN_POINT ( 'NONE',  ( 26.59999999999999787, 2.600000000000000089, -4.700000000000002842 ) ) ;
#564 = VERTEX_POINT ( 'NONE', #1856 ) ;
#565 = DIRECTION ( 'NONE',  ( 0.000000000000000000, 0.000000000000000000, 1.000000000000000000 ) ) ;
#566 = EDGE_CURVE ( 'NONE', #671, #1076, #243, .T. ) ;
#567 = ORIENTED_EDGE ( 'NONE', *, *, #276, .T. ) ;
#568 = ADVANCED_FACE ( 'NONE', ( #1417 ), #1730, .T. ) ;
#569 = DIRECTION ( 'NONE',  ( -0.000000000000000000, -1.000000000000000000, -0.000000000000000000 ) ) ;
#570 = ORIENTED_EDGE ( 'NONE', *, *, #1367, .T. ) ;
#571 = CARTESIAN_POINT ( 'NONE',  ( 38.59999999999999432, 5.599999999999999645, -4.700000000000002842 ) ) ;
#572 = CARTESIAN_POINT ( 'NONE',  ( 60.00000000000000000, 2.600000000000000089, -45.29999999999999716 ) ) ;
#573 = AXIS2_PLACEMENT_3D ( 'NONE', #200, #36, #167 ) ;
#574 = ORIENTED_EDGE ( 'NONE', *, *, #7, .T. ) ;
#575 = LINE ( 'NONE', #1290, #1127 ) ;
#576 = ORIENTED_EDGE ( 'NONE', *, *, #681, .T. ) ;
#577 = VERTEX_POINT ( 'NONE', #1400 ) ;
#578 = AXIS2_PLACEMENT_3D ( 'NONE', #1295, #387, #1452 ) ;
#579 = VECTOR ( 'NONE', #1665, 1000.000000000000000 ) ;
#580 = DIRECTION ( 'NONE',  ( -1.000000000000000000, 0.000000000000000000, 1.387778780781445922E-16 ) ) ;
#581 = ORIENTED_EDGE ( 'NONE', *, *, #1254, .T. ) ;
#582 = DIRECTION ( 'NONE',  ( 0.000000000000000000, 1.000000000000000000, -0.000000000000000000 ) ) ;
#583 = LINE ( 'NONE', #1173, #982 ) ;
#584 = CARTESIAN_POINT ( 'NONE',  ( 7.299999999999996270, 5.599999999999999645, -50.00000000000000000 ) ) ;
#585 = EDGE_LOOP ( 'NONE', ( #881, #867, #1763, #1197 ) ) ;
#586 = CARTESIAN_POINT ( 'NONE',  ( 7.299999999999996270, 5.599999999999999645, -45.29999999999999716 ) ) ;
#587 = VERTEX_POINT ( 'NONE', #76 ) ;
#588 = EDGE_CURVE ( 'NONE', #44, #761, #93, .T. ) ;
#589 = VECTOR ( 'NONE', #741, 1000.000000000000000 ) ;
#590 = LINE ( 'NONE', #1301, #140 ) ;
#591 = ADVANCED_FACE ( 'NONE', ( #218 ), #661, .F. ) ;
#592 = ORIENTED_EDGE ( 'NONE', *, *, #217, .F. ) ;
#593 = CARTESIAN_POINT ( 'NONE',  ( 0.000000000000000000, 0.5999999999999998668, -10.00000000000000000 ) ) ;
#594 = LINE ( 'NONE', #856, #924 ) ;
#595 = LINE ( 'NONE', #1777, #185 ) ;
#596 = LINE ( 'NONE', #868, #797 ) ;
#597 = ORIENTED_EDGE ( 'NONE', *, *, #647, .F. ) ;
#598 = CARTESIAN_POINT ( 'NONE',  ( 26.59999999999999076, 5.599999999999999645, -45.29999999999999716 ) ) ;
#599 = CARTESIAN_POINT ( 'NONE',  ( 36.00000000000000711, 2.600000000000000089, -45.29999999999999716 ) ) ;
#600 = DIRECTION ( 'NONE',  ( -1.398970545142585555E-16, 0.000000000000000000, -1.000000000000000000 ) ) ;
#601 = LINE ( 'NONE', #425, #653 ) ;
#602 = VERTEX_POINT ( 'NONE', #1565 ) ;
#603 = VERTEX_POINT ( 'NONE', #252 ) ;
#604 = PLANE ( 'NONE',  #791 ) ;
#605 = CARTESIAN_POINT ( 'NONE',  ( 55.29999999999999716, 5.599999999999999645, -50.00000000000000000 ) ) ;
#606 = APPROVAL_PERSON_ORGANIZATION ( #675, #113, #1697 ) ;
#607 = LINE ( 'NONE', #1021, #1569 ) ;
#608 = DIRECTION ( 'NONE',  ( -0.000000000000000000, 1.000000000000000000, -0.000000000000000000 ) ) ;
#609 = VECTOR ( 'NONE', #760, 1000.000000000000000 ) ;
#610 = AXIS2_PLACEMENT_3D ( 'NONE', #433, #287, #443 ) ;
#611 = CARTESIAN_POINT ( 'NONE',  ( 38.59999999999999432, 2.600000000000000089, -4.700000000000002842 ) ) ;
#612 = VERTEX_POINT ( 'NONE', #798 ) ;
#613 = DIRECTION ( 'NONE',  ( 1.000000000000000000, -0.000000000000000000, 0.000000000000000000 ) ) ;
#614 = ORIENTED_EDGE ( 'NONE', *, *, #1875, .T. ) ;
#615 = ORIENTED_EDGE ( 'NONE', *, *, #840, .F. ) ;
#616 = CARTESIAN_POINT ( 'NONE',  ( 31.29999999999999361, 5.599999999999999645, -52.60000000000000142 ) ) ;
#617 = PLANE ( 'NONE',  #1759 ) ;
#618 = LINE ( 'NONE', #1206, #851 ) ;
#619 = AXIS2_PLACEMENT_3D ( 'NONE', #486, #1639, #345 ) ;
#620 = VECTOR ( 'NONE', #682, 1000.000000000000000 ) ;
#621 = DIRECTION ( 'NONE',  ( -1.000000000000000000, 0.000000000000000000, 0.000000000000000000 ) ) ;
#622 = CARTESIAN_POINT ( 'NONE',  ( 74.59999999999999432, 5.599999999999999645, 12.40000000000000746 ) ) ;
#623 = AXIS2_PLACEMENT_3D ( 'NONE', #11, #1443, #119 ) ;
#624 = EDGE_CURVE ( 'NONE', #123, #602, #1118, .T. ) ;
#625 = CARTESIAN_POINT ( 'NONE',  ( 55.29999999999999716, 2.600000000000000089, -45.29999999999999716 ) ) ;
#626 = ORIENTED_EDGE ( 'NONE', *, *, #1667, .F. ) ;
#627 = DIRECTION ( 'NONE',  ( 0.000000000000000000, 0.000000000000000000, -1.000000000000000000 ) ) ;
#628 = LINE ( 'NONE', #1806, #942 ) ;
#629 = DIRECTION ( 'NONE',  ( -0.000000000000000000, -1.000000000000000000, -0.000000000000000000 ) ) ;
#630 = FACE_OUTER_BOUND ( 'NONE', #806, .T. ) ;
#631 = DIRECTION ( 'NONE',  ( -0.000000000000000000, 1.000000000000000000, -0.000000000000000000 ) ) ;
#632 = EDGE_CURVE ( 'NONE', #258, #1054, #677, .T. ) ;
#633 = CARTESIAN_POINT ( 'NONE',  ( 55.29999999999999716, 2.600000000000000089, -45.29999999999999716 ) ) ;
#634 = EDGE_LOOP ( 'NONE', ( #1259, #1559, #1308, #1115 ) ) ;
#635 = LINE ( 'NONE', #1520, #808 ) ;
#636 = CARTESIAN_POINT ( 'NONE',  ( 43.29999999999999716, 2.600000000000000089, -4.700000000000002842 ) ) ;
#637 = LOCAL_TIME ( 20, 32, 42.00000000000000000, #1365 ) ;
#638 = SHAPE_DEFINITION_REPRESENTATION ( #52, #32 ) ;
#639 = CARTESIAN_POINT ( 'NONE',  ( 74.59999999999999432, 0.000000000000000000, -1.380377293950611088E-14 ) ) ;
#640 = AXIS2_PLACEMENT_3D ( 'NONE', #1006, #1764, #1596 ) ;
#641 = EDGE_CURVE ( 'NONE', #1661, #863, #1795, .T. ) ;
#642 = EDGE_CURVE ( 'NONE', #1486, #428, #555, .T. ) ;
#643 = CIRCLE ( 'NONE', #817, 7.299999999999993605 ) ;
#644 = CARTESIAN_POINT ( 'NONE',  ( 48.00000000000000000, 2.600000000000000089, 0.000000000000000000 ) ) ;
#645 = ORIENTED_EDGE ( 'NONE', *, *, #1766, .T. ) ;
#646 = LINE ( 'NONE', #336, #393 ) ;
#647 = EDGE_CURVE ( 'NONE', #863, #1574, #686, .T. ) ;
#648 = CARTESIAN_POINT ( 'NONE',  ( 21.80000000000000782, 5.599999999999999645, -10.00000000000000000 ) ) ;
#649 = ADVANCED_FACE ( 'NONE', ( #825 ), #1426, .T. ) ;
#650 = DIRECTION ( 'NONE',  ( 0.000000000000000000, 0.000000000000000000, 1.000000000000000000 ) ) ;
#651 = EDGE_CURVE ( 'NONE', #587, #1311, #1292, .T. ) ;
#652 = DIRECTION ( 'NONE',  ( 0.000000000000000000, 0.000000000000000000, -1.000000000000000000 ) ) ;
#653 = VECTOR ( 'NONE', #445, 1000.000000000000000 ) ;
#654 = CARTESIAN_POINT ( 'NONE',  ( -8.500000000000000000, 5.599999999999999645, 1.121304147969799348E-15 ) ) ;
#655 = EDGE_LOOP ( 'NONE', ( #520, #1187, #142, #1852 ) ) ;
#656 = ORIENTED_EDGE ( 'NONE', *, *, #536, .T. ) ;
#657 = EDGE_CURVE ( 'NONE', #1451, #829, #1391, .T. ) ;
#658 = DIRECTION ( 'NONE',  ( 0.000000000000000000, 1.000000000000000000, -0.000000000000000000 ) ) ;
#659 =( NAMED_UNIT ( * ) PLANE_ANGLE_UNIT ( ) SI_UNIT ( $, .RADIAN. ) );
#660 = CARTESIAN_POINT ( 'NONE',  ( 73.09999999999998010, 5.599999999999999645, -62.60000000000000142 ) ) ;
#661 = PLANE ( 'NONE',  #1824 ) ;
#662 = ORIENTED_EDGE ( 'NONE', *, *, #1385, .T. ) ;
#663 = VERTEX_POINT ( 'NONE', #1129 ) ;
#664 = LINE ( 'NONE', #1104, #790 ) ;
#665 = ORIENTED_EDGE ( 'NONE', *, *, #976, .T. ) ;
#666 = PERSON_AND_ORGANIZATION_ROLE ( 'classification_officer' ) ;
#667 = FACE_OUTER_BOUND ( 'NONE', #82, .T. ) ;
#668 = CIRCLE ( 'NONE', #1748, 7.300000000000007816 ) ;
#669 = DIRECTION ( 'NONE',  ( 0.000000000000000000, 0.000000000000000000, -1.000000000000000000 ) ) ;
#670 = ORIENTED_EDGE ( 'NONE', *, *, #1774, .T. ) ;
#671 = VERTEX_POINT ( 'NONE', #68 ) ;
#672 = ADVANCED_FACE ( 'NONE', ( #1409 ), #398, .T. ) ;
#673 = LINE ( 'NONE', #1550, #1850 ) ;
#674 = ORIENTED_EDGE ( 'NONE', *, *, #1493, .T. ) ;
#675 = PERSON_AND_ORGANIZATION ( #1594, #1156 ) ;
#676 = CARTESIAN_POINT ( 'NONE',  ( 26.59999999999999787, 5.599999999999999645, -4.699999999999999289 ) ) ;
#677 = LINE ( 'NONE', #835, #710 ) ;
#678 = ORIENTED_EDGE ( 'NONE', *, *, #332, .F. ) ;
#679 = VECTOR ( 'NONE', #1483, 1000.000000000000000 ) ;
#680 = AXIS2_PLACEMENT_3D ( 'NONE', #1881, #989, #1575 ) ;
#681 = EDGE_CURVE ( 'NONE', #544, #603, #221, .T. ) ;
#682 = DIRECTION ( 'NONE',  ( -0.000000000000000000, 1.000000000000000000, -0.000000000000000000 ) ) ;
#683 = VERTEX_POINT ( 'NONE', #1282 ) ;
#684 = PLANE ( 'NONE',  #1128 ) ;
#685 = DIRECTION ( 'NONE',  ( 0.000000000000000000, 1.000000000000000000, 0.000000000000000000 ) ) ;
#686 = LINE ( 'NONE', #1272, #312 ) ;
#687 = ADVANCED_FACE ( 'NONE', ( #1879 ), #717, .T. ) ;
#688 = VERTEX_POINT ( 'NONE', #1476 ) ;
#689 = LINE ( 'NONE', #997, #1693 ) ;
#690 = VERTEX_POINT ( 'NONE', #877 ) ;
#691 = LINE ( 'NONE', #1571, #1221 ) ;
#692 = CARTESIAN_POINT ( 'NONE',  ( 0.000000000000000000, 5.599999999999999645, 0.000000000000000000 ) ) ;
#693 = ORIENTED_EDGE ( 'NONE', *, *, #488, .F. ) ;
#694 = EDGE_CURVE ( 'NONE', #424, #228, #462, .T. ) ;
#695 = CARTESIAN_POINT ( 'NONE',  ( 0.000000000000000000, 5.599999999999999645, 0.000000000000000000 ) ) ;
#696 = ADVANCED_FACE ( 'NONE', ( #725 ), #1446, .F. ) ;
#697 = ORIENTED_EDGE ( 'NONE', *, *, #536, .F. ) ;
#698 = CC_DESIGN_APPROVAL ( #1321, ( #1532 ) ) ;
#699 = CIRCLE ( 'NONE', #1683, 4.700000000000002842 ) ;
#700 = AXIS2_PLACEMENT_3D ( 'NONE', #139, #451, #1619 ) ;
#701 = PLANE ( 'NONE',  #186 ) ;
#702 = ORIENTED_EDGE ( 'NONE', *, *, #1039, .T. ) ;
#703 = CARTESIAN_POINT ( 'NONE',  ( 50.60000000000000142, 5.599999999999999645, -4.700000000000003730 ) ) ;
#704 = EDGE_CURVE ( 'NONE', #1867, #612, #596, .T. ) ;
#705 = CARTESIAN_POINT ( 'NONE',  ( 16.80000000000000426, 5.599999999999999645, -2.216224668928545350E-15 ) ) ;
#706 = EDGE_CURVE ( 'NONE', #220, #1741, #132, .T. ) ;
#707 = VERTEX_POINT ( 'NONE', #1778 ) ;
#708 = CARTESIAN_POINT ( 'NONE',  ( 50.60000000000000142, 2.600000000000000089, -4.700000000000002842 ) ) ;
#709 = VERTEX_POINT ( 'NONE', #858 ) ;
#710 = VECTOR ( 'NONE', #1835, 1000.000000000000000 ) ;
#711 = DIRECTION ( 'NONE',  ( 0.000000000000000000, 0.000000000000000000, 1.000000000000000000 ) ) ;
#712 = EDGE_LOOP ( 'NONE', ( #961, #1066, #324, #1686 ) ) ;
#713 = EDGE_CURVE ( 'NONE', #530, #761, #1886, .T. ) ;
#714 = LINE ( 'NONE', #1123, #1713 ) ;
#715 = CARTESIAN_POINT ( 'NONE',  ( 31.29999999999999361, 2.600000000000000089, -50.00000000000000000 ) ) ;
#716 = ORIENTED_EDGE ( 'NONE', *, *, #151, .T. ) ;
#717 = PLANE ( 'NONE',  #1542 ) ;
#718 = VERTEX_POINT ( 'NONE', #122 ) ;
#719 = DIRECTION ( 'NONE',  ( 1.387778780781445922E-16, 0.000000000000000000, 1.000000000000000000 ) ) ;
#720 = VERTEX_POINT ( 'NONE', #1613 ) ;
#721 = LINE ( 'NONE', #161, #1622 ) ;
#722 = CYLINDRICAL_SURFACE ( 'NONE', #121, 7.299999999999993605 ) ;
#723 = PLANE ( 'NONE',  #1202 ) ;
#724 = EDGE_LOOP ( 'NONE', ( #1472, #702, #212, #581 ) ) ;
#725 = FACE_OUTER_BOUND ( 'NONE', #966, .T. ) ;
#726 = ORIENTED_EDGE ( 'NONE', *, *, #1359, .F. ) ;
#727 = EDGE_CURVE ( 'NONE', #384, #476, #601, .T. ) ;
#728 = CARTESIAN_POINT ( 'NONE',  ( 62.59999999999998721, 5.599999999999999645, -45.29999999999999716 ) ) ;
#729 = ORIENTED_EDGE ( 'NONE', *, *, #588, .T. ) ;
#730 = CARTESIAN_POINT ( 'NONE',  ( 60.00000000000000000, 5.599999999999999645, -3.357529308342204938E-14 ) ) ;
#731 = VECTOR ( 'NONE', #204, 1000.000000000000000 ) ;
#732 = DIRECTION ( 'NONE',  ( 1.319181350552704767E-16, 0.000000000000000000, 1.000000000000000000 ) ) ;
#733 = DIRECTION ( 'NONE',  ( 0.000000000000000000, 0.000000000000000000, 1.000000000000000000 ) ) ;
#734 = LINE ( 'NONE', #1326, #1371 ) ;
#735 = EDGE_LOOP ( 'NONE', ( #556, #1848, #1548, #415 ) ) ;
#736 = EDGE_CURVE ( 'NONE', #1681, #718, #114, .T. ) ;
#737 = EDGE_CURVE ( 'NONE', #476, #1738, #53, .T. ) ;
#738 = AXIS2_PLACEMENT_3D ( 'NONE', #450, #1627, #310 ) ;
#739 = AXIS2_PLACEMENT_3D ( 'NONE', #1864, #382, #1555 ) ;
#740 = LINE ( 'NONE', #1767, #513 ) ;
#741 = DIRECTION ( 'NONE',  ( -0.000000000000000000, 1.000000000000000000, -0.000000000000000000 ) ) ;
#742 = CARTESIAN_POINT ( 'NONE',  ( 66.09999999999999432, 5.599999999999999645, -0.000000000000000000 ) ) ;
#743 = DIRECTION ( 'NONE',  ( 1.000000000000000000, 0.000000000000000000, 0.000000000000000000 ) ) ;
#744 = EDGE_LOOP ( 'NONE', ( #1189, #965, #1119, #1653 ) ) ;
#745 = CARTESIAN_POINT ( 'NONE',  ( 55.29999999999999716, 2.600000000000000089, -50.00000000000000000 ) ) ;
#746 = CARTESIAN_POINT ( 'NONE',  ( -8.500000000000001776, 0.5999999999999998668, -10.00000000000000000 ) ) ;
#747 = CARTESIAN_POINT ( 'NONE',  ( 40.80000000000001137, 0.5999999999999998668, -5.382259910255037975E-15 ) ) ;
#748 = FACE_OUTER_BOUND ( 'NONE', #634, .T. ) ;
#749 = DIRECTION ( 'NONE',  ( 0.000000000000000000, 1.000000000000000000, -0.000000000000000000 ) ) ;
#750 = EDGE_LOOP ( 'NONE', ( #1003, #305, #1744, #1144 ) ) ;
#751 = FACE_OUTER_BOUND ( 'NONE', #585, .T. ) ;
#752 = ORIENTED_EDGE ( 'NONE', *, *, #886, .T. ) ;
#753 = ORIENTED_EDGE ( 'NONE', *, *, #1503, .F. ) ;
#754 = AXIS2_PLACEMENT_3D ( 'NONE', #892, #755, #1204 ) ;
#755 = DIRECTION ( 'NONE',  ( -1.000000000000000000, 0.000000000000000000, 1.387778780781445922E-16 ) ) ;
#756 = DIRECTION ( 'NONE',  ( -1.000000000000000000, 0.000000000000000000, -0.000000000000000000 ) ) ;
#757 = FACE_OUTER_BOUND ( 'NONE', #735, .T. ) ;
#758 = EDGE_CURVE ( 'NONE', #258, #690, #734, .T. ) ;
#759 = DIRECTION ( 'NONE',  ( 0.000000000000000000, 0.000000000000000000, 1.000000000000000000 ) ) ;
#760 = DIRECTION ( 'NONE',  ( 1.850371707708594070E-16, 0.000000000000000000, 1.000000000000000000 ) ) ;
#761 = VERTEX_POINT ( 'NONE', #1317 ) ;
#762 = DIRECTION ( 'NONE',  ( 0.000000000000000000, 0.000000000000000000, 1.000000000000000000 ) ) ;
#763 = VERTEX_POINT ( 'NONE', #1770 ) ;
#764 = FACE_OUTER_BOUND ( 'NONE', #860, .T. ) ;
#765 = LINE ( 'NONE', #1363, #206 ) ;
#766 = FACE_OUTER_BOUND ( 'NONE', #1327, .T. ) ;
#767 = DIRECTION ( 'NONE',  ( 0.000000000000000000, 1.000000000000000000, -0.000000000000000000 ) ) ;
#768 = AXIS2_PLACEMENT_3D ( 'NONE', #361, #947, #792 ) ;
#769 = CIRCLE ( 'NONE', #1352, 7.299999999999993605 ) ;
#770 = LINE ( 'NONE', #639, #144 ) ;
#771 = DIRECTION ( 'NONE',  ( 0.000000000000000000, 0.000000000000000000, -1.000000000000000000 ) ) ;
#772 = VECTOR ( 'NONE', #1737, 1000.000000000000000 ) ;
#773 = LINE ( 'NONE', #1793, #374 ) ;
#774 = ORIENTED_EDGE ( 'NONE', *, *, #151, .F. ) ;
#775 = VERTEX_POINT ( 'NONE', #1582 ) ;
#776 = CARTESIAN_POINT ( 'NONE',  ( -3.359907379115538580E-14, 5.599999999999999645, -45.29999999999999005 ) ) ;
#777 = CARTESIAN_POINT ( 'NONE',  ( 0.000000000000000000, 5.599999999999999645, 12.40000000000000746 ) ) ;
#778 = DATE_AND_TIME ( #962, #1005 ) ;
#779 = LINE ( 'NONE', #48, #435 ) ;
#780 = EDGE_CURVE ( 'NONE', #978, #1451, #1307, .T. ) ;
#781 = DIRECTION ( 'NONE',  ( 0.000000000000000000, -1.000000000000000000, 0.000000000000000000 ) ) ;
#782 = ORIENTED_EDGE ( 'NONE', *, *, #505, .F. ) ;
#783 = CC_DESIGN_PERSON_AND_ORGANIZATION_ASSIGNMENT ( #1833, #1096, ( #479 ) ) ;
#784 = CARTESIAN_POINT ( 'NONE',  ( 7.299999999999979394, 5.599999999999999645, -45.29999999999999716 ) ) ;
#785 = LINE ( 'NONE', #1655, #579 ) ;
#786 = PLANE ( 'NONE',  #1782 ) ;
#787 = LINE ( 'NONE', #352, #1564 ) ;
#788 = AXIS2_PLACEMENT_3D ( 'NONE', #586, #302, #1592 ) ;
#789 = VECTOR ( 'NONE', #1277, 1000.000000000000000 ) ;
#790 = VECTOR ( 'NONE', #1826, 1000.000000000000000 ) ;
#791 = AXIS2_PLACEMENT_3D ( 'NONE', #317, #468, #492 ) ;
#792 = DIRECTION ( 'NONE',  ( 0.000000000000000000, 0.000000000000000000, 1.000000000000000000 ) ) ;
#793 = VERTEX_POINT ( 'NONE', #708 ) ;
#794 = EDGE_LOOP ( 'NONE', ( #951, #1765, #413, #1897 ) ) ;
#795 = PLANE ( 'NONE',  #1534 ) ;
#796 = CARTESIAN_POINT ( 'NONE',  ( 7.299999999999996270, 2.600000000000000089, -50.00000000000000000 ) ) ;
#797 = VECTOR ( 'NONE', #1165, 1000.000000000000000 ) ;
#798 = CARTESIAN_POINT ( 'NONE',  ( 62.60000000000000142, 2.600000000000000089, 12.40000000000000746 ) ) ;
#799 = VERTEX_POINT ( 'NONE', #280 ) ;
#800 = ORIENTED_EDGE ( 'NONE', *, *, #27, .T. ) ;
#801 = LINE ( 'NONE', #1355, #1340 ) ;
#802 = ORIENTED_EDGE ( 'NONE', *, *, #1246, .F. ) ;
#803 = CARTESIAN_POINT ( 'NONE',  ( 36.00000000000000711, 5.599999999999999645, -4.699999999999995737 ) ) ;
#804 = EDGE_CURVE ( 'NONE', #1105, #1557, #452, .T. ) ;
#805 = DIRECTION ( 'NONE',  ( 1.000000000000000000, 0.000000000000000000, -7.417014081932757587E-16 ) ) ;
#806 = EDGE_LOOP ( 'NONE', ( #131, #570, #457, #1404 ) ) ;
#807 = EDGE_LOOP ( 'NONE', ( #1149, #1591, #626, #1796 ) ) ;
#808 = VECTOR ( 'NONE', #1633, 1000.000000000000000 ) ;
#809 = CARTESIAN_POINT ( 'NONE',  ( 12.00000000000000000, 5.599999999999999645, -45.29999999999999716 ) ) ;
#810 = ORIENTED_EDGE ( 'NONE', *, *, #1563, .T. ) ;
#811 = DIRECTION ( 'NONE',  ( 1.000000000000000000, 0.000000000000000000, 0.000000000000000000 ) ) ;
#812 = EDGE_CURVE ( 'NONE', #900, #544, #575, .T. ) ;
#813 = CC_DESIGN_PERSON_AND_ORGANIZATION_ASSIGNMENT ( #1407, #1243, ( #1682 ) ) ;
#814 = VECTOR ( 'NONE', #404, 1000.000000000000000 ) ;
#815 = CARTESIAN_POINT ( 'NONE',  ( -8.500000000000000000, 0.5999999999999998668, 1.121304147969799348E-15 ) ) ;
#816 = EDGE_LOOP ( 'NONE', ( #800, #1735, #1402, #1265 ) ) ;
#817 = AXIS2_PLACEMENT_3D ( 'NONE', #67, #511, #1097 ) ;
#818 = ORIENTED_EDGE ( 'NONE', *, *, #1570, .F. ) ;
#819 = CARTESIAN_POINT ( 'NONE',  ( 62.59999999999998721, 5.599999999999999645, 0.000000000000000000 ) ) ;
#820 = ORIENTED_EDGE ( 'NONE', *, *, #315, .F. ) ;
#821 = ADVANCED_FACE ( 'NONE', ( #1032 ), #1012, .F. ) ;
#822 = DIRECTION ( 'NONE',  ( -0.000000000000000000, -1.000000000000000000, -0.000000000000000000 ) ) ;
#823 = DIRECTION ( 'NONE',  ( 1.156482317317871232E-16, 0.000000000000000000, 1.000000000000000000 ) ) ;
#824 = AXIS2_PLACEMENT_3D ( 'NONE', #39, #915, #181 ) ;
#825 = FACE_OUTER_BOUND ( 'NONE', #750, .T. ) ;
#826 = ORIENTED_EDGE ( 'NONE', *, *, #1868, .F. ) ;
#827 = ORIENTED_EDGE ( 'NONE', *, *, #1758, .F. ) ;
#828 = DIRECTION ( 'NONE',  ( -0.000000000000000000, -1.000000000000000000, -0.000000000000000000 ) ) ;
#829 = VERTEX_POINT ( 'NONE', #1456 ) ;
#830 = ADVANCED_FACE ( 'NONE', ( #1145 ), #414, .F. ) ;
#831 = CARTESIAN_POINT ( 'NONE',  ( 50.59999999999999432, 5.599999999999999645, -45.30000000000000426 ) ) ;
#832 = EDGE_CURVE ( 'NONE', #1823, #384, #173, .T. ) ;
#833 = DIRECTION ( 'NONE',  ( 0.000000000000000000, 1.000000000000000000, 0.000000000000000000 ) ) ;
#834 = VERTEX_POINT ( 'NONE', #611 ) ;
#835 = CARTESIAN_POINT ( 'NONE',  ( 21.80000000000000782, 0.5999999999999998668, -2.875815344204897142E-15 ) ) ;
#836 = ORIENTED_EDGE ( 'NONE', *, *, #1731, .F. ) ;
#837 = EDGE_CURVE ( 'NONE', #1138, #1821, #330, .T. ) ;
#838 = VERTEX_POINT ( 'NONE', #1196 ) ;
#839 = EDGE_CURVE ( 'NONE', #377, #1718, #699, .T. ) ;
#840 = EDGE_CURVE ( 'NONE', #1011, #763, #1208, .T. ) ;
#841 = DIRECTION ( 'NONE',  ( -2.638362701105409535E-16, 0.000000000000000000, 1.000000000000000000 ) ) ;
#842 = ORIENTED_EDGE ( 'NONE', *, *, #1877, .T. ) ;
#843 = CARTESIAN_POINT ( 'NONE',  ( 36.00000000000000711, 2.600000000000000089, 0.000000000000000000 ) ) ;
#844 = PLANE ( 'NONE',  #1018 ) ;
#845 = ORIENTED_EDGE ( 'NONE', *, *, #1521, .T. ) ;
#846 = CARTESIAN_POINT ( 'NONE',  ( 19.29999999999999716, 5.599999999999999645, -4.700000000000001954 ) ) ;
#847 = ORIENTED_EDGE ( 'NONE', *, *, #242, .F. ) ;
#848 = VECTOR ( 'NONE', #1899, 1000.000000000000000 ) ;
#849 = VECTOR ( 'NONE', #180, 1000.000000000000000 ) ;
#850 = AXIS2_PLACEMENT_3D ( 'NONE', #1002, #268, #1906 ) ;
#851 = VECTOR ( 'NONE', #130, 1000.000000000000000 ) ;
#852 = EDGE_CURVE ( 'NONE', #1845, #544, #1629, .T. ) ;
#853 = PLANE ( 'NONE',  #680 ) ;
#854 = ORIENTED_EDGE ( 'NONE', *, *, #444, .T. ) ;
#855 = LINE ( 'NONE', #1725, #971 ) ;
#856 = CARTESIAN_POINT ( 'NONE',  ( -3.500000000000001332, 5.599999999999999645, 2.019996443033829853E-16 ) ) ;
#857 = EDGE_LOOP ( 'NONE', ( #888, #281, #1418, #670 ) ) ;
#858 = CARTESIAN_POINT ( 'NONE',  ( 45.80000000000000426, 5.599999999999999645, -62.60000000000000142 ) ) ;
#859 = ORIENTED_EDGE ( 'NONE', *, *, #976, .F. ) ;
#860 = EDGE_LOOP ( 'NONE', ( #1621, #535, #1001, #90 ) ) ;
#861 = VECTOR ( 'NONE', #932, 1000.000000000000000 ) ;
#862 = CARTESIAN_POINT ( 'NONE',  ( -3.500000000000001776, 0.5999999999999998668, -10.00000000000000178 ) ) ;
#863 = VERTEX_POINT ( 'NONE', #321 ) ;
#864 = VECTOR ( 'NONE', #1698, 1000.000000000000000 ) ;
#865 = DIRECTION ( 'NONE',  ( 1.850371707708594070E-16, 0.000000000000000000, 1.000000000000000000 ) ) ;
#866 = LINE ( 'NONE', #715, #1915 ) ;
#867 = ORIENTED_EDGE ( 'NONE', *, *, #357, .T. ) ;
#868 = CARTESIAN_POINT ( 'NONE',  ( 62.60000000000000142, 5.599999999999999645, 12.40000000000000746 ) ) ;
#869 = ORIENTED_EDGE ( 'NONE', *, *, #1322, .T. ) ;
#870 = EDGE_CURVE ( 'NONE', #377, #272, #1789, .T. ) ;
#871 = DIRECTION ( 'NONE',  ( 0.000000000000000000, 1.000000000000000000, -0.000000000000000000 ) ) ;
#872 = ORIENTED_EDGE ( 'NONE', *, *, #1642, .F. ) ;
#873 = DIRECTION ( 'NONE',  ( 1.398970545142585555E-16, 0.000000000000000000, 1.000000000000000000 ) ) ;
#874 = DIRECTION ( 'NONE',  ( 0.000000000000000000, 0.000000000000000000, -1.000000000000000000 ) ) ;
#875 = PLANE ( 'NONE',  #1445 ) ;
#876 = VERTEX_POINT ( 'NONE', #1334 ) ;
#877 = CARTESIAN_POINT ( 'NONE',  ( 21.80000000000000071, 5.599999999999999645, -62.60000000000000142 ) ) ;
#878 = ADVANCED_FACE ( 'NONE', ( #1505 ), #1064, .F. ) ;
#879 = EDGE_LOOP ( 'NONE', ( #1370, #290, #678, #1361 ) ) ;
#880 = CARTESIAN_POINT ( 'NONE',  ( 50.60000000000000142, 5.599999999999999645, -7.022160630754115118E-15 ) ) ;
#881 = ORIENTED_EDGE ( 'NONE', *, *, #496, .T. ) ;
#882 = CARTESIAN_POINT ( 'NONE',  ( 31.29999999999999361, 5.599999999999999645, -50.00000000000000000 ) ) ;
#883 = VECTOR ( 'NONE', #1504, 1000.000000000000000 ) ;
#884 = CARTESIAN_POINT ( 'NONE',  ( -8.500000000000008882, 0.5999999999999998668, -62.60000000000000142 ) ) ;
#885 = DIRECTION ( 'NONE',  ( 0.000000000000000000, 0.000000000000000000, 1.000000000000000000 ) ) ;
#886 = EDGE_CURVE ( 'NONE', #1664, #1328, #1358, .T. ) ;
#887 = DIRECTION ( 'NONE',  ( 0.000000000000000000, 0.000000000000000000, 1.000000000000000000 ) ) ;
#888 = ORIENTED_EDGE ( 'NONE', *, *, #125, .F. ) ;
#889 = DIRECTION ( 'NONE',  ( 0.000000000000000000, 0.000000000000000000, -1.000000000000000000 ) ) ;
#890 = CIRCLE ( 'NONE', #1414, 7.299999999999998046 ) ;
#891 = VECTOR ( 'NONE', #743, 1000.000000000000000 ) ;
#892 = CARTESIAN_POINT ( 'NONE',  ( 26.59999999999999787, 5.599999999999999645, -3.691491556878645497E-15 ) ) ;
#893 = LINE ( 'NONE', #1807, #1724 ) ;
#894 = CARTESIAN_POINT ( 'NONE',  ( 2.600000000000000089, 5.599999999999999645, -3.637323417370722247E-16 ) ) ;
#895 = EDGE_CURVE ( 'NONE', #900, #1057, #1492, .T. ) ;
#896 = EDGE_CURVE ( 'NONE', #978, #1486, #906, .T. ) ;
#897 = CARTESIAN_POINT ( 'NONE',  ( 14.59999999999999076, 2.600000000000000089, -4.700000000000002842 ) ) ;
#898 = EDGE_LOOP ( 'NONE', ( #30, #990, #1836, #1790 ) ) ;
#899 = ORIENTED_EDGE ( 'NONE', *, *, #1502, .T. ) ;
#900 = VERTEX_POINT ( 'NONE', #177 ) ;
#901 = EDGE_CURVE ( 'NONE', #487, #707, #209, .T. ) ;
#902 = EDGE_CURVE ( 'NONE', #384, #43, #108, .T. ) ;
#903 = FACE_OUTER_BOUND ( 'NONE', #369, .T. ) ;
#904 = CARTESIAN_POINT ( 'NONE',  ( 0.000000000000000000, 5.599999999999999645, -62.60000000000000142 ) ) ;
#905 = CARTESIAN_POINT ( 'NONE',  ( -10.50000000000000000, 7.799999999999999822, -62.60000000000000142 ) ) ;
#906 = LINE ( 'NONE', #1820, #1871 ) ;
#907 = ORIENTED_EDGE ( 'NONE', *, *, #469, .T. ) ;
#908 = PLANE ( 'NONE',  #619 ) ;
#909 = ORIENTED_EDGE ( 'NONE', *, *, #694, .F. ) ;
#910 = DIRECTION ( 'NONE',  ( -0.000000000000000000, -1.000000000000000000, -0.000000000000000000 ) ) ;
#911 = ADVANCED_FACE ( 'NONE', ( #1518 ), #1803, .F. ) ;
#912 = AXIS2_PLACEMENT_3D ( 'NONE', #110, #118, #999 ) ;
#913 = CARTESIAN_POINT ( 'NONE',  ( -3.469446951953613006E-15, 0.5999999999999998668, -9.999999999999976907 ) ) ;
#914 = CC_DESIGN_APPROVAL ( #1816, ( #479 ) ) ;
#915 = DIRECTION ( 'NONE',  ( -1.000000000000000000, 0.000000000000000000, 1.319181350552705014E-16 ) ) ;
#916 = DIRECTION ( 'NONE',  ( 0.000000000000000000, 1.000000000000000000, -0.000000000000000000 ) ) ;
#917 = DIRECTION ( 'NONE',  ( 0.000000000000000000, 0.000000000000000000, 1.000000000000000000 ) ) ;
#918 = DIRECTION ( 'NONE',  ( 0.000000000000000000, 0.000000000000000000, 1.000000000000000000 ) ) ;
#919 = LINE ( 'NONE', #1227, #1108 ) ;
#920 = MANIFOLD_SOLID_BREP ( '����������10', #1643 ) ;
#921 = VERTEX_POINT ( 'NONE', #1237 ) ;
#922 = ORIENTED_EDGE ( 'NONE', *, *, #1539, .T. ) ;
#923 = LINE ( 'NONE', #1373, #514 ) ;
#924 = VECTOR ( 'NONE', #1599, 1000.000000000000000 ) ;
#925 = CARTESIAN_POINT ( 'NONE',  ( 66.09999999999999432, 5.599999999999999645, -62.60000000000000142 ) ) ;
#926 = CARTESIAN_POINT ( 'NONE',  ( 55.29999999999999716, 5.599999999999999645, -52.59999999999999432 ) ) ;
#927 = AXIS2_PLACEMENT_3D ( 'NONE', #198, #781, #1506 ) ;
#928 = ADVANCED_FACE ( 'NONE', ( #1829 ), #908, .T. ) ;
#929 = AXIS2_PLACEMENT_3D ( 'NONE', #1734, #828, #409 ) ;
#930 = MECHANICAL_CONTEXT ( 'NONE', #303, 'mechanical' ) ;
#931 = DIRECTION ( 'NONE',  ( 0.000000000000000000, 0.000000000000000000, 1.000000000000000000 ) ) ;
#932 = DIRECTION ( 'NONE',  ( -0.000000000000000000, 1.000000000000000000, -0.000000000000000000 ) ) ;
#933 = ORIENTED_EDGE ( 'NONE', *, *, #804, .F. ) ;
#934 = CYLINDRICAL_SURFACE ( 'NONE', #1399, 4.700000000000002842 ) ;
#935 = DIRECTION ( 'NONE',  ( 1.000000000000000000, -0.000000000000000000, 0.000000000000000000 ) ) ;
#936 = DIRECTION ( 'NONE',  ( 1.319181350552705014E-16, 0.000000000000000000, 1.000000000000000000 ) ) ;
#937 = DIRECTION ( 'NONE',  ( 1.319181350552704767E-16, 0.000000000000000000, 1.000000000000000000 ) ) ;
#938 = DIRECTION ( 'NONE',  ( 0.000000000000000000, 1.000000000000000000, -0.000000000000000000 ) ) ;
#939 = ORIENTED_EDGE ( 'NONE', *, *, #1846, .T. ) ;
#940 = ORIENTED_EDGE ( 'NONE', *, *, #780, .T. ) ;
#941 = CARTESIAN_POINT ( 'NONE',  ( 36.00000000000000711, 5.599999999999999645, 0.000000000000000000 ) ) ;
#942 = VECTOR ( 'NONE', #45, 1000.000000000000000 ) ;
#943 = COORDINATED_UNIVERSAL_TIME_OFFSET ( 3, 0, .AHEAD. ) ;
#944 = CARTESIAN_POINT ( 'NONE',  ( 7.299999999999996270, 2.600000000000000089, -45.29999999999999716 ) ) ;
#945 = VECTOR ( 'NONE', #1637, 1000.000000000000000 ) ;
#946 = AXIS2_PLACEMENT_3D ( 'NONE', #636, #916, #650 ) ;
#947 = DIRECTION ( 'NONE',  ( 0.000000000000000000, 1.000000000000000000, -0.000000000000000000 ) ) ;
#948 = ORIENTED_EDGE ( 'NONE', *, *, #1080, .F. ) ;
#949 = VERTEX_POINT ( 'NONE', #353 ) ;
#950 = DIRECTION ( 'NONE',  ( 0.000000000000000000, 0.000000000000000000, 1.000000000000000000 ) ) ;
#951 = ORIENTED_EDGE ( 'NONE', *, *, #141, .F. ) ;
#952 = COORDINATED_UNIVERSAL_TIME_OFFSET ( 3, 0, .AHEAD. ) ;
#953 = LINE ( 'NONE', #1432, #864 ) ;
#954 = AXIS2_PLACEMENT_3D ( 'NONE', #633, #1217, #1628 ) ;
#955 = DIRECTION ( 'NONE',  ( 0.000000000000000000, -1.000000000000000000, 0.000000000000000000 ) ) ;
#956 = VERTEX_POINT ( 'NONE', #1537 ) ;
#957 = VECTOR ( 'NONE', #732, 1000.000000000000000 ) ;
#958 = EDGE_LOOP ( 'NONE', ( #373, #1280, #1732, #1241 ) ) ;
#959 = EDGE_CURVE ( 'NONE', #1422, #1105, #1692, .T. ) ;
#960 = CARTESIAN_POINT ( 'NONE',  ( -12.00000000000000000, 7.799999999999999822, -62.60000000000000142 ) ) ;
#961 = ORIENTED_EDGE ( 'NONE', *, *, #1662, .T. ) ;
#962 = CALENDAR_DATE ( 2022, 13, 9 ) ;
#963 = CARTESIAN_POINT ( 'NONE',  ( 55.29999999999999716, 2.600000000000000089, -45.29999999999999716 ) ) ;
#964 = DIRECTION ( 'NONE',  ( 0.000000000000000000, 0.000000000000000000, 1.000000000000000000 ) ) ;
#965 = ORIENTED_EDGE ( 'NONE', *, *, #1898, .T. ) ;
#966 = EDGE_LOOP ( 'NONE', ( #35, #845, #716, #316 ) ) ;
#967 = CARTESIAN_POINT ( 'NONE',  ( 36.00000000000000711, 2.600000000000000089, -4.699999999999995737 ) ) ;
#968 = VERTEX_POINT ( 'NONE', #1074 ) ;
#969 = CARTESIAN_POINT ( 'NONE',  ( 48.00000000000000000, 2.600000000000000089, -4.700000000000002842 ) ) ;
#970 = DIRECTION ( 'NONE',  ( 1.319181350552705014E-16, 0.000000000000000000, 1.000000000000000000 ) ) ;
#971 = VECTOR ( 'NONE', #422, 1000.000000000000000 ) ;
#972 = CARTESIAN_POINT ( 'NONE',  ( 40.80000000000001137, 5.599999999999999645, -5.382259910255037975E-15 ) ) ;
#973 = ORIENTED_EDGE ( 'NONE', *, *, #1464, .F. ) ;
#974 = CIRCLE ( 'NONE', #56, 7.300000000000007816 ) ;
#975 = ADVANCED_FACE ( 'NONE', ( #751 ), #1672, .F. ) ;
#976 = EDGE_CURVE ( 'NONE', #1771, #671, #475, .T. ) ;
#977 = CARTESIAN_POINT ( 'NONE',  ( 50.60000000000000142, 2.600000000000000089, -45.30000000000001847 ) ) ;
#978 = VERTEX_POINT ( 'NONE', #1660 ) ;
#979 = CARTESIAN_POINT ( 'NONE',  ( 0.000000000000000000, 5.599999999999999645, 0.000000000000000000 ) ) ;
#980 = DIRECTION ( 'NONE',  ( -1.387778780781445676E-16, 0.000000000000000000, -1.000000000000000000 ) ) ;
#981 = EDGE_CURVE ( 'NONE', #1690, #1794, #1360, .T. ) ;
#982 = VECTOR ( 'NONE', #1324, 1000.000000000000000 ) ;
#983 = DIRECTION ( 'NONE',  ( 0.000000000000000000, 1.000000000000000000, -0.000000000000000000 ) ) ;
#984 = ADVANCED_FACE ( 'NONE', ( #494 ), #1198, .F. ) ;
#985 = EDGE_LOOP ( 'NONE', ( #477, #827, #1067, #1085 ) ) ;
#986 = EDGE_LOOP ( 'NONE', ( #1467, #1566, #136, #854 ) ) ;
#987 = VECTOR ( 'NONE', #542, 1000.000000000000000 ) ;
#988 = EDGE_CURVE ( 'NONE', #288, #775, #21, .T. ) ;
#989 = DIRECTION ( 'NONE',  ( 0.000000000000000000, 1.000000000000000000, -0.000000000000000000 ) ) ;
#990 = ORIENTED_EDGE ( 'NONE', *, *, #1469, .T. ) ;
#991 = LINE ( 'NONE', #1853, #1405 ) ;
#992 = LINE ( 'NONE', #533, #1515 ) ;
#993 = ORIENTED_EDGE ( 'NONE', *, *, #1019, .F. ) ;
#994 = CARTESIAN_POINT ( 'NONE',  ( -12.00000000000000000, 5.599999999999999645, 0.000000000000000000 ) ) ;
#995 = EDGE_CURVE ( 'NONE', #1821, #1011, #919, .T. ) ;
#996 = ORIENTED_EDGE ( 'NONE', *, *, #706, .F. ) ;
#997 = CARTESIAN_POINT ( 'NONE',  ( 73.09999999999999432, 7.799999999999999822, 12.40000000000000568 ) ) ;
#998 = ORIENTED_EDGE ( 'NONE', *, *, #1010, .T. ) ;
#999 = DIRECTION ( 'NONE',  ( 1.000000000000000000, 0.000000000000000000, -3.469446951953614189E-16 ) ) ;
#1000 = FACE_OUTER_BOUND ( 'NONE', #403, .T. ) ;
#1001 = ORIENTED_EDGE ( 'NONE', *, *, #1678, .F. ) ;
#1002 = CARTESIAN_POINT ( 'NONE',  ( 16.80000000000000426, 0.5999999999999998668, -2.216224668928545350E-15 ) ) ;
#1003 = ORIENTED_EDGE ( 'NONE', *, *, #1229, .T. ) ;
#1004 = VECTOR ( 'NONE', #137, 1000.000000000000000 ) ;
#1005 = LOCAL_TIME ( 20, 32, 42.00000000000000000, #380 ) ;
#1006 = CARTESIAN_POINT ( 'NONE',  ( 43.29999999999999716, 5.599999999999999645, -4.700000000000002842 ) ) ;
#1007 = ORIENTED_EDGE ( 'NONE', *, *, #274, .T. ) ;
#1008 = LINE ( 'NONE', #1260, #814 ) ;
#1009 = CYLINDRICAL_SURFACE ( 'NONE', #623, 4.700000000000002842 ) ;
#1010 = EDGE_CURVE ( 'NONE', #1348, #1905, #1083, .T. ) ;
#1011 = VERTEX_POINT ( 'NONE', #187 ) ;
#1012 = PLANE ( 'NONE',  #363 ) ;
#1013 = EDGE_LOOP ( 'NONE', ( #18, #1650, #112, #1094 ) ) ;
#1014 = AXIS2_PLACEMENT_3D ( 'NONE', #894, #3, #600 ) ;
#1015 = VECTOR ( 'NONE', #569, 1000.000000000000000 ) ;
#1016 = CARTESIAN_POINT ( 'NONE',  ( 0.000000000000000000, 0.000000000000000000, 12.40000000000000746 ) ) ;
#1017 = ORIENTED_EDGE ( 'NONE', *, *, #1245, .F. ) ;
#1018 = AXIS2_PLACEMENT_3D ( 'NONE', #692, #101, #92 ) ;
#1019 = EDGE_CURVE ( 'NONE', #383, #1771, #773, .T. ) ;
#1020 = CARTESIAN_POINT ( 'NONE',  ( 2.600000000000000089, 5.599999999999999645, -3.637323417370722247E-16 ) ) ;
#1021 = CARTESIAN_POINT ( 'NONE',  ( 16.80000000000000426, 0.5999999999999998668, -10.00000000000000000 ) ) ;
#1022 = CARTESIAN_POINT ( 'NONE',  ( 73.09999999999998010, 7.799999999999999822, -62.60000000000000142 ) ) ;
#1023 = EDGE_LOOP ( 'NONE', ( #102, #615, #524, #1146, #973, #1211, #1528, #245, #592, #574, #63, #1046, #1723, #248, #391, #260 ) ) ;
#1024 = DIRECTION ( 'NONE',  ( 0.000000000000000000, 0.000000000000000000, -1.000000000000000000 ) ) ;
#1025 = VERTEX_POINT ( 'NONE', #207 ) ;
#1026 = DIRECTION ( 'NONE',  ( 0.000000000000000000, 1.000000000000000000, -0.000000000000000000 ) ) ;
#1027 = EDGE_CURVE ( 'NONE', #1741, #1286, #1381, .T. ) ;
#1028 = ORIENTED_EDGE ( 'NONE', *, *, #1678, .T. ) ;
#1029 = LINE ( 'NONE', #1634, #174 ) ;
#1030 = LINE ( 'NONE', #1747, #1167 ) ;
#1031 = CARTESIAN_POINT ( 'NONE',  ( 0.000000000000000000, 7.799999999999999822, 0.000000000000000000 ) ) ;
#1032 = FACE_OUTER_BOUND ( 'NONE', #235, .T. ) ;
#1033 = EDGE_LOOP ( 'NONE', ( #1028, #294, #1830, #1887 ) ) ;
#1034 = CARTESIAN_POINT ( 'NONE',  ( 71.09999999999999432, 0.5999999999999998668, -62.60000000000000142 ) ) ;
#1035 = AXIS2_PLACEMENT_3D ( 'NONE', #1345, #29, #463 ) ;
#1036 = AXIS2_PLACEMENT_3D ( 'NONE', #1488, #582, #448 ) ;
#1037 = ADVANCED_FACE ( 'NONE', ( #323 ), #34, .T. ) ;
#1038 = VECTOR ( 'NONE', #1375, 1000.000000000000000 ) ;
#1039 = EDGE_CURVE ( 'NONE', #1705, #1690, #328, .T. ) ;
#1040 = CARTESIAN_POINT ( 'NONE',  ( 40.80000000000000426, 0.5999999999999998668, -62.60000000000000142 ) ) ;
#1041 = CARTESIAN_POINT ( 'NONE',  ( 12.00000000000000000, 5.599999999999999645, -4.699999999999995737 ) ) ;
#1042 = CARTESIAN_POINT ( 'NONE',  ( 14.59999999999999076, 5.599999999999999645, -4.700000000000002842 ) ) ;
#1043 = CARTESIAN_POINT ( 'NONE',  ( 50.59999999999999432, 5.599999999999999645, -45.29999999999999716 ) ) ;
#1044 = ORIENTED_EDGE ( 'NONE', *, *, #1147, .F. ) ;
#1045 = ADVANCED_FACE ( 'NONE', ( #1163 ), #723, .T. ) ;
#1046 = ORIENTED_EDGE ( 'NONE', *, *, #1086, .F. ) ;
#1047 = ADVANCED_FACE ( 'NONE', ( #1061 ), #1788, .T. ) ;
#1048 = DIRECTION ( 'NONE',  ( 0.000000000000000000, 0.000000000000000000, -1.000000000000000000 ) ) ;
#1049 = AXIS2_PLACEMENT_3D ( 'NONE', #103, #1689, #234 ) ;
#1050 = LINE ( 'NONE', #598, #1812 ) ;
#1051 = CARTESIAN_POINT ( 'NONE',  ( 43.30000000000000426, 5.599999999999999645, -4.700000000000001954 ) ) ;
#1052 = LINE ( 'NONE', #311, #1262 ) ;
#1053 = DIRECTION ( 'NONE',  ( 0.000000000000000000, 0.000000000000000000, 1.000000000000000000 ) ) ;
#1054 = VERTEX_POINT ( 'NONE', #171 ) ;
#1055 = ADVANCED_FACE ( 'NONE', ( #1194 ), #875, .T. ) ;
#1056 = DIRECTION ( 'NONE',  ( -1.000000000000000000, 0.000000000000000000, 0.000000000000000000 ) ) ;
#1057 = VERTEX_POINT ( 'NONE', #1042 ) ;
#1058 = EDGE_LOOP ( 'NONE', ( #508, #1695, #1878, #665 ) ) ;
#1059 = CARTESIAN_POINT ( 'NONE',  ( 60.00000000000000711, 2.600000000000000089, 12.40000000000000746 ) ) ;
#1060 = FACE_OUTER_BOUND ( 'NONE', #986, .T. ) ;
#1061 = FACE_OUTER_BOUND ( 'NONE', #898, .T. ) ;
#1062 = AXIS2_PLACEMENT_3D ( 'NONE', #28, #621, #931 ) ;
#1063 = LINE ( 'NONE', #1834, #485 ) ;
#1064 = CYLINDRICAL_SURFACE ( 'NONE', #1035, 7.300000000000007816 ) ;
#1065 = DIRECTION ( 'NONE',  ( 0.000000000000000000, 0.000000000000000000, 1.000000000000000000 ) ) ;
#1066 = ORIENTED_EDGE ( 'NONE', *, *, #642, .F. ) ;
#1067 = ORIENTED_EDGE ( 'NONE', *, *, #896, .T. ) ;
#1068 = CIRCLE ( 'NONE', #578, 4.700000000000002842 ) ;
#1069 = DIRECTION ( 'NONE',  ( 0.000000000000000000, 0.000000000000000000, 1.000000000000000000 ) ) ;
#1070 = DIRECTION ( 'NONE',  ( -0.000000000000000000, -1.000000000000000000, -0.000000000000000000 ) ) ;
#1071 = FACE_OUTER_BOUND ( 'NONE', #1413, .T. ) ;
#1072 = LINE ( 'NONE', #215, #1654 ) ;
#1073 = ADVANCED_FACE ( 'NONE', ( #748 ), #1490, .F. ) ;
#1074 = CARTESIAN_POINT ( 'NONE',  ( 12.00000000000000000, 2.600000000000000089, -45.29999999999999716 ) ) ;
#1075 = ORIENTED_EDGE ( 'NONE', *, *, #632, .F. ) ;
#1076 = VERTEX_POINT ( 'NONE', #1462 ) ;
#1077 = LINE ( 'NONE', #38, #1406 ) ;
#1078 = AXIS2_PLACEMENT_3D ( 'NONE', #994, #523, #1110 ) ;
#1079 = CARTESIAN_POINT ( 'NONE',  ( 0.000000000000000000, 5.599999999999999645, -10.00000000000000000 ) ) ;
#1080 = EDGE_CURVE ( 'NONE', #718, #1171, #1800, .T. ) ;
#1081 = PERSON_AND_ORGANIZATION ( #1594, #1156 ) ;
#1082 = PLANE ( 'NONE',  #1062 ) ;
#1083 = LINE ( 'NONE', #1347, #525 ) ;
#1084 = ORIENTED_EDGE ( 'NONE', *, *, #1102, .T. ) ;
#1085 = ORIENTED_EDGE ( 'NONE', *, *, #642, .T. ) ;
#1086 = EDGE_CURVE ( 'NONE', #239, #1160, #595, .T. ) ;
#1087 = CARTESIAN_POINT ( 'NONE',  ( 31.29999999999999361, 5.599999999999999645, -52.60000000000000853 ) ) ;
#1088 = DATE_AND_TIME ( #502, #49 ) ;
#1089 = CARTESIAN_POINT ( 'NONE',  ( 38.59999999999999432, 5.599999999999999645, -45.30000000000000426 ) ) ;
#1090 = DIRECTION ( 'NONE',  ( 1.000000000000000000, -0.000000000000000000, 1.156482317317870344E-15 ) ) ;
#1091 = ORIENTED_EDGE ( 'NONE', *, *, #651, .F. ) ;
#1092 = ORIENTED_EDGE ( 'NONE', *, *, #1671, .T. ) ;
#1093 = DIRECTION ( 'NONE',  ( -0.000000000000000000, -1.000000000000000000, -0.000000000000000000 ) ) ;
#1094 = ORIENTED_EDGE ( 'NONE', *, *, #840, .T. ) ;
#1095 = VECTOR ( 'NONE', #1473, 1000.000000000000000 ) ;
#1096 = PERSON_AND_ORGANIZATION_ROLE ( 'creator' ) ;
#1097 = DIRECTION ( 'NONE',  ( 0.000000000000000000, 0.000000000000000000, 1.000000000000000000 ) ) ;
#1098 = VECTOR ( 'NONE', #1484, 1000.000000000000000 ) ;
#1099 = VECTOR ( 'NONE', #472, 1000.000000000000000 ) ;
#1100 = DIRECTION ( 'NONE',  ( -0.000000000000000000, 1.000000000000000000, -0.000000000000000000 ) ) ;
#1101 = ORIENTED_EDGE ( 'NONE', *, *, #1883, .T. ) ;
#1102 = EDGE_CURVE ( 'NONE', #956, #1054, #1052, .T. ) ;
#1103 = ORIENTED_EDGE ( 'NONE', *, *, #713, .T. ) ;
#1104 = CARTESIAN_POINT ( 'NONE',  ( 48.00000000000000000, 5.599999999999999645, -45.29999999999999716 ) ) ;
#1105 = VERTEX_POINT ( 'NONE', #584 ) ;
#1106 = APPROVAL_STATUS ( 'not_yet_approved' ) ;
#1107 = LINE ( 'NONE', #1408, #1356 ) ;
#1108 = VECTOR ( 'NONE', #1090, 1000.000000000000000 ) ;
#1109 = AXIS2_PLACEMENT_3D ( 'NONE', #941, #1535, #1832 ) ;
#1110 = DIRECTION ( 'NONE',  ( 0.000000000000000000, 0.000000000000000000, 1.000000000000000000 ) ) ;
#1111 = ORIENTED_EDGE ( 'NONE', *, *, #1168, .T. ) ;
#1112 = CIRCLE ( 'NONE', #279, 4.700000000000002842 ) ;
#1113 = ORIENTED_EDGE ( 'NONE', *, *, #1102, .F. ) ;
#1114 = CARTESIAN_POINT ( 'NONE',  ( 16.80000000000000426, 5.599999999999999645, -10.00000000000000000 ) ) ;
#1115 = ORIENTED_EDGE ( 'NONE', *, *, #7, .F. ) ;
#1116 = DIRECTION ( 'NONE',  ( 0.000000000000000000, 0.000000000000000000, 1.000000000000000000 ) ) ;
#1117 = CARTESIAN_POINT ( 'NONE',  ( -12.00000000000000000, 7.799999999999999822, -62.60000000000000142 ) ) ;
#1118 = LINE ( 'NONE', #227, #64 ) ;
#1119 = ORIENTED_EDGE ( 'NONE', *, *, #1703, .T. ) ;
#1120 = EDGE_CURVE ( 'NONE', #554, #949, #461, .T. ) ;
#1121 = CARTESIAN_POINT ( 'NONE',  ( 36.00000000000000711, 5.599999999999999645, -45.29999999999999716 ) ) ;
#1122 = ORIENTED_EDGE ( 'NONE', *, *, #367, .T. ) ;
#1123 = CARTESIAN_POINT ( 'NONE',  ( 73.09999999999998010, 5.599999999999999645, -62.60000000000000142 ) ) ;
#1124 = ADVANCED_FACE ( 'NONE', ( #757 ), #26, .T. ) ;
#1125 = CARTESIAN_POINT ( 'NONE',  ( -3.469446951953613006E-15, 0.5999999999999998668, -9.999999999999976907 ) ) ;
#1126 = LOCAL_TIME ( 20, 32, 42.00000000000000000, #952 ) ;
#1127 = VECTOR ( 'NONE', #1024, 1000.000000000000000 ) ;
#1128 = AXIS2_PLACEMENT_3D ( 'NONE', #100, #1598, #1736 ) ;
#1129 = CARTESIAN_POINT ( 'NONE',  ( -3.359907379115537949E-14, 5.599999999999999645, -45.29999999999997584 ) ) ;
#1130 = ORIENTED_EDGE ( 'NONE', *, *, #758, .T. ) ;
#1131 = AXIS2_PLACEMENT_3D ( 'NONE', #183, #1357, #759 ) ;
#1132 = CARTESIAN_POINT ( 'NONE',  ( 73.09999999999998010, 7.799999999999999822, -62.60000000000000142 ) ) ;
#1133 = ORIENTED_EDGE ( 'NONE', *, *, #159, .F. ) ;
#1134 = LINE ( 'NONE', #1270, #789 ) ;
#1135 = DIRECTION ( 'NONE',  ( 0.000000000000000000, 1.000000000000000000, -0.000000000000000000 ) ) ;
#1136 = ORIENTED_EDGE ( 'NONE', *, *, #244, .F. ) ;
#1137 = DIRECTION ( 'NONE',  ( 1.319181350552705014E-16, 0.000000000000000000, 1.000000000000000000 ) ) ;
#1138 = VERTEX_POINT ( 'NONE', #1022 ) ;
#1139 = AXIS2_PLACEMENT_3D ( 'NONE', #1247, #1573, #1547 ) ;
#1140 = CYLINDRICAL_SURFACE ( 'NONE', #929, 7.299999999999993605 ) ;
#1141 = ORIENTED_EDGE ( 'NONE', *, *, #1178, .T. ) ;
#1142 = DIRECTION ( 'NONE',  ( -1.156482317317871232E-16, -0.000000000000000000, -1.000000000000000000 ) ) ;
#1143 = DIRECTION ( 'NONE',  ( -0.000000000000000000, -1.000000000000000000, -0.000000000000000000 ) ) ;
#1144 = ORIENTED_EDGE ( 'NONE', *, *, #1667, .T. ) ;
#1145 = FACE_OUTER_BOUND ( 'NONE', #1382, .T. ) ;
#1146 = ORIENTED_EDGE ( 'NONE', *, *, #1442, .T. ) ;
#1147 = EDGE_CURVE ( 'NONE', #1448, #793, #1437, .T. ) ;
#1148 = LINE ( 'NONE', #1132, #1015 ) ;
#1149 = ORIENTED_EDGE ( 'NONE', *, *, #1039, .F. ) ;
#1150 = CARTESIAN_POINT ( 'NONE',  ( 55.29999999999999716, 2.600000000000000089, -45.29999999999999716 ) ) ;
#1151 = DIRECTION ( 'NONE',  ( 0.000000000000000000, 0.000000000000000000, 1.000000000000000000 ) ) ;
#1152 = EDGE_LOOP ( 'NONE', ( #1337, #1369, #117, #1291 ) ) ;
#1153 = CARTESIAN_POINT ( 'NONE',  ( 55.29999999999999716, 5.599999999999999645, -45.29999999999999716 ) ) ;
#1154 = ORIENTED_EDGE ( 'NONE', *, *, #1379, .T. ) ;
#1155 = AXIS2_PLACEMENT_3D ( 'NONE', #282, #1026, #292 ) ;
#1156 = ORGANIZATION ( 'UNSPECIFIED', 'UNSPECIFIED', '' ) ;
#1157 = EDGE_CURVE ( 'NONE', #1425, #1794, #1684, .T. ) ;
#1158 = EDGE_CURVE ( 'NONE', #829, #1486, #12, .T. ) ;
#1159 = DIRECTION ( 'NONE',  ( 0.000000000000000000, 0.000000000000000000, 1.000000000000000000 ) ) ;
#1160 = VERTEX_POINT ( 'NONE', #1475 ) ;
#1161 = CARTESIAN_POINT ( 'NONE',  ( 48.00000000000000000, 2.600000000000000089, -45.30000000000000426 ) ) ;
#1162 = FACE_OUTER_BOUND ( 'NONE', #1392, .T. ) ;
#1163 = FACE_OUTER_BOUND ( 'NONE', #1033, .T. ) ;
#1164 = ORIENTED_EDGE ( 'NONE', *, *, #444, .F. ) ;
#1165 = DIRECTION ( 'NONE',  ( -0.000000000000000000, -1.000000000000000000, -0.000000000000000000 ) ) ;
#1166 = VERTEX_POINT ( 'NONE', #320 ) ;
#1167 = VECTOR ( 'NONE', #1610, 1000.000000000000000 ) ;
#1168 = EDGE_CURVE ( 'NONE', #1538, #1866, #150, .T. ) ;
#1169 = VECTOR ( 'NONE', #841, 1000.000000000000000 ) ;
#1170 = CARTESIAN_POINT ( 'NONE',  ( -3.469446951953613006E-15, 5.599999999999999645, -9.999999999999976907 ) ) ;
#1171 = VERTEX_POINT ( 'NONE', #905 ) ;
#1172 = LINE ( 'NONE', #593, #1338 ) ;
#1173 = CARTESIAN_POINT ( 'NONE',  ( 50.60000000000000142, 2.600000000000000089, 0.000000000000000000 ) ) ;
#1174 = DIRECTION ( 'NONE',  ( 0.000000000000000000, 1.000000000000000000, 0.000000000000000000 ) ) ;
#1175 = DESIGN_CONTEXT ( 'detailed design', #1224, 'design' ) ;
#1176 = DIRECTION ( 'NONE',  ( 0.000000000000000000, 0.000000000000000000, 1.000000000000000000 ) ) ;
#1177 = EDGE_LOOP ( 'NONE', ( #437, #1248, #1784, #199 ) ) ;
#1178 = EDGE_CURVE ( 'NONE', #1311, #1425, #618, .T. ) ;
#1179 = EDGE_CURVE ( 'NONE', #1422, #424, #1250, .T. ) ;
#1180 = EDGE_CURVE ( 'NONE', #1538, #956, #46, .T. ) ;
#1181 = DIRECTION ( 'NONE',  ( -0.000000000000000000, -1.000000000000000000, -0.000000000000000000 ) ) ;
#1182 = DIRECTION ( 'NONE',  ( -1.000000000000000000, 0.000000000000000000, 1.319181350552705014E-16 ) ) ;
#1183 = DIRECTION ( 'NONE',  ( -1.156482317317871232E-16, -0.000000000000000000, -1.000000000000000000 ) ) ;
#1184 = ADVANCED_FACE ( 'NONE', ( #1666 ), #795, .T. ) ;
#1185 = DIRECTION ( 'NONE',  ( 0.000000000000000000, 0.000000000000000000, 1.000000000000000000 ) ) ;
#1186 = EDGE_CURVE ( 'NONE', #1076, #775, #1840, .T. ) ;
#1187 = ORIENTED_EDGE ( 'NONE', *, *, #159, .T. ) ;
#1188 = ORIENTED_EDGE ( 'NONE', *, *, #804, .T. ) ;
#1189 = ORIENTED_EDGE ( 'NONE', *, *, #1239, .F. ) ;
#1190 = AXIS2_PLACEMENT_3D ( 'NONE', #625, #1679, #506 ) ;
#1191 = VECTOR ( 'NONE', #608, 1000.000000000000000 ) ;
#1192 = DIRECTION ( 'NONE',  ( -0.000000000000000000, 1.000000000000000000, -0.000000000000000000 ) ) ;
#1193 = DIRECTION ( 'NONE',  ( -0.000000000000000000, -1.000000000000000000, -0.000000000000000000 ) ) ;
#1194 = FACE_OUTER_BOUND ( 'NONE', #985, .T. ) ;
#1195 = EDGE_CURVE ( 'NONE', #707, #1401, #20, .T. ) ;
#1196 = CARTESIAN_POINT ( 'NONE',  ( 66.09999999999999432, 0.5999999999999998668, -62.60000000000000142 ) ) ;
#1197 = ORIENTED_EDGE ( 'NONE', *, *, #995, .T. ) ;
#1198 = CYLINDRICAL_SURFACE ( 'NONE', #1791, 7.299999999999993605 ) ;
#1199 = EDGE_LOOP ( 'NONE', ( #507, #379, #1297, #124 ) ) ;
#1200 = DIRECTION ( 'NONE',  ( 0.000000000000000000, 0.000000000000000000, -1.000000000000000000 ) ) ;
#1201 = CC_DESIGN_PERSON_AND_ORGANIZATION_ASSIGNMENT ( #1818, #359, ( #1532 ) ) ;
#1202 = AXIS2_PLACEMENT_3D ( 'NONE', #1031, #1174, #1333 ) ;
#1203 = VECTOR ( 'NONE', #1615, 1000.000000000000000 ) ;
#1204 = DIRECTION ( 'NONE',  ( 1.387778780781445922E-16, 0.000000000000000000, 1.000000000000000000 ) ) ;
#1205 = LINE ( 'NONE', #1354, #1663 ) ;
#1206 = CARTESIAN_POINT ( 'NONE',  ( 55.29999999999999716, 5.599999999999999645, -52.59999999999999432 ) ) ;
#1207 = LINE ( 'NONE', #1244, #1907 ) ;
#1208 = LINE ( 'NONE', #622, #1281 ) ;
#1209 = CARTESIAN_POINT ( 'NONE',  ( 45.80000000000001137, 0.5999999999999998668, -10.00000000000000000 ) ) ;
#1210 = ORIENTED_EDGE ( 'NONE', *, *, #1385, .F. ) ;
#1211 = ORIENTED_EDGE ( 'NONE', *, *, #704, .T. ) ;
#1212 = EDGE_CURVE ( 'NONE', #383, #709, #500, .T. ) ;
#1213 = DIRECTION ( 'NONE',  ( 0.000000000000000000, 1.000000000000000000, -0.000000000000000000 ) ) ;
#1214 = DIRECTION ( 'NONE',  ( 0.000000000000000000, 0.000000000000000000, 1.000000000000000000 ) ) ;
#1215 = PLANE ( 'NONE',  #1109 ) ;
#1216 = DIRECTION ( 'NONE',  ( -0.000000000000000000, -1.000000000000000000, -0.000000000000000000 ) ) ;
#1217 = DIRECTION ( 'NONE',  ( -0.000000000000000000, -1.000000000000000000, -0.000000000000000000 ) ) ;
#1218 = ORIENTED_EDGE ( 'NONE', *, *, #1464, .T. ) ;
#1219 = FACE_OUTER_BOUND ( 'NONE', #879, .T. ) ;
#1220 = ADVANCED_FACE ( 'NONE', ( #350 ), #786, .T. ) ;
#1221 = VECTOR ( 'NONE', #265, 1000.000000000000000 ) ;
#1222 = CARTESIAN_POINT ( 'NONE',  ( 55.29999999999999716, 2.600000000000000089, -45.29999999999999716 ) ) ;
#1223 = LINE ( 'NONE', #71, #364 ) ;
#1224 = APPLICATION_CONTEXT ( 'configuration controlled 3d designs of mechanical parts and assemblies' ) ;
#1225 = VECTOR ( 'NONE', #41, 1000.000000000000000 ) ;
#1226 = DIRECTION ( 'NONE',  ( 1.000000000000000000, -0.000000000000000000, 0.000000000000000000 ) ) ;
#1227 = CARTESIAN_POINT ( 'NONE',  ( 74.59999999999999432, 7.799999999999999822, 12.40000000000000746 ) ) ;
#1228 = ORIENTED_EDGE ( 'NONE', *, *, #624, .F. ) ;
#1229 = EDGE_CURVE ( 'NONE', #921, #123, #1541, .T. ) ;
#1230 = ORIENTED_EDGE ( 'NONE', *, *, #1513, .T. ) ;
#1231 = LINE ( 'NONE', #776, #333 ) ;
#1232 = VECTOR ( 'NONE', #1070, 1000.000000000000000 ) ;
#1233 = DIRECTION ( 'NONE',  ( 7.417014081932757587E-16, 0.000000000000000000, 1.000000000000000000 ) ) ;
#1234 = AXIS2_PLACEMENT_3D ( 'NONE', #289, #1917, #1176 ) ;
#1235 = CALENDAR_DATE ( 2022, 13, 9 ) ;
#1236 = LINE ( 'NONE', #1491, #883 ) ;
#1237 = CARTESIAN_POINT ( 'NONE',  ( 38.59999999999999432, 5.599999999999999645, -4.700000000000002842 ) ) ;
#1238 = ORIENTED_EDGE ( 'NONE', *, *, #737, .T. ) ;
#1239 = EDGE_CURVE ( 'NONE', #1166, #1160, #801, .T. ) ;
#1240 = EDGE_CURVE ( 'NONE', #1738, #1664, #1374, .T. ) ;
#1241 = ORIENTED_EDGE ( 'NONE', *, *, #332, .T. ) ;
#1242 = CARTESIAN_POINT ( 'NONE',  ( 60.00000000000000711, 5.599999999999999645, 12.40000000000000746 ) ) ;
#1243 = PERSON_AND_ORGANIZATION_ROLE ( 'design_owner' ) ;
#1244 = CARTESIAN_POINT ( 'NONE',  ( 12.00000000000000000, 5.599999999999999645, -45.29999999999999716 ) ) ;
#1245 = EDGE_CURVE ( 'NONE', #834, #1690, #1623, .T. ) ;
#1246 = EDGE_CURVE ( 'NONE', #838, #554, #1223, .T. ) ;
#1247 = CARTESIAN_POINT ( 'NONE',  ( 7.299999999999979394, 2.600000000000000089, -45.29999999999999716 ) ) ;
#1248 = ORIENTED_EDGE ( 'NONE', *, *, #1585, .T. ) ;
#1249 = ORIENTED_EDGE ( 'NONE', *, *, #1330, .T. ) ;
#1250 = LINE ( 'NONE', #368, #211 ) ;
#1251 = ORIENTED_EDGE ( 'NONE', *, *, #315, .T. ) ;
#1252 = VECTOR ( 'NONE', #873, 1000.000000000000000 ) ;
#1253 = CARTESIAN_POINT ( 'NONE',  ( -10.50000000000000000, 7.799999999999999822, -62.60000000000000142 ) ) ;
#1254 = EDGE_CURVE ( 'NONE', #1794, #1494, #664, .T. ) ;
#1255 = DIRECTION ( 'NONE',  ( 1.398970545142585555E-16, 0.000000000000000000, 1.000000000000000000 ) ) ;
#1256 = ORIENTED_EDGE ( 'NONE', *, *, #160, .F. ) ;
#1257 = ORIENTED_EDGE ( 'NONE', *, *, #244, .T. ) ;
#1258 = CARTESIAN_POINT ( 'NONE',  ( -8.500000000000008882, 0.5999999999999998668, -62.60000000000000142 ) ) ;
#1259 = ORIENTED_EDGE ( 'NONE', *, *, #1846, .F. ) ;
#1260 = CARTESIAN_POINT ( 'NONE',  ( -12.00000000000000000, 7.799999999999999822, -62.60000000000000142 ) ) ;
#1261 = LINE ( 'NONE', #250, #528 ) ;
#1262 = VECTOR ( 'NONE', #1903, 1000.000000000000000 ) ;
#1263 = AXIS2_PLACEMENT_3D ( 'NONE', #509, #1093, #491 ) ;
#1264 = CARTESIAN_POINT ( 'NONE',  ( 24.00000000000000000, 2.600000000000000089, 0.000000000000000000 ) ) ;
#1265 = ORIENTED_EDGE ( 'NONE', *, *, #895, .T. ) ;
#1266 = ORIENTED_EDGE ( 'NONE', *, *, #632, .T. ) ;
#1267 = VECTOR ( 'NONE', #970, 1000.000000000000000 ) ;
#1268 = CARTESIAN_POINT ( 'NONE',  ( 0.000000000000000000, 0.5999999999999998668, -10.00000000000000000 ) ) ;
#1269 = ORIENTED_EDGE ( 'NONE', *, *, #959, .T. ) ;
#1270 = CARTESIAN_POINT ( 'NONE',  ( 71.09999999999998010, 0.5999999999999998668, 1.875875880485945868E-14 ) ) ;
#1271 = PLANE ( 'NONE',  #191 ) ;
#1272 = CARTESIAN_POINT ( 'NONE',  ( 2.600000000000000089, 2.600000000000000089, -3.637323417370722247E-16 ) ) ;
#1273 = ORIENTED_EDGE ( 'NONE', *, *, #832, .F. ) ;
#1274 = VERTEX_POINT ( 'NONE', #1087 ) ;
#1275 = DIRECTION ( 'NONE',  ( -0.000000000000000000, 1.000000000000000000, -0.000000000000000000 ) ) ;
#1276 = ORIENTED_EDGE ( 'NONE', *, *, #1727, .F. ) ;
#1277 = DIRECTION ( 'NONE',  ( -2.638362701105409535E-16, 0.000000000000000000, 1.000000000000000000 ) ) ;
#1278 = CARTESIAN_POINT ( 'NONE',  ( 21.80000000000000071, 0.5999999999999998668, -62.60000000000000142 ) ) ;
#1279 = AXIS2_PLACEMENT_3D ( 'NONE', #1222, #192, #57 ) ;
#1280 = ORIENTED_EDGE ( 'NONE', *, *, #97, .T. ) ;
#1281 = VECTOR ( 'NONE', #1802, 1000.000000000000000 ) ;
#1282 = CARTESIAN_POINT ( 'NONE',  ( 26.59999999999999787, 2.600000000000000089, -4.700000000000002842 ) ) ;
#1283 = VECTOR ( 'NONE', #1685, 1000.000000000000000 ) ;
#1284 = ORIENTED_EDGE ( 'NONE', *, *, #657, .T. ) ;
#1285 = DIRECTION ( 'NONE',  ( -0.000000000000000000, -1.000000000000000000, -0.000000000000000000 ) ) ;
#1286 = VERTEX_POINT ( 'NONE', #1694 ) ;
#1287 = CARTESIAN_POINT ( 'NONE',  ( 2.599999999999993427, 5.599999999999999645, -45.29999999999999716 ) ) ;
#1288 = CARTESIAN_POINT ( 'NONE',  ( 12.00000000000000000, 2.600000000000000089, -4.700000000000001954 ) ) ;
#1289 = ORIENTED_EDGE ( 'NONE', *, *, #1733, .T. ) ;
#1290 = CARTESIAN_POINT ( 'NONE',  ( 14.59999999999999076, 2.600000000000000089, 0.000000000000000000 ) ) ;
#1291 = ORIENTED_EDGE ( 'NONE', *, *, #1909, .T. ) ;
#1292 = CIRCLE ( 'NONE', #1049, 7.299999999999993605 ) ;
#1293 = CARTESIAN_POINT ( 'NONE',  ( 48.00000000000000000, 5.599999999999999645, 0.000000000000000000 ) ) ;
#1294 = ORIENTED_EDGE ( 'NONE', *, *, #588, .F. ) ;
#1295 = CARTESIAN_POINT ( 'NONE',  ( 31.29999999999999361, 5.599999999999999645, -45.29999999999999716 ) ) ;
#1296 = CARTESIAN_POINT ( 'NONE',  ( 45.80000000000001137, 5.599999999999999645, -6.041850585531390161E-15 ) ) ;
#1297 = ORIENTED_EDGE ( 'NONE', *, *, #1502, .F. ) ;
#1298 = DIRECTION ( 'NONE',  ( 1.000000000000000000, -0.000000000000000000, 0.000000000000000000 ) ) ;
#1299 = EDGE_CURVE ( 'NONE', #386, #1823, #40, .T. ) ;
#1300 = ORIENTED_EDGE ( 'NONE', *, *, #1179, .F. ) ;
#1301 = CARTESIAN_POINT ( 'NONE',  ( 66.09999999999999432, 0.5999999999999998668, 0.000000000000000000 ) ) ;
#1302 = VERTEX_POINT ( 'NONE', #358 ) ;
#1303 = DIRECTION ( 'NONE',  ( -0.000000000000000000, 1.000000000000000000, -0.000000000000000000 ) ) ;
#1304 = CARTESIAN_POINT ( 'NONE',  ( -12.00000000000000000, 0.000000000000000000, 12.40000000000000746 ) ) ;
#1305 = DIRECTION ( 'NONE',  ( -0.000000000000000000, -1.000000000000000000, -0.000000000000000000 ) ) ;
#1306 = ORIENTED_EDGE ( 'NONE', *, *, #1157, .F. ) ;
#1307 = LINE ( 'NONE', #1761, #1435 ) ;
#1308 = ORIENTED_EDGE ( 'NONE', *, *, #647, .T. ) ;
#1309 = VECTOR ( 'NONE', #1142, 1000.000000000000000 ) ;
#1310 = DIRECTION ( 'NONE',  ( 1.000000000000000000, -0.000000000000000000, 0.000000000000000000 ) ) ;
#1311 = VERTEX_POINT ( 'NONE', #926 ) ;
#1312 = DIRECTION ( 'NONE',  ( 5.595882180570342221E-16, 0.000000000000000000, 1.000000000000000000 ) ) ;
#1313 = DIRECTION ( 'NONE',  ( -0.000000000000000000, 1.000000000000000000, -0.000000000000000000 ) ) ;
#1314 = CARTESIAN_POINT ( 'NONE',  ( -3.500000000000001332, 0.5999999999999998668, 2.019996443033829853E-16 ) ) ;
#1315 = ADVANCED_FACE ( 'NONE', ( #630 ), #1215, .T. ) ;
#1316 = ADVANCED_FACE ( 'NONE', ( #1071 ), #1808, .T. ) ;
#1317 = CARTESIAN_POINT ( 'NONE',  ( 24.00000000000000000, 2.600000000000000089, -45.29999999999999716 ) ) ;
#1318 = ORIENTED_EDGE ( 'NONE', *, *, #896, .F. ) ;
#1319 = AXIS2_PLACEMENT_3D ( 'NONE', #1656, #1799, #471 ) ;
#1320 = ADVANCED_FACE ( 'NONE', ( #482 ), #194, .F. ) ;
#1321 = APPROVAL ( #1827, 'UNSPECIFIED' ) ;
#1322 = EDGE_CURVE ( 'NONE', #123, #1274, #769, .T. ) ;
#1323 = PLANE ( 'NONE',  #1590 ) ;
#1324 = DIRECTION ( 'NONE',  ( 0.000000000000000000, 0.000000000000000000, 1.000000000000000000 ) ) ;
#1325 = CARTESIAN_POINT ( 'NONE',  ( 16.80000000000000071, 0.5999999999999998668, -62.60000000000000142 ) ) ;
#1326 = CARTESIAN_POINT ( 'NONE',  ( 21.80000000000000071, 0.5999999999999998668, -62.60000000000000142 ) ) ;
#1327 = EDGE_LOOP ( 'NONE', ( #1556, #1044, #1691, #656 ) ) ;
#1328 = VERTEX_POINT ( 'NONE', #977 ) ;
#1329 = ORIENTED_EDGE ( 'NONE', *, *, #222, .T. ) ;
#1330 = EDGE_CURVE ( 'NONE', #1054, #1905, #89, .T. ) ;
#1331 = LINE ( 'NONE', #616, #392 ) ;
#1332 = CARTESIAN_POINT ( 'NONE',  ( 74.59999999999998010, 7.799999999999999822, -62.60000000000000142 ) ) ;
#1333 = DIRECTION ( 'NONE',  ( 0.000000000000000000, -0.000000000000000000, 1.000000000000000000 ) ) ;
#1334 = CARTESIAN_POINT ( 'NONE',  ( -10.49999999999999112, 5.599999999999999645, 12.40000000000000746 ) ) ;
#1335 = ORIENTED_EDGE ( 'NONE', *, *, #205, .T. ) ;
#1336 = DIRECTION ( 'NONE',  ( 0.000000000000000000, 0.000000000000000000, -1.000000000000000000 ) ) ;
#1337 = ORIENTED_EDGE ( 'NONE', *, *, #1186, .T. ) ;
#1338 = VECTOR ( 'NONE', #148, 1000.000000000000000 ) ;
#1339 = CYLINDRICAL_SURFACE ( 'NONE', #1470, 7.299999999999999822 ) ;
#1340 = VECTOR ( 'NONE', #1233, 1000.000000000000000 ) ;
#1341 = DIRECTION ( 'NONE',  ( 0.000000000000000000, 1.000000000000000000, -0.000000000000000000 ) ) ;
#1342 = FACE_OUTER_BOUND ( 'NONE', #1837, .T. ) ;
#1343 = CARTESIAN_POINT ( 'NONE',  ( 62.59999999999998721, 5.599999999999999645, 0.000000000000000000 ) ) ;
#1344 = CARTESIAN_POINT ( 'NONE',  ( 71.09999999999998010, 0.5999999999999998668, -10.00000000000000178 ) ) ;
#1345 = CARTESIAN_POINT ( 'NONE',  ( 7.299999999999979394, 5.599999999999999645, -45.29999999999999716 ) ) ;
#1346 = ORIENTED_EDGE ( 'NONE', *, *, #780, .F. ) ;
#1347 = CARTESIAN_POINT ( 'NONE',  ( 0.000000000000000000, 5.599999999999999645, -10.00000000000000000 ) ) ;
#1348 = VERTEX_POINT ( 'NONE', #1114 ) ;
#1349 = EDGE_CURVE ( 'NONE', #1138, #99, #1148, .T. ) ;
#1350 = EDGE_LOOP ( 'NONE', ( #1463, #62, #1780, #251 ) ) ;
#1351 = VECTOR ( 'NONE', #1769, 1000.000000000000000 ) ;
#1352 = AXIS2_PLACEMENT_3D ( 'NONE', #1567, #550, #711 ) ;
#1353 = DIRECTION ( 'NONE',  ( -0.000000000000000000, 1.000000000000000000, -0.000000000000000000 ) ) ;
#1354 = CARTESIAN_POINT ( 'NONE',  ( 74.59999999999998010, 5.599999999999999645, -62.60000000000000142 ) ) ;
#1355 = CARTESIAN_POINT ( 'NONE',  ( 0.000000000000000000, 2.600000000000000089, 0.000000000000000000 ) ) ;
#1356 = VECTOR ( 'NONE', #1885, 1000.000000000000000 ) ;
#1357 = DIRECTION ( 'NONE',  ( 0.000000000000000000, 1.000000000000000000, -0.000000000000000000 ) ) ;
#1358 = LINE ( 'NONE', #1043, #1098 ) ;
#1359 = EDGE_CURVE ( 'NONE', #1302, #688, #378, .T. ) ;
#1360 = LINE ( 'NONE', #644, #31 ) ;
#1361 = ORIENTED_EDGE ( 'NONE', *, *, #694, .T. ) ;
#1362 = VERTEX_POINT ( 'NONE', #960 ) ;
#1363 = CARTESIAN_POINT ( 'NONE',  ( 40.80000000000001137, 0.5999999999999998668, -10.00000000000000000 ) ) ;
#1364 = DIRECTION ( 'NONE',  ( 0.000000000000000000, 0.000000000000000000, -1.000000000000000000 ) ) ;
#1365 = COORDINATED_UNIVERSAL_TIME_OFFSET ( 3, 0, .AHEAD. ) ;
#1366 = DIRECTION ( 'NONE',  ( 0.000000000000000000, 1.000000000000000000, -0.000000000000000000 ) ) ;
#1367 = EDGE_CURVE ( 'NONE', #487, #377, #1722, .T. ) ;
#1368 = CARTESIAN_POINT ( 'NONE',  ( 55.29999999999999716, 5.599999999999999645, -45.29999999999999716 ) ) ;
#1369 = ORIENTED_EDGE ( 'NONE', *, *, #988, .F. ) ;
#1370 = ORIENTED_EDGE ( 'NONE', *, *, #274, .F. ) ;
#1371 = VECTOR ( 'NONE', #1739, 1000.000000000000000 ) ;
#1372 = CIRCLE ( 'NONE', #546, 7.299999999999993605 ) ;
#1373 = CARTESIAN_POINT ( 'NONE',  ( 38.59999999999999432, 2.600000000000000089, 0.000000000000000000 ) ) ;
#1374 = CIRCLE ( 'NONE', #517, 4.700000000000002842 ) ;
#1375 = DIRECTION ( 'NONE',  ( 0.000000000000000000, 0.000000000000000000, -1.000000000000000000 ) ) ;
#1376 = VECTOR ( 'NONE', #329, 1000.000000000000000 ) ;
#1377 =( NAMED_UNIT ( * ) SI_UNIT ( $, .STERADIAN. ) SOLID_ANGLE_UNIT ( ) );
#1378 = LINE ( 'NONE', #1647, #1815 ) ;
#1379 = EDGE_CURVE ( 'NONE', #1705, #1494, #1403, .T. ) ;
#1380 = EDGE_CURVE ( 'NONE', #709, #554, #673, .T. ) ;
#1381 = LINE ( 'NONE', #654, #1602 ) ;
#1382 = EDGE_LOOP ( 'NONE', ( #1251, #1616, #395, #1111 ) ) ;
#1383 = ORIENTED_EDGE ( 'NONE', *, *, #902, .F. ) ;
#1384 = ADVANCED_FACE ( 'NONE', ( #385 ), #701, .F. ) ;
#1385 = EDGE_CURVE ( 'NONE', #78, #165, #230, .T. ) ;
#1386 = DIRECTION ( 'NONE',  ( -1.000000000000000000, 0.000000000000000000, 1.319181350552704767E-16 ) ) ;
#1387 = VECTOR ( 'NONE', #1100, 1000.000000000000000 ) ;
#1388 = EDGE_CURVE ( 'NONE', #272, #1448, #1711, .T. ) ;
#1389 = PERSON_AND_ORGANIZATION ( #1594, #1156 ) ;
#1390 = CARTESIAN_POINT ( 'NONE',  ( 31.29999999999999361, 2.600000000000000089, -45.29999999999999716 ) ) ;
#1391 = LINE ( 'NONE', #815, #987 ) ;
#1392 = EDGE_LOOP ( 'NONE', ( #1276, #1576, #1702, #115 ) ) ;
#1393 = ORIENTED_EDGE ( 'NONE', *, *, #901, .F. ) ;
#1394 = EDGE_CURVE ( 'NONE', #1362, #1742, #106, .T. ) ;
#1395 = DIRECTION ( 'NONE',  ( 0.000000000000000000, 0.000000000000000000, 1.000000000000000000 ) ) ;
#1396 = ORIENTED_EDGE ( 'NONE', *, *, #1178, .F. ) ;
#1397 = APPROVAL_DATE_TIME ( #1088, #1321 ) ;
#1398 = CARTESIAN_POINT ( 'NONE',  ( 74.59999999999999432, 5.599999999999999645, -1.380377293950611088E-14 ) ) ;
#1399 = AXIS2_PLACEMENT_3D ( 'NONE', #458, #1625, #1200 ) ;
#1400 = CARTESIAN_POINT ( 'NONE',  ( -3.500000000000004885, 5.599999999999999645, -62.60000000000000142 ) ) ;
#1401 = VERTEX_POINT ( 'NONE', #1586 ) ;
#1402 = ORIENTED_EDGE ( 'NONE', *, *, #812, .F. ) ;
#1403 = LINE ( 'NONE', #1293, #526 ) ;
#1404 = ORIENTED_EDGE ( 'NONE', *, *, #1388, .T. ) ;
#1405 = VECTOR ( 'NONE', #1578, 1000.000000000000000 ) ;
#1406 = VECTOR ( 'NONE', #935, 1000.000000000000000 ) ;
#1407 = PERSON_AND_ORGANIZATION ( #1594, #1156 ) ;
#1408 = CARTESIAN_POINT ( 'NONE',  ( 71.09999999999999432, 0.5999999999999998668, -62.60000000000000142 ) ) ;
#1409 = FACE_OUTER_BOUND ( 'NONE', #744, .T. ) ;
#1410 = ORIENTED_EDGE ( 'NONE', *, *, #133, .F. ) ;
#1411 = ADVANCED_FACE ( 'NONE', ( #394 ), #853, .T. ) ;
#1412 = CARTESIAN_POINT ( 'NONE',  ( 71.09999999999998010, 5.599999999999999645, 1.875875880485945868E-14 ) ) ;
#1413 = EDGE_LOOP ( 'NONE', ( #872, #1630, #355, #1908 ) ) ;
#1414 = AXIS2_PLACEMENT_3D ( 'NONE', #1051, #170, #1214 ) ;
#1415 = DIRECTION ( 'NONE',  ( 0.000000000000000000, 0.000000000000000000, -1.000000000000000000 ) ) ;
#1416 = FACE_OUTER_BOUND ( 'NONE', #467, .T. ) ;
#1417 = FACE_OUTER_BOUND ( 'NONE', #958, .T. ) ;
#1418 = ORIENTED_EDGE ( 'NONE', *, *, #291, .T. ) ;
#1419 = EDGE_LOOP ( 'NONE', ( #907, #1896, #1680, #752 ) ) ;
#1420 = EDGE_CURVE ( 'NONE', #1867, #587, #529, .T. ) ;
#1421 = CARTESIAN_POINT ( 'NONE',  ( 2.600000000000001421, 5.599999999999999645, 12.40000000000000746 ) ) ;
#1422 = VERTEX_POINT ( 'NONE', #809 ) ;
#1423 = DIRECTION ( 'NONE',  ( -0.000000000000000000, -1.000000000000000000, -0.000000000000000000 ) ) ;
#1424 = PLANE ( 'NONE',  #465 ) ;
#1425 = VERTEX_POINT ( 'NONE', #560 ) ;
#1426 = PLANE ( 'NONE',  #739 ) ;
#1427 = ADVANCED_FACE ( 'NONE', ( #1851 ), #1140, .F. ) ;
#1428 = ORIENTED_EDGE ( 'NONE', *, *, #737, .F. ) ;
#1429 = DIRECTION ( 'NONE',  ( -1.000000000000000000, 0.000000000000000000, -0.000000000000000000 ) ) ;
#1430 = ORIENTED_EDGE ( 'NONE', *, *, #1394, .F. ) ;
#1431 = CARTESIAN_POINT ( 'NONE',  ( 7.299999999999996270, 2.600000000000000089, -50.00000000000000000 ) ) ;
#1432 = CARTESIAN_POINT ( 'NONE',  ( 40.80000000000001137, 0.5999999999999998668, -5.382259910255037975E-15 ) ) ;
#1433 = APPROVAL_PERSON_ORGANIZATION ( #1389, #1321, #225 ) ;
#1434 = ORIENTED_EDGE ( 'NONE', *, *, #1158, .T. ) ;
#1435 = VECTOR ( 'NONE', #259, 1000.000000000000000 ) ;
#1436 = CARTESIAN_POINT ( 'NONE',  ( 31.29999999999999361, 2.600000000000000089, -45.30000000000000426 ) ) ;
#1437 = CIRCLE ( 'NONE', #700, 7.299999999999998046 ) ;
#1438 = VERTEX_POINT ( 'NONE', #1421 ) ;
#1439 = DIRECTION ( 'NONE',  ( 0.000000000000000000, 0.000000000000000000, -1.000000000000000000 ) ) ;
#1440 = ORIENTED_EDGE ( 'NONE', *, *, #1919, .T. ) ;
#1441 = CYLINDRICAL_SURFACE ( 'NONE', #300, 4.700000000000002842 ) ;
#1442 = EDGE_CURVE ( 'NONE', #1821, #799, #689, .T. ) ;
#1443 = DIRECTION ( 'NONE',  ( -0.000000000000000000, -1.000000000000000000, -0.000000000000000000 ) ) ;
#1444 = VERTEX_POINT ( 'NONE', #262 ) ;
#1445 = AXIS2_PLACEMENT_3D ( 'NONE', #1314, #1646, #1611 ) ;
#1446 = PLANE ( 'NONE',  #1234 ) ;
#1447 = AXIS2_PLACEMENT_3D ( 'NONE', #1743, #871, #420 ) ;
#1448 = VERTEX_POINT ( 'NONE', #967 ) ;
#1449 = VECTOR ( 'NONE', #1143, 1000.000000000000000 ) ;
#1450 = CARTESIAN_POINT ( 'NONE',  ( 48.00000000000000000, 5.599999999999999645, -45.30000000000000426 ) ) ;
#1451 = VERTEX_POINT ( 'NONE', #1258 ) ;
#1452 = DIRECTION ( 'NONE',  ( 0.000000000000000000, 0.000000000000000000, 1.000000000000000000 ) ) ;
#1453 = FACE_OUTER_BOUND ( 'NONE', #1058, .T. ) ;
#1454 = CARTESIAN_POINT ( 'NONE',  ( -3.469446951953615767E-15, 0.5999999999999998668, -10.00000000000000355 ) ) ;
#1455 = ORIENTED_EDGE ( 'NONE', *, *, #1229, .F. ) ;
#1456 = CARTESIAN_POINT ( 'NONE',  ( -8.500000000000001776, 0.5999999999999998668, -10.00000000000000000 ) ) ;
#1457 = ORIENTED_EDGE ( 'NONE', *, *, #417, .T. ) ;
#1458 = LINE ( 'NONE', #1170, #15 ) ;
#1459 = EDGE_LOOP ( 'NONE', ( #869, #1568, #229, #1228 ) ) ;
#1460 = LINE ( 'NONE', #730, #418 ) ;
#1461 = CARTESIAN_POINT ( 'NONE',  ( 12.00000000000000000, 2.600000000000000089, -4.700000000000002842 ) ) ;
#1462 = CARTESIAN_POINT ( 'NONE',  ( 40.80000000000001137, 5.599999999999999645, -10.00000000000000000 ) ) ;
#1463 = ORIENTED_EDGE ( 'NONE', *, *, #1570, .T. ) ;
#1464 = EDGE_CURVE ( 'NONE', #1867, #799, #116, .T. ) ;
#1465 = DIRECTION ( 'NONE',  ( 0.000000000000000000, 1.000000000000000000, -0.000000000000000000 ) ) ;
#1466 = APPROVAL_PERSON_ORGANIZATION ( #1081, #1816, #203 ) ;
#1467 = ORIENTED_EDGE ( 'NONE', *, *, #1027, .T. ) ;
#1468 = CIRCLE ( 'NONE', #1651, 7.300000000000007816 ) ;
#1469 = EDGE_CURVE ( 'NONE', #587, #107, #1910, .T. ) ;
#1470 = AXIS2_PLACEMENT_3D ( 'NONE', #308, #910, #889 ) ;
#1471 = LINE ( 'NONE', #1016, #1497 ) ;
#1472 = ORIENTED_EDGE ( 'NONE', *, *, #1379, .F. ) ;
#1473 = DIRECTION ( 'NONE',  ( -0.000000000000000000, 1.000000000000000000, -0.000000000000000000 ) ) ;
#1474 = CARTESIAN_POINT ( 'NONE',  ( 36.00000000000000711, 5.599999999999999645, -45.29999999999999716 ) ) ;
#1475 = CARTESIAN_POINT ( 'NONE',  ( 9.197097461596626035E-15, 2.600000000000000089, 12.40000000000000746 ) ) ;
#1476 = CARTESIAN_POINT ( 'NONE',  ( 71.09999999999998010, 5.599999999999999645, -10.00000000000000178 ) ) ;
#1477 = ORIENTED_EDGE ( 'NONE', *, *, #488, .T. ) ;
#1478 = AXIS2_PLACEMENT_3D ( 'NONE', #534, #1844, #1708 ) ;
#1479 = AXIS2_PLACEMENT_3D ( 'NONE', #1436, #1465, #1185 ) ;
#1480 = EDGE_LOOP ( 'NONE', ( #1396, #219, #322, #1306 ) ) ;
#1481 = LINE ( 'NONE', #746, #1095 ) ;
#1482 = CARTESIAN_POINT ( 'NONE',  ( 31.29999999999999361, 5.599999999999999645, -45.30000000000000426 ) ) ;
#1483 = DIRECTION ( 'NONE',  ( 0.000000000000000000, 0.000000000000000000, 1.000000000000000000 ) ) ;
#1484 = DIRECTION ( 'NONE',  ( 0.000000000000000000, -1.000000000000000000, 0.000000000000000000 ) ) ;
#1485 = ORIENTED_EDGE ( 'NONE', *, *, #1120, .F. ) ;
#1486 = VERTEX_POINT ( 'NONE', #862 ) ;
#1487 = DIRECTION ( 'NONE',  ( -0.000000000000000000, -1.000000000000000000, -0.000000000000000000 ) ) ;
#1488 = CARTESIAN_POINT ( 'NONE',  ( 19.29999999999999716, 5.599999999999999645, -4.700000000000002842 ) ) ;
#1489 = CARTESIAN_POINT ( 'NONE',  ( 2.599999999999993872, 2.600000000000000089, -45.29999999999999716 ) ) ;
#1490 = PLANE ( 'NONE',  #1014 ) ;
#1491 = CARTESIAN_POINT ( 'NONE',  ( -10.50000000000000000, 7.799999999999999822, -62.60000000000000142 ) ) ;
#1492 = LINE ( 'NONE', #897, #945 ) ;
#1493 = EDGE_CURVE ( 'NONE', #900, #44, #375, .T. ) ;
#1494 = VERTEX_POINT ( 'NONE', #1450 ) ;
#1495 = CARTESIAN_POINT ( 'NONE',  ( 31.29999999999999361, 2.600000000000000089, -45.29999999999999716 ) ) ;
#1496 = ORIENTED_EDGE ( 'NONE', *, *, #1212, .T. ) ;
#1497 = VECTOR ( 'NONE', #1607, 1000.000000000000000 ) ;
#1498 = FACE_OUTER_BOUND ( 'NONE', #147, .T. ) ;
#1499 = DIRECTION ( 'NONE',  ( 1.000000000000000000, 0.000000000000000000, -3.469446951953620598E-16 ) ) ;
#1500 = CARTESIAN_POINT ( 'NONE',  ( 31.29999999999999361, 2.600000000000000089, -52.60000000000000853 ) ) ;
#1501 = DIRECTION ( 'NONE',  ( -0.000000000000000000, 1.000000000000000000, -0.000000000000000000 ) ) ;
#1502 = EDGE_CURVE ( 'NONE', #838, #1444, #590, .T. ) ;
#1503 = EDGE_CURVE ( 'NONE', #949, #688, #1458, .T. ) ;
#1504 = DIRECTION ( 'NONE',  ( -0.000000000000000000, -1.000000000000000000, -0.000000000000000000 ) ) ;
#1505 = FACE_OUTER_BOUND ( 'NONE', #655, .T. ) ;
#1506 = DIRECTION ( 'NONE',  ( 0.000000000000000000, -0.000000000000000000, -1.000000000000000000 ) ) ;
#1507 = ORIENTED_EDGE ( 'NONE', *, *, #1721, .T. ) ;
#1508 = ORIENTED_EDGE ( 'NONE', *, *, #1420, .F. ) ;
#1509 = AXIS2_PLACEMENT_3D ( 'NONE', #1343, #1757, #733 ) ;
#1510 = VECTOR ( 'NONE', #1285, 1000.000000000000000 ) ;
#1511 = CARTESIAN_POINT ( 'NONE',  ( 0.000000000000000000, 0.5999999999999998668, -62.60000000000000142 ) ) ;
#1512 = CYLINDRICAL_SURFACE ( 'NONE', #246, 7.299999999999998046 ) ;
#1513 = EDGE_CURVE ( 'NONE', #921, #1705, #79, .T. ) ;
#1514 = CARTESIAN_POINT ( 'NONE',  ( 45.80000000000000426, 0.5999999999999998668, -62.60000000000000142 ) ) ;
#1515 = VECTOR ( 'NONE', #833, 1000.000000000000000 ) ;
#1516 = COORDINATED_UNIVERSAL_TIME_OFFSET ( 3, 0, .AHEAD. ) ;
#1517 = CYLINDRICAL_SURFACE ( 'NONE', #304, 4.700000000000002842 ) ;
#1518 = FACE_OUTER_BOUND ( 'NONE', #1199, .T. ) ;
#1519 = ORIENTED_EDGE ( 'NONE', *, *, #133, .T. ) ;
#1520 = CARTESIAN_POINT ( 'NONE',  ( 2.600000000000001421, 5.599999999999999645, 12.40000000000000746 ) ) ;
#1521 = EDGE_CURVE ( 'NONE', #495, #1742, #427, .T. ) ;
#1522 = CARTESIAN_POINT ( 'NONE',  ( 0.000000000000000000, 5.599999999999999645, -62.60000000000000142 ) ) ;
#1523 = EDGE_CURVE ( 'NONE', #602, #530, #1838, .T. ) ;
#1524 = DIRECTION ( 'NONE',  ( 0.000000000000000000, 0.000000000000000000, 1.000000000000000000 ) ) ;
#1525 = LINE ( 'NONE', #796, #731 ) ;
#1526 = ADVANCED_FACE ( 'NONE', ( #1753 ), #271, .T. ) ;
#1527 = DIRECTION ( 'NONE',  ( -0.000000000000000000, -1.000000000000000000, -0.000000000000000000 ) ) ;
#1528 = ORIENTED_EDGE ( 'NONE', *, *, #276, .F. ) ;
#1529 = EDGE_CURVE ( 'NONE', #495, #763, #1471, .T. ) ;
#1530 = ORIENTED_EDGE ( 'NONE', *, *, #1863, .T. ) ;
#1531 = ADVANCED_FACE ( 'NONE', ( #146 ), #135, .F. ) ;
#1532 = PRODUCT_DEFINITION_FORMATION_WITH_SPECIFIED_SOURCE ( 'ANY', '', #1682, .NOT_KNOWN. ) ;
#1533 = AXIS2_PLACEMENT_3D ( 'NONE', #1495, #938, #762 ) ;
#1534 = AXIS2_PLACEMENT_3D ( 'NONE', #182, #767, #1817 ) ;
#1535 = DIRECTION ( 'NONE',  ( 1.000000000000000000, 0.000000000000000000, 0.000000000000000000 ) ) ;
#1536 = CARTESIAN_POINT ( 'NONE',  ( 71.09999999999998010, 0.5999999999999998668, -10.00000000000000178 ) ) ;
#1537 = CARTESIAN_POINT ( 'NONE',  ( 16.80000000000000426, 0.5999999999999998668, -10.00000000000000000 ) ) ;
#1538 = VERTEX_POINT ( 'NONE', #1746 ) ;
#1539 = EDGE_CURVE ( 'NONE', #876, #220, #552, .T. ) ;
#1540 = ORIENTED_EDGE ( 'NONE', *, *, #839, .T. ) ;
#1541 = LINE ( 'NONE', #223, #1038 ) ;
#1542 = AXIS2_PLACEMENT_3D ( 'NONE', #1751, #436, #887 ) ;
#1543 = ORIENTED_EDGE ( 'NONE', *, *, #293, .F. ) ;
#1544 = DATE_AND_TIME ( #1235, #1126 ) ;
#1545 = FACE_OUTER_BOUND ( 'NONE', #1013, .T. ) ;
#1546 = VECTOR ( 'NONE', #162, 1000.000000000000000 ) ;
#1547 = DIRECTION ( 'NONE',  ( 0.000000000000000000, 0.000000000000000000, 1.000000000000000000 ) ) ;
#1548 = ORIENTED_EDGE ( 'NONE', *, *, #125, .T. ) ;
#1549 = VERTEX_POINT ( 'NONE', #703 ) ;
#1550 = CARTESIAN_POINT ( 'NONE',  ( 0.000000000000000000, 5.599999999999999645, -62.60000000000000142 ) ) ;
#1551 = ORIENTED_EDGE ( 'NONE', *, *, #1579, .T. ) ;
#1552 = DIRECTION ( 'NONE',  ( 0.000000000000000000, 0.000000000000000000, 1.000000000000000000 ) ) ;
#1553 = DIRECTION ( 'NONE',  ( 0.000000000000000000, 0.000000000000000000, 1.000000000000000000 ) ) ;
#1554 = ADVANCED_FACE ( 'NONE', ( #1588 ), #684, .F. ) ;
#1555 = DIRECTION ( 'NONE',  ( 0.000000000000000000, 0.000000000000000000, 1.000000000000000000 ) ) ;
#1556 = ORIENTED_EDGE ( 'NONE', *, *, #301, .F. ) ;
#1557 = VERTEX_POINT ( 'NONE', #1287 ) ;
#1558 = CARTESIAN_POINT ( 'NONE',  ( 0.000000000000000000, 5.599999999999999645, 12.40000000000000746 ) ) ;
#1559 = ORIENTED_EDGE ( 'NONE', *, *, #505, .T. ) ;
#1560 = VECTOR ( 'NONE', #128, 1000.000000000000000 ) ;
#1561 = FACE_OUTER_BOUND ( 'NONE', #807, .T. ) ;
#1562 = DIRECTION ( 'NONE',  ( 1.000000000000000000, 0.000000000000000000, -1.850371707708593823E-16 ) ) ;
#1563 = EDGE_CURVE ( 'NONE', #612, #107, #991, .T. ) ;
#1564 = VECTOR ( 'NONE', #937, 1000.000000000000000 ) ;
#1565 = CARTESIAN_POINT ( 'NONE',  ( 38.59999999999999432, 2.600000000000000089, -45.30000000000000426 ) ) ;
#1566 = ORIENTED_EDGE ( 'NONE', *, *, #1710, .F. ) ;
#1567 = CARTESIAN_POINT ( 'NONE',  ( 31.29999999999999361, 5.599999999999999645, -45.30000000000000426 ) ) ;
#1568 = ORIENTED_EDGE ( 'NONE', *, *, #1727, .T. ) ;
#1569 = VECTOR ( 'NONE', #1313, 1000.000000000000000 ) ;
#1570 = EDGE_CURVE ( 'NONE', #99, #799, #714, .T. ) ;
#1571 = CARTESIAN_POINT ( 'NONE',  ( 0.000000000000000000, 2.600000000000000089, 12.40000000000000746 ) ) ;
#1572 = LINE ( 'NONE', #1332, #1546 ) ;
#1573 = DIRECTION ( 'NONE',  ( 0.000000000000000000, 1.000000000000000000, -0.000000000000000000 ) ) ;
#1574 = VERTEX_POINT ( 'NONE', #411 ) ;
#1575 = DIRECTION ( 'NONE',  ( 0.000000000000000000, 0.000000000000000000, 1.000000000000000000 ) ) ;
#1576 = ORIENTED_EDGE ( 'NONE', *, *, #1731, .T. ) ;
#1577 = ADVANCED_FACE ( 'NONE', ( #249 ), #1441, .T. ) ;
#1578 = DIRECTION ( 'NONE',  ( 0.000000000000000000, 0.000000000000000000, -1.000000000000000000 ) ) ;
#1579 = EDGE_CURVE ( 'NONE', #1160, #1574, #691, .T. ) ;
#1580 = CARTESIAN_POINT ( 'NONE',  ( 9.197097461596626035E-15, 5.599999999999999645, 12.40000000000000746 ) ) ;
#1581 = ORIENTED_EDGE ( 'NONE', *, *, #197, .T. ) ;
#1582 = CARTESIAN_POINT ( 'NONE',  ( 45.80000000000001137, 5.599999999999999645, -10.00000000000000000 ) ) ;
#1583 = ORIENTED_EDGE ( 'NONE', *, *, #469, .F. ) ;
#1584 = EDGE_CURVE ( 'NONE', #55, #190, #1134, .T. ) ;
#1585 = EDGE_CURVE ( 'NONE', #408, #603, #532, .T. ) ;
#1586 = CARTESIAN_POINT ( 'NONE',  ( 26.59999999999999787, 2.600000000000000089, -45.29999999999999716 ) ) ;
#1587 = EDGE_LOOP ( 'NONE', ( #826, #1428, #1631, #1719 ) ) ;
#1588 = FACE_OUTER_BOUND ( 'NONE', #1350, .T. ) ;
#1589 = LINE ( 'NONE', #884, #589 ) ;
#1590 = AXIS2_PLACEMENT_3D ( 'NONE', #1626, #169, #470 ) ;
#1591 = ORIENTED_EDGE ( 'NONE', *, *, #1513, .F. ) ;
#1592 = DIRECTION ( 'NONE',  ( 0.000000000000000000, 0.000000000000000000, 1.000000000000000000 ) ) ;
#1593 = EDGE_LOOP ( 'NONE', ( #527, #842, #899, #347 ) ) ;
#1594 = PERSON ( 'UNSPECIFIED', 'UNSPECIFIED', 'UNSPECIFIED', ('UNSPECIFIED'), ('UNSPECIFIED'), ('UNSPECIFIED') ) ;
#1595 = EDGE_CURVE ( 'NONE', #1448, #487, #1714, .T. ) ;
#1596 = DIRECTION ( 'NONE',  ( 0.000000000000000000, 0.000000000000000000, 1.000000000000000000 ) ) ;
#1597 = ORIENTED_EDGE ( 'NONE', *, *, #306, .F. ) ;
#1598 = DIRECTION ( 'NONE',  ( 1.000000000000000000, 0.000000000000000000, -1.850371707708594070E-16 ) ) ;
#1599 = DIRECTION ( 'NONE',  ( 5.771418408668083357E-17, 0.000000000000000000, 1.000000000000000000 ) ) ;
#1600 = ORIENTED_EDGE ( 'NONE', *, *, #417, .F. ) ;
#1601 = CC_DESIGN_DATE_AND_TIME_ASSIGNMENT ( #66, #521, ( #449 ) ) ;
#1602 = VECTOR ( 'NONE', #42, 1000.000000000000000 ) ;
#1603 = CARTESIAN_POINT ( 'NONE',  ( 24.00000000000000000, 5.599999999999999645, 0.000000000000000000 ) ) ;
#1604 = VECTOR ( 'NONE', #1275, 1000.000000000000000 ) ;
#1605 = EDGE_LOOP ( 'NONE', ( #1880, #576, #1092, #1831, #1551, #597, #366, #1709, #1804, #399, #693, #416, #1393, #1882, #267, #1583, #1543, #1383, #1273, #567, #810, #1101, #127, #51, #1017, #614, #5, #1103, #1294, #178 ) ) ;
#1606 = VECTOR ( 'NONE', #811, 1000.000000000000000 ) ;
#1607 = DIRECTION ( 'NONE',  ( 1.000000000000000000, -0.000000000000000000, 0.000000000000000000 ) ) ;
#1608 = ORIENTED_EDGE ( 'NONE', *, *, #478, .F. ) ;
#1609 = PLANE ( 'NONE',  #754 ) ;
#1610 = DIRECTION ( 'NONE',  ( -1.850371707708594070E-16, -0.000000000000000000, -1.000000000000000000 ) ) ;
#1611 = DIRECTION ( 'NONE',  ( 5.771418408668083357E-17, 0.000000000000000000, 1.000000000000000000 ) ) ;
#1612 = ORIENTED_EDGE ( 'NONE', *, *, #141, .T. ) ;
#1613 = CARTESIAN_POINT ( 'NONE',  ( 40.80000000000001137, 0.5999999999999998668, -10.00000000000000000 ) ) ;
#1614 = ORIENTED_EDGE ( 'NONE', *, *, #1847, .T. ) ;
#1615 = DIRECTION ( 'NONE',  ( 0.000000000000000000, -1.000000000000000000, 0.000000000000000000 ) ) ;
#1616 = ORIENTED_EDGE ( 'NONE', *, *, #440, .F. ) ;
#1617 = DIRECTION ( 'NONE',  ( 7.417014081932757587E-16, 0.000000000000000000, 1.000000000000000000 ) ) ;
#1618 = DIRECTION ( 'NONE',  ( -0.000000000000000000, -1.000000000000000000, -0.000000000000000000 ) ) ;
#1619 = DIRECTION ( 'NONE',  ( 0.000000000000000000, 0.000000000000000000, 1.000000000000000000 ) ) ;
#1620 = CARTESIAN_POINT ( 'NONE',  ( -11.99999999999999112, 7.799999999999999822, 12.40000000000000746 ) ) ;
#1621 = ORIENTED_EDGE ( 'NONE', *, *, #1521, .F. ) ;
#1622 = VECTOR ( 'NONE', #1303, 1000.000000000000000 ) ;
#1623 = CIRCLE ( 'NONE', #946, 4.700000000000002842 ) ;
#1624 = CIRCLE ( 'NONE', #1131, 4.700000000000002842 ) ;
#1625 = DIRECTION ( 'NONE',  ( -0.000000000000000000, -1.000000000000000000, -0.000000000000000000 ) ) ;
#1626 = CARTESIAN_POINT ( 'NONE',  ( 0.000000000000000000, 0.5999999999999998668, 0.000000000000000000 ) ) ;
#1627 = DIRECTION ( 'NONE',  ( 0.000000000000000000, 1.000000000000000000, -0.000000000000000000 ) ) ;
#1628 = DIRECTION ( 'NONE',  ( 0.000000000000000000, 0.000000000000000000, -1.000000000000000000 ) ) ;
#1629 = LINE ( 'NONE', #313, #1781 ) ;
#1630 = ORIENTED_EDGE ( 'NONE', *, *, #478, .T. ) ;
#1631 = ORIENTED_EDGE ( 'NONE', *, *, #727, .F. ) ;
#1632 = VECTOR ( 'NONE', #669, 1000.000000000000000 ) ;
#1633 = DIRECTION ( 'NONE',  ( -0.000000000000000000, -1.000000000000000000, -0.000000000000000000 ) ) ;
#1634 = CARTESIAN_POINT ( 'NONE',  ( 50.60000000000000142, 5.599999999999999645, -7.022160630754115118E-15 ) ) ;
#1635 = DIRECTION ( 'NONE',  ( -0.000000000000000000, -1.000000000000000000, -0.000000000000000000 ) ) ;
#1636 = CARTESIAN_POINT ( 'NONE',  ( 48.00000000000000000, 5.599999999999999645, -4.700000000000002842 ) ) ;
#1637 = DIRECTION ( 'NONE',  ( 0.000000000000000000, 1.000000000000000000, 0.000000000000000000 ) ) ;
#1638 = ORIENTED_EDGE ( 'NONE', *, *, #1367, .F. ) ;
#1639 = DIRECTION ( 'NONE',  ( 0.000000000000000000, 1.000000000000000000, -0.000000000000000000 ) ) ;
#1640 = ORIENTED_EDGE ( 'NONE', *, *, #839, .F. ) ;
#1641 = ORIENTED_EDGE ( 'NONE', *, *, #293, .T. ) ;
#1642 = EDGE_CURVE ( 'NONE', #1718, #77, #1068, .T. ) ;
#1643 = CLOSED_SHELL ( 'NONE', ( #1037, #1427, #1316, #389, #376, #16, #878, #105, #6, #75, #365, #96, #557, #1696, #984, #1577, #94, #548, #340, #558, #672, #13, #821, #649, #216, #1047, #1320, #696, #1184, #1073, #512, #1526, #1315, #1814, #568, #283, #307, #356, #911, #1411, #1124, #591, #497, #928, #1220, #1384, #830, #1792, #1055, #1531, #537, #687, #349, #1045, #1554, #975 ) ) ;
#1644 = CARTESIAN_POINT ( 'NONE',  ( -12.00000000000000000, 5.599999999999999645, 12.40000000000000746 ) ) ;
#1645 = PLANE ( 'NONE',  #1319 ) ;
#1646 = DIRECTION ( 'NONE',  ( -1.000000000000000000, 0.000000000000000000, 5.771418408668083357E-17 ) ) ;
#1647 = CARTESIAN_POINT ( 'NONE',  ( 0.000000000000000000, 0.000000000000000000, -62.60000000000000142 ) ) ;
#1648 = CARTESIAN_POINT ( 'NONE',  ( 73.09999999999998010, 7.799999999999999822, -62.60000000000000142 ) ) ;
#1649 = CARTESIAN_POINT ( 'NONE',  ( 40.80000000000000426, 0.5999999999999998668, -62.60000000000000142 ) ) ;
#1650 = ORIENTED_EDGE ( 'NONE', *, *, #531, .F. ) ;
#1651 = AXIS2_PLACEMENT_3D ( 'NONE', #1874, #1884, #1116 ) ;
#1652 = CC_DESIGN_APPROVAL ( #113, ( #449 ) ) ;
#1653 = ORIENTED_EDGE ( 'NONE', *, *, #1086, .T. ) ;
#1654 = VECTOR ( 'NONE', #1659, 1000.000000000000000 ) ;
#1655 = CARTESIAN_POINT ( 'NONE',  ( 55.29999999999999716, 2.600000000000000089, -50.00000000000000000 ) ) ;
#1656 = CARTESIAN_POINT ( 'NONE',  ( 60.00000000000000000, 5.599999999999999645, -3.357529308342204938E-14 ) ) ;
#1657 = CARTESIAN_POINT ( 'NONE',  ( 16.80000000000000426, 0.5999999999999998668, -2.216224668928545350E-15 ) ) ;
#1658 =( LENGTH_UNIT ( ) NAMED_UNIT ( * ) SI_UNIT ( .MILLI., .METRE. ) );
#1659 = DIRECTION ( 'NONE',  ( -0.000000000000000000, -1.000000000000000000, -0.000000000000000000 ) ) ;
#1660 = CARTESIAN_POINT ( 'NONE',  ( -3.500000000000004885, 0.5999999999999998668, -62.60000000000000142 ) ) ;
#1661 = VERTEX_POINT ( 'NONE', #1431 ) ;
#1662 = EDGE_CURVE ( 'NONE', #1286, #428, #855, .T. ) ;
#1663 = VECTOR ( 'NONE', #629, 1000.000000000000000 ) ;
#1664 = VERTEX_POINT ( 'NONE', #831 ) ;
#1665 = DIRECTION ( 'NONE',  ( -0.000000000000000000, -1.000000000000000000, -0.000000000000000000 ) ) ;
#1666 = FACE_OUTER_BOUND ( 'NONE', #1605, .T. ) ;
#1667 = EDGE_CURVE ( 'NONE', #834, #921, #1892, .T. ) ;
#1668 = APPROVAL_DATE_TIME ( #59, #1816 ) ;
#1669 = LINE ( 'NONE', #483, #1225 ) ;
#1670 = CC_DESIGN_DATE_AND_TIME_ASSIGNMENT ( #1544, #195, ( #479 ) ) ;
#1671 = EDGE_CURVE ( 'NONE', #603, #1166, #1468, .T. ) ;
#1672 = PLANE ( 'NONE',  #927 ) ;
#1673 = ORIENTED_EDGE ( 'NONE', *, *, #1642, .T. ) ;
#1674 = ORIENTED_EDGE ( 'NONE', *, *, #357, .F. ) ;
#1675 = DIRECTION ( 'NONE',  ( -0.000000000000000000, -1.000000000000000000, -0.000000000000000000 ) ) ;
#1676 = PERSON_AND_ORGANIZATION_ROLE ( 'creator' ) ;
#1677 = DIRECTION ( 'NONE',  ( 1.000000000000000000, -0.000000000000000000, 0.000000000000000000 ) ) ;
#1678 = EDGE_CURVE ( 'NONE', #1362, #1681, #1008, .T. ) ;
#1679 = DIRECTION ( 'NONE',  ( 0.000000000000000000, 1.000000000000000000, -0.000000000000000000 ) ) ;
#1680 = ORIENTED_EDGE ( 'NONE', *, *, #1740, .T. ) ;
#1681 = VERTEX_POINT ( 'NONE', #1706 ) ;
#1682 = PRODUCT ( 'flow heat cell', 'flow heat cell', '', ( #930 ) ) ;
#1683 = AXIS2_PLACEMENT_3D ( 'NONE', #184, #749, #918 ) ;
#1684 = CIRCLE ( 'NONE', #453, 7.299999999999993605 ) ;
#1685 = DIRECTION ( 'NONE',  ( 1.000000000000000000, -0.000000000000000000, 0.000000000000000000 ) ) ;
#1686 = ORIENTED_EDGE ( 'NONE', *, *, #1710, .T. ) ;
#1687 = APPLICATION_PROTOCOL_DEFINITION ( 'international standard', 'config_control_design', 1994, #1224 ) ;
#1688 = FACE_OUTER_BOUND ( 'NONE', #8, .T. ) ;
#1689 = DIRECTION ( 'NONE',  ( 0.000000000000000000, 1.000000000000000000, -0.000000000000000000 ) ) ;
#1690 = VERTEX_POINT ( 'NONE', #969 ) ;
#1691 = ORIENTED_EDGE ( 'NONE', *, *, #1388, .F. ) ;
#1692 = CIRCLE ( 'NONE', #768, 4.700000000000002842 ) ;
#1693 = VECTOR ( 'NONE', #81, 1000.000000000000000 ) ;
#1694 = CARTESIAN_POINT ( 'NONE',  ( -8.500000000000001776, 5.599999999999999645, -10.00000000000000000 ) ) ;
#1695 = ORIENTED_EDGE ( 'NONE', *, *, #1909, .F. ) ;
#1696 = ADVANCED_FACE ( 'NONE', ( #1561 ), #240, .T. ) ;
#1697 = APPROVAL_ROLE ( '' ) ;
#1698 = DIRECTION ( 'NONE',  ( 1.319181350552705014E-16, 0.000000000000000000, 1.000000000000000000 ) ) ;
#1699 = AXIS2_PLACEMENT_3D ( 'NONE', #1125, #397, #1715 ) ;
#1700 = CARTESIAN_POINT ( 'NONE',  ( -3.500000000000001776, 0.5999999999999998668, -10.00000000000000178 ) ) ;
#1701 = ORIENTED_EDGE ( 'NONE', *, *, #1883, .F. ) ;
#1702 = ORIENTED_EDGE ( 'NONE', *, *, #504, .F. ) ;
#1703 = EDGE_CURVE ( 'NONE', #663, #239, #540, .T. ) ;
#1704 = CARTESIAN_POINT ( 'NONE',  ( 24.00000000000000000, 5.599999999999999645, 0.000000000000000000 ) ) ;
#1705 = VERTEX_POINT ( 'NONE', #1 ) ;
#1706 = CARTESIAN_POINT ( 'NONE',  ( -11.99999999999999112, 7.799999999999999822, 12.40000000000000746 ) ) ;
#1707 = LINE ( 'NONE', #563, #37 ) ;
#1708 = DIRECTION ( 'NONE',  ( 0.000000000000000000, 0.000000000000000000, -1.000000000000000000 ) ) ;
#1709 = ORIENTED_EDGE ( 'NONE', *, *, #189, .F. ) ;
#1710 = EDGE_CURVE ( 'NONE', #829, #1286, #1481, .T. ) ;
#1711 = LINE ( 'NONE', #98, #344 ) ;
#1712 = ORIENTED_EDGE ( 'NONE', *, *, #1322, .F. ) ;
#1713 = VECTOR ( 'NONE', #865, 1000.000000000000000 ) ;
#1714 = LINE ( 'NONE', #843, #210 ) ;
#1715 = DIRECTION ( 'NONE',  ( 1.000000000000000000, 0.000000000000000000, -3.469446951953620105E-16 ) ) ;
#1716 = AXIS2_PLACEMENT_3D ( 'NONE', #1390, #1801, #652 ) ;
#1717 = PLANE ( 'NONE',  #1078 ) ;
#1718 = VERTEX_POINT ( 'NONE', #882 ) ;
#1719 = ORIENTED_EDGE ( 'NONE', *, *, #902, .T. ) ;
#1720 = EDGE_CURVE ( 'NONE', #1444, #190, #285, .T. ) ;
#1721 = EDGE_CURVE ( 'NONE', #77, #1401, #1050, .T. ) ;
#1722 = LINE ( 'NONE', #1121, #620 ) ;
#1723 = ORIENTED_EDGE ( 'NONE', *, *, #197, .F. ) ;
#1724 = VECTOR ( 'NONE', #338, 1000.000000000000000 ) ;
#1725 = CARTESIAN_POINT ( 'NONE',  ( -3.469446951953615767E-15, 5.599999999999999645, -10.00000000000000355 ) ) ;
#1726 = FACE_OUTER_BOUND ( 'NONE', #224, .T. ) ;
#1727 = EDGE_CURVE ( 'NONE', #1274, #530, #1331, .T. ) ;
#1728 = AXIS2_PLACEMENT_3D ( 'NONE', #390, #983, #407 ) ;
#1729 = EDGE_LOOP ( 'NONE', ( #1346, #104, #543, #1752, #1410, #1130, #1440, #859, #993, #1496, #263, #802, #166, #1329, #1530, #335, #1674, #539, #774, #1430, #1597, #236, #456, #1164 ) ) ;
#1730 = PLANE ( 'NONE',  #1478 ) ;
#1731 = EDGE_CURVE ( 'NONE', #1274, #165, #1372, .T. ) ;
#1732 = ORIENTED_EDGE ( 'NONE', *, *, #1179, .T. ) ;
#1733 = EDGE_CURVE ( 'NONE', #1444, #949, #721, .T. ) ;
#1734 = CARTESIAN_POINT ( 'NONE',  ( 55.29999999999999716, 5.599999999999999645, -45.29999999999999716 ) ) ;
#1735 = ORIENTED_EDGE ( 'NONE', *, *, #852, .T. ) ;
#1736 = DIRECTION ( 'NONE',  ( -1.850371707708594070E-16, 0.000000000000000000, -1.000000000000000000 ) ) ;
#1737 = DIRECTION ( 'NONE',  ( 1.319181350552704767E-16, 0.000000000000000000, 1.000000000000000000 ) ) ;
#1738 = VERTEX_POINT ( 'NONE', #605 ) ;
#1739 = DIRECTION ( 'NONE',  ( -0.000000000000000000, 1.000000000000000000, -0.000000000000000000 ) ) ;
#1740 = EDGE_CURVE ( 'NONE', #1549, #1664, #1029, .T. ) ;
#1741 = VERTEX_POINT ( 'NONE', #1775 ) ;
#1742 = VERTEX_POINT ( 'NONE', #10 ) ;
#1743 = CARTESIAN_POINT ( 'NONE',  ( 19.29999999999999716, 2.600000000000000089, -4.700000000000002842 ) ) ;
#1744 = ORIENTED_EDGE ( 'NONE', *, *, #1875, .F. ) ;
#1745 = CC_DESIGN_PERSON_AND_ORGANIZATION_ASSIGNMENT ( #232, #1676, ( #1532 ) ) ;
#1746 = CARTESIAN_POINT ( 'NONE',  ( 16.80000000000000071, 0.5999999999999998668, -62.60000000000000142 ) ) ;
#1747 = CARTESIAN_POINT ( 'NONE',  ( 74.59999999999998010, 7.799999999999999822, -62.60000000000000142 ) ) ;
#1748 = AXIS2_PLACEMENT_3D ( 'NONE', #1912, #1213, #1069 ) ;
#1749 = CIRCLE ( 'NONE', #1279, 7.299999999999993605 ) ;
#1750 = ORIENTED_EDGE ( 'NONE', *, *, #153, .F. ) ;
#1751 = CARTESIAN_POINT ( 'NONE',  ( 0.000000000000000000, 0.5999999999999998668, 0.000000000000000000 ) ) ;
#1752 = ORIENTED_EDGE ( 'NONE', *, *, #1168, .F. ) ;
#1753 = FACE_OUTER_BOUND ( 'NONE', #1419, .T. ) ;
#1754 = ORIENTED_EDGE ( 'NONE', *, *, #242, .T. ) ;
#1755 = CARTESIAN_POINT ( 'NONE',  ( 14.59999999999999076, 5.599999999999999645, -45.29999999999999716 ) ) ;
#1756 = CARTESIAN_POINT ( 'NONE',  ( 45.80000000000000426, 0.5999999999999998668, -62.60000000000000142 ) ) ;
#1757 = DIRECTION ( 'NONE',  ( -1.000000000000000000, 0.000000000000000000, 0.000000000000000000 ) ) ;
#1758 = EDGE_CURVE ( 'NONE', #978, #577, #24, .T. ) ;
#1759 = AXIS2_PLACEMENT_3D ( 'NONE', #904, #481, #756 ) ;
#1760 = ORIENTED_EDGE ( 'NONE', *, *, #217, .T. ) ;
#1761 = CARTESIAN_POINT ( 'NONE',  ( 0.000000000000000000, 0.5999999999999998668, -62.60000000000000142 ) ) ;
#1762 = VECTOR ( 'NONE', #1890, 1000.000000000000000 ) ;
#1763 = ORIENTED_EDGE ( 'NONE', *, *, #837, .T. ) ;
#1764 = DIRECTION ( 'NONE',  ( 0.000000000000000000, 1.000000000000000000, -0.000000000000000000 ) ) ;
#1765 = ORIENTED_EDGE ( 'NONE', *, *, #959, .F. ) ;
#1766 = EDGE_CURVE ( 'NONE', #1057, #78, #261, .T. ) ;
#1767 = CARTESIAN_POINT ( 'NONE',  ( 12.00000000000000000, 2.600000000000000089, 0.000000000000000000 ) ) ;
#1768 = DIRECTION ( 'NONE',  ( 0.000000000000000000, -1.000000000000000000, 0.000000000000000000 ) ) ;
#1769 = DIRECTION ( 'NONE',  ( 0.000000000000000000, -1.000000000000000000, 0.000000000000000000 ) ) ;
#1770 = CARTESIAN_POINT ( 'NONE',  ( 74.59999999999999432, 0.000000000000000000, 12.40000000000000746 ) ) ;
#1771 = VERTEX_POINT ( 'NONE', #1040 ) ;
#1772 = PRODUCT_RELATED_PRODUCT_CATEGORY ( 'detail', '', ( #1682 ) ) ;
#1773 = PLANE ( 'NONE',  #573 ) ;
#1774 = EDGE_CURVE ( 'NONE', #720, #288, #1172, .T. ) ;
#1775 = CARTESIAN_POINT ( 'NONE',  ( -8.500000000000008882, 5.599999999999999645, -62.60000000000000142 ) ) ;
#1776 = DIRECTION ( 'NONE',  ( 1.319181350552705014E-16, 0.000000000000000000, 1.000000000000000000 ) ) ;
#1777 = CARTESIAN_POINT ( 'NONE',  ( 9.197097461596626035E-15, 5.599999999999999645, 12.40000000000000746 ) ) ;
#1778 = CARTESIAN_POINT ( 'NONE',  ( 31.29999999999999361, 2.600000000000000089, -50.00000000000000000 ) ) ;
#1779 = VECTOR ( 'NONE', #480, 1000.000000000000000 ) ;
#1780 = ORIENTED_EDGE ( 'NONE', *, *, #837, .F. ) ;
#1781 = VECTOR ( 'NONE', #474, 1000.000000000000000 ) ;
#1782 = AXIS2_PLACEMENT_3D ( 'NONE', #519, #1386, #339 ) ;
#1783 = ORIENTED_EDGE ( 'NONE', *, *, #440, .T. ) ;
#1784 = ORIENTED_EDGE ( 'NONE', *, *, #681, .F. ) ;
#1785 = EDGE_CURVE ( 'NONE', #410, #968, #740, .T. ) ;
#1786 = DIRECTION ( 'NONE',  ( 0.000000000000000000, 0.000000000000000000, -1.000000000000000000 ) ) ;
#1787 = CARTESIAN_POINT ( 'NONE',  ( 43.30000000000000426, 2.600000000000000089, -4.700000000000001954 ) ) ;
#1788 = PLANE ( 'NONE',  #1509 ) ;
#1789 = LINE ( 'NONE', #14, #545 ) ;
#1790 = ORIENTED_EDGE ( 'NONE', *, *, #704, .F. ) ;
#1791 = AXIS2_PLACEMENT_3D ( 'NONE', #1368, #1527, #1336 ) ;
#1792 = ADVANCED_FACE ( 'NONE', ( #903 ), #1323, .T. ) ;
#1793 = CARTESIAN_POINT ( 'NONE',  ( 0.000000000000000000, 0.5999999999999998668, -62.60000000000000142 ) ) ;
#1794 = VERTEX_POINT ( 'NONE', #1161 ) ;
#1795 = CIRCLE ( 'NONE', #1728, 4.700000000000002842 ) ;
#1796 = ORIENTED_EDGE ( 'NONE', *, *, #1245, .T. ) ;
#1797 = AXIS2_PLACEMENT_3D ( 'NONE', #1398, #1562, #74 ) ;
#1798 = CARTESIAN_POINT ( 'NONE',  ( 73.09999999999999432, 7.799999999999999822, 12.40000000000000568 ) ) ;
#1799 = DIRECTION ( 'NONE',  ( 1.000000000000000000, 0.000000000000000000, -5.595882180570342221E-16 ) ) ;
#1800 = LINE ( 'NONE', #1914, #429 ) ;
#1801 = DIRECTION ( 'NONE',  ( -0.000000000000000000, -1.000000000000000000, -0.000000000000000000 ) ) ;
#1802 = DIRECTION ( 'NONE',  ( -0.000000000000000000, -1.000000000000000000, -0.000000000000000000 ) ) ;
#1803 = PLANE ( 'NONE',  #1849 ) ;
#1804 = ORIENTED_EDGE ( 'NONE', *, *, #1785, .F. ) ;
#1805 = FACE_OUTER_BOUND ( 'NONE', #816, .T. ) ;
#1806 = CARTESIAN_POINT ( 'NONE',  ( 0.000000000000000000, 5.599999999999999645, -62.60000000000000142 ) ) ;
#1807 = CARTESIAN_POINT ( 'NONE',  ( 24.00000000000000000, 5.599999999999999645, -45.30000000000000426 ) ) ;
#1808 = CYLINDRICAL_SURFACE ( 'NONE', #1263, 4.700000000000002842 ) ;
#1809 = DIRECTION ( 'NONE',  ( 0.000000000000000000, 0.000000000000000000, -1.000000000000000000 ) ) ;
#1810 = CARTESIAN_POINT ( 'NONE',  ( 66.09999999999999432, 0.5999999999999998668, 0.000000000000000000 ) ) ;
#1811 = ORIENTED_EDGE ( 'NONE', *, *, #504, .T. ) ;
#1812 = VECTOR ( 'NONE', #309, 1000.000000000000000 ) ;
#1813 = CARTESIAN_POINT ( 'NONE',  ( 24.00000000000000000, 5.599999999999999645, -4.700000000000006395 ) ) ;
#1814 = ADVANCED_FACE ( 'NONE', ( #441 ), #1609, .T. ) ;
#1815 = VECTOR ( 'NONE', #1677, 1000.000000000000000 ) ;
#1816 = APPROVAL ( #214, 'UNSPECIFIED' ) ;
#1817 = DIRECTION ( 'NONE',  ( 0.000000000000000000, 0.000000000000000000, 1.000000000000000000 ) ) ;
#1818 = PERSON_AND_ORGANIZATION ( #1594, #1156 ) ;
#1819 = CARTESIAN_POINT ( 'NONE',  ( -10.50000000000000000, 5.599999999999999645, -62.60000000000000142 ) ) ;
#1820 = CARTESIAN_POINT ( 'NONE',  ( -3.500000000000001332, 0.5999999999999998668, 2.019996443033829853E-16 ) ) ;
#1821 = VERTEX_POINT ( 'NONE', #1798 ) ;
#1822 = VECTOR ( 'NONE', #1137, 1000.000000000000000 ) ;
#1823 = VERTEX_POINT ( 'NONE', #1059 ) ;
#1824 = AXIS2_PLACEMENT_3D ( 'NONE', #515, #964, #372 ) ;
#1825 = DIRECTION ( 'NONE',  ( 0.000000000000000000, 0.000000000000000000, -1.000000000000000000 ) ) ;
#1826 = DIRECTION ( 'NONE',  ( 0.000000000000000000, 1.000000000000000000, 0.000000000000000000 ) ) ;
#1827 = APPROVAL_STATUS ( 'not_yet_approved' ) ;
#1828 = CYLINDRICAL_SURFACE ( 'NONE', #1716, 4.700000000000002842 ) ;
#1829 = FACE_OUTER_BOUND ( 'NONE', #857, .T. ) ;
#1830 = ORIENTED_EDGE ( 'NONE', *, *, #1080, .T. ) ;
#1831 = ORIENTED_EDGE ( 'NONE', *, *, #1239, .T. ) ;
#1832 = DIRECTION ( 'NONE',  ( 0.000000000000000000, 0.000000000000000000, -1.000000000000000000 ) ) ;
#1833 = PERSON_AND_ORGANIZATION ( #1594, #1156 ) ;
#1834 = CARTESIAN_POINT ( 'NONE',  ( 0.000000000000000000, 0.5999999999999998668, -62.60000000000000142 ) ) ;
#1835 = DIRECTION ( 'NONE',  ( 1.319181350552704767E-16, 0.000000000000000000, 1.000000000000000000 ) ) ;
#1836 = ORIENTED_EDGE ( 'NONE', *, *, #1563, .F. ) ;
#1837 = EDGE_LOOP ( 'NONE', ( #86, #179, #1614, #72 ) ) ;
#1838 = CIRCLE ( 'NONE', #1155, 7.299999999999993605 ) ;
#1839 = EDGE_CURVE ( 'NONE', #1681, #495, #326, .T. ) ;
#1840 = LINE ( 'NONE', #1079, #1283 ) ;
#1841 = ORIENTED_EDGE ( 'NONE', *, *, #1010, .F. ) ;
#1842 = CALENDAR_DATE ( 2022, 13, 9 ) ;
#1843 = LINE ( 'NONE', #1117, #1855 ) ;
#1844 = DIRECTION ( 'NONE',  ( 1.000000000000000000, 0.000000000000000000, 0.000000000000000000 ) ) ;
#1845 = VERTEX_POINT ( 'NONE', #1755 ) ;
#1846 = EDGE_CURVE ( 'NONE', #1557, #1438, #431, .T. ) ;
#1847 = EDGE_CURVE ( 'NONE', #476, #386, #1460, .T. ) ;
#1848 = ORIENTED_EDGE ( 'NONE', *, *, #1212, .F. ) ;
#1849 = AXIS2_PLACEMENT_3D ( 'NONE', #1810, #1056, #1065 ) ;
#1850 = VECTOR ( 'NONE', #238, 1000.000000000000000 ) ;
#1851 = FACE_OUTER_BOUND ( 'NONE', #421, .T. ) ;
#1852 = ORIENTED_EDGE ( 'NONE', *, *, #1671, .F. ) ;
#1853 = CARTESIAN_POINT ( 'NONE',  ( 62.59999999999998721, 2.600000000000000089, 0.000000000000000000 ) ) ;
#1854 = LINE ( 'NONE', #233, #772 ) ;
#1855 = VECTOR ( 'NONE', #553, 1000.000000000000000 ) ;
#1856 = CARTESIAN_POINT ( 'NONE',  ( 74.59999999999998010, 7.799999999999999822, -62.60000000000000142 ) ) ;
#1857 = EDGE_CURVE ( 'NONE', #1845, #408, #668, .T. ) ;
#1858 = ORIENTED_EDGE ( 'NONE', *, *, #1662, .F. ) ;
#1859 = DIRECTION ( 'NONE',  ( 0.000000000000000000, 0.000000000000000000, -1.000000000000000000 ) ) ;
#1860 = EDGE_LOOP ( 'NONE', ( #998, #156, #1113, #1783 ) ) ;
#1861 = CARTESIAN_POINT ( 'NONE',  ( 43.29999999999999716, 5.599999999999999645, -4.700000000000002842 ) ) ;
#1862 = DIRECTION ( 'NONE',  ( -1.000000000000000000, 0.000000000000000000, -2.638362701105409535E-16 ) ) ;
#1863 = EDGE_CURVE ( 'NONE', #1302, #99, #337, .T. ) ;
#1864 = CARTESIAN_POINT ( 'NONE',  ( 38.59999999999999432, 5.599999999999999645, 0.000000000000000000 ) ) ;
#1865 = EDGE_CURVE ( 'NONE', #577, #1866, #1077, .T. ) ;
#1866 = VERTEX_POINT ( 'NONE', #348 ) ;
#1867 = VERTEX_POINT ( 'NONE', #201 ) ;
#1868 = EDGE_CURVE ( 'NONE', #1738, #43, #785, .T. ) ;
#1869 = CARTESIAN_POINT ( 'NONE',  ( 21.80000000000000782, 0.5999999999999998668, -10.00000000000000000 ) ) ;
#1870 = ORIENTED_EDGE ( 'NONE', *, *, #1584, .T. ) ;
#1871 = VECTOR ( 'NONE', #61, 1000.000000000000000 ) ;
#1872 = VECTOR ( 'NONE', #1192, 1000.000000000000000 ) ;
#1873 = VECTOR ( 'NONE', #1675, 1000.000000000000000 ) ;
#1874 = CARTESIAN_POINT ( 'NONE',  ( 7.299999999999979394, 2.600000000000000089, -45.29999999999999716 ) ) ;
#1875 = EDGE_CURVE ( 'NONE', #834, #602, #923, .T. ) ;
#1876 = FACE_OUTER_BOUND ( 'NONE', #346, .T. ) ;
#1877 = EDGE_CURVE ( 'NONE', #55, #838, #499, .T. ) ;
#1878 = ORIENTED_EDGE ( 'NONE', *, *, #291, .F. ) ;
#1879 = FACE_OUTER_BOUND ( 'NONE', #70, .T. ) ;
#1880 = ORIENTED_EDGE ( 'NONE', *, *, #812, .T. ) ;
#1881 = CARTESIAN_POINT ( 'NONE',  ( 0.000000000000000000, 0.5999999999999998668, 0.000000000000000000 ) ) ;
#1882 = ORIENTED_EDGE ( 'NONE', *, *, #1595, .F. ) ;
#1883 = EDGE_CURVE ( 'NONE', #107, #1425, #1749, .T. ) ;
#1884 = DIRECTION ( 'NONE',  ( 0.000000000000000000, 1.000000000000000000, -0.000000000000000000 ) ) ;
#1885 = DIRECTION ( 'NONE',  ( -0.000000000000000000, 1.000000000000000000, -0.000000000000000000 ) ) ;
#1886 = CIRCLE ( 'NONE', #1479, 7.299999999999993605 ) ;
#1887 = ORIENTED_EDGE ( 'NONE', *, *, #306, .T. ) ;
#1888 = DIRECTION ( 'NONE',  ( -1.000000000000000000, 0.000000000000000000, 0.000000000000000000 ) ) ;
#1889 = ORIENTED_EDGE ( 'NONE', *, *, #895, .F. ) ;
#1890 = DIRECTION ( 'NONE',  ( 0.000000000000000000, 0.000000000000000000, -1.000000000000000000 ) ) ;
#1891 = ORIENTED_EDGE ( 'NONE', *, *, #566, .F. ) ;
#1892 = LINE ( 'NONE', #571, #1560 ) ;
#1893 = CARTESIAN_POINT ( 'NONE',  ( 26.59999999999999787, 2.600000000000000089, 0.000000000000000000 ) ) ;
#1894 = ORIENTED_EDGE ( 'NONE', *, *, #1703, .F. ) ;
#1895 = DIRECTION ( 'NONE',  ( 0.000000000000000000, 1.000000000000000000, -0.000000000000000000 ) ) ;
#1896 = ORIENTED_EDGE ( 'NONE', *, *, #301, .T. ) ;
#1897 = ORIENTED_EDGE ( 'NONE', *, *, #189, .T. ) ;
#1898 = EDGE_CURVE ( 'NONE', #1166, #663, #1231, .T. ) ;
#1899 = DIRECTION ( 'NONE',  ( 0.000000000000000000, 0.000000000000000000, -1.000000000000000000 ) ) ;
#1900 = ORIENTED_EDGE ( 'NONE', *, *, #157, .T. ) ;
#1901 = DIRECTION ( 'NONE',  ( -1.387778780781445676E-16, 0.000000000000000000, -1.000000000000000000 ) ) ;
#1902 = PLANE ( 'NONE',  #343 ) ;
#1903 = DIRECTION ( 'NONE',  ( 1.000000000000000000, -0.000000000000000000, 0.000000000000000000 ) ) ;
#1904 = VECTOR ( 'NONE', #1499, 1000.000000000000000 ) ;
#1905 = VERTEX_POINT ( 'NONE', #648 ) ;
#1906 = DIRECTION ( 'NONE',  ( 1.319181350552705014E-16, 0.000000000000000000, 1.000000000000000000 ) ) ;
#1907 = VECTOR ( 'NONE', #631, 1000.000000000000000 ) ;
#1908 = ORIENTED_EDGE ( 'NONE', *, *, #1721, .F. ) ;
#1909 = EDGE_CURVE ( 'NONE', #720, #1076, #765, .T. ) ;
#1910 = LINE ( 'NONE', #728, #1203 ) ;
#1911 = ORIENTED_EDGE ( 'NONE', *, *, #901, .T. ) ;
#1912 = CARTESIAN_POINT ( 'NONE',  ( 7.299999999999979394, 5.599999999999999645, -45.29999999999999716 ) ) ;
#1913 = LINE ( 'NONE', #1296, #957 ) ;
#1914 = CARTESIAN_POINT ( 'NONE',  ( -10.50000000000000000, 7.799999999999999822, -62.60000000000000142 ) ) ;
#1915 = VECTOR ( 'NONE', #2, 1000.000000000000000 ) ;
#1916 = UNCERTAINTY_MEASURE_WITH_UNIT (LENGTH_MEASURE( 1.000000000000000082E-05 ), #1658, 'distance_accuracy_value', 'NONE');
#1917 = DIRECTION ( 'NONE',  ( 0.000000000000000000, 1.000000000000000000, -0.000000000000000000 ) ) ;
#1918 = ORIENTED_EDGE ( 'NONE', *, *, #1469, .F. ) ;
#1919 = EDGE_CURVE ( 'NONE', #690, #671, #628, .T. ) ;
ENDSEC;
END-ISO-10303-21;
